# Supplementary material for: Disruption of the ATXN1-CIC complex reveals the role of additional nuclear ATXN1 interactors in spinocerebellar ataxia type 1
Source: Neuron. Author manuscript; Available in PMC 2023 Feb 25. (PMC9957872; doi:10.1016/j.neuron.2022.11.016)
Supplement: MMC7 [file NIHMS1859677-supplement-MMC7.txt]

chr11	51688747	51689103	0610009B22Rik
chr2	26445225	26445822	0610009E02Rik
chr4	101355815	101355995	0610043K17Rik
chr17	34952180	34952357	1110038B12Rik
chr9	94538472	94538751	1190002N15Rik
chr3	88831448	88831656	1500004A13Rik
chr6	86526802	86527050	1600020E01Rik
chr4	134450428	134450549	1700021N21Rik
chr17	25985473	25985861	1700022N22Rik
chr1	151986493	151986735	1700025G04Rik
chr5	151368640	151368884	1700028E10Rik
chr8	116978697	116978949	1700030J22Rik
chr12	52603161	52603620	1700031P21Rik
chr4	45012418	45012645	1700055D18Rik
chr15	99252031	99252165	1700120C14Rik
chr14	121878461	121878613	1810041H14Rik
chr10	80320517	80320695	2310011J03Rik
chr17	56609521	56610084	2410015M20Rik
chr19	23136226	23136677	2410080I02Rik
chr14	122474999	122475203	2610035F20Rik
chr8	129234105	129234454	2610044O15Rik8
chr1	9630036	9630416	2610203C22Rik
chr9	57075861	57076297	2700012I20Rik
chr1	127773903	127774117	2900009J06Rik
chr6	148946424	148946563	3010003L21Rik
chr14	49783291	49783449	3632451O06Rik
chr3	89773290	89773481	4632404H12Rik
chr7	25395676	25395859	4732471J01Rik
chr17	12318946	12319080	4732491K20Rik
chr7	122969661	122969956	4930413G21Rik
chr8	70510694	70510821	4930522P08Rik
chr9	124422849	124423467	4930526I15Rik
chr3	135438122	135438279	4930539J05Rik
chr17	64833260	64833540	4930583I09Rik
chr7	118243705	118244013	4930583K01Rik
chr3	79568136	79568310	4930589L23Rik
chr8	105289158	105289286	4931428F04Rik
chr16	42875427	42875763	4932412D23Rik
chr3	36863112	36863241	4932438A13Rik
chr8	4165978	4166515	4932443L11Rik
chr9	75410058	75410277	4933433G15Rik
chr3	90052605	90052792	4933434E20Rik
chr11	59505463	59505664	4933439C10Rik
chr7	13278514	13278741	6330408A02Rik
chr8	120113992	120114115	6430548M08Rik
chr2	72746464	72747108	6430710C18Rik
chr7	118740152	118740442	9030624J02Rik
chr7	16874991	16875305	9330104G04Rik
chr1	51243206	51243463	9330175M20Rik
chr4	156109711	156109916	9430015G10Rik
chr1	193173432	193173584	A130010J15Rik
chr10	83543916	83544041	A230046K03Rik
chr2	6226275	6226677	A230108P19Rik
chr6	121653448	121653603	A2m
chr11	120045958	120046117	Aatk
chr5	124095875	124095996	Abcb9
chr8	86526969	86527181	Abcc12
chr17	31073155	31073445	Abcg1
chr16	45742897	45743145	Abhd10
chr2	31785266	31785473	Abl1
chr19	57123827	57124029	Ablim1
chr5	35757526	35757863	Ablim2
chr2	23068645	23068769	Acbd5
chr5	137293390	137293582	Ache
chr4	40142921	40143222	Aco1
chr4	152226627	152226835	Acot7
chr2	155517823	155518079	Acss2
chr7	28962369	28962498	Actn4
chr12	21373590	21373791	Adam17
chr16	4415230	4415371	Adcy9
chr19	53142371	53142703	Add3
chr3	138442805	138443182	Adh5
chr10	67549007	67549165	Ado
chr19	57004985	57005348	Afap1l2
chr18	67449277	67449405	Afg3l2
chr5	24451598	24451737	Agap3
chr1	179803783	179803926	Ahctf1
chr17	27565111	27565374	AI413582
chr5	123133621	123133848	AI480526
chr10	13808364	13808547	Aig1
chr19	4125763	4125915	Aip
chr1	167349874	167350009	Aldh9a1
chr7	126799249	126799372	Aldoa
chr17	72604722	72604912	Alk
chr11	60538186	60538359	Alkbh5
chr1	34583948	34584088	Amer3
chr18	31759671	31759900	Ammecr1l
chr11	109425694	109425986	Amz2
chr9	102626364	102626531	Anapc13
chr3	127188609	127188817	Ank2
chr8	11635834	11635973	Ankrd10
chr11	94327792	94327955	Ankrd40
chr3	38484856	38485105	Ankrd50
chr8	72240276	72240406	Ap1m1
chr7	44929693	44929963	Ap2a1
chr5	138172596	138172734	Ap4m1
chr7	105570676	105570827	Apbb1
chr12	111730362	111730871	Apopt1
chr9	44767323	44767465	Arcn1
chr7	123369756	123370126	Arhgap17
chr2	20962043	20962630	Arhgap21
chr18	39163685	39163876	Arhgap26
chr11	65162760	65162935	Arhgap44
chr18	61526855	61526990	Arhgef37
chr13	113806766	113806918	Arl15
chr8	70234268	70234461	Armc6
chr6	113377752	113377997	Arpc4
chr7	99565633	99565960	Arrb1
chr8	70839727	70839872	Arrdc2
chr13	80883229	80883387	Arrdc3
chr1	53352705	53352917	Asnsd1
chr7	44467725	44468102	Aspdh
chr6	136518654	136518966	Atf7ip
chr19	6241520	6241721	Atg2a
chr7	25005941	25006239	Atp1a3
chr11	69605952	69606076	Atp1b2
chr6	113856209	113856428	Atp2b2
chr10	80142134	80142336	Atp5d
chr11	96075884	96076017	Atp5g1
chr5	108433962	108434095	Atp5k
chr11	102295757	102295884	Atxn7l3
chr19	42129003	42129135	Avpi1
chr9	118040389	118040699	Azi2
chr15	38518137	38518365	Azin1
chr11	94133658	94133882	B230206L02Rik
chr8	60983286	60983432	B230317F23Rik
chr4	141545887	141546097	B330016D10Rik
chr2	167349298	167349525	B4galt5
chr4	155690588	155690724	B930041F14Rik
chr9	61293304	61293451	B930092H01Rik
chr8	71396669	71396804	Babam1
chr19	6941732	6941875	Bad
chr8	121949945	121950601	Banp
chr19	53944106	53944270	Bbip1
chr8	94098506	94098704	Bbs2
chr9	22475699	22475903	Bbs9
chr1	150392890	150393199	BC003331
chr2	25460333	25460673	BC029214
chr16	38088722	38089398	BC031361
chr1	106714214	106714701	Bcl2
chr2	152818078	152818312	Bcl2l1
chr2	109677921	109678128	Bdnf
chr10	43502662	43502870	Bend3
chr17	74528101	74528327	Birc6
chr7	19508431	19508609	Bloc1s3
chr13	38634939	38635092	Bloc1s5
chr7	27447706	27447911	Blvrb
chr2	118549693	118549825	Bmf
chr13	38410596	38410721	Bmp6
chr1	158310372	158310863	Brinp2
chr6	113306692	113306841	Brpf1
chr17	28823075	28823243	Brpf3
chr19	8838282	8838542	Bscl2
chr10	85418645	85418873	Btbd11
chr19	45363426	45363578	Btrc
chr7	131560887	131561022	Bub3
chr17	47611290	47611482	Bysl
chr8	14748912	14749082	C030037F17Rik
chr7	27674630	27674890	C030039L03Rik
chr17	27565111	27565374	C130040N14Rik
chr7	100371976	100372242	C2cd3
chr15	100615238	100615441	C330013E15Rik
chr6	118713156	118713356	Cacna1c
chr9	47530157	47530300	Cadm1
chr16	67620993	67621233	Cadm2
chr1	173359649	173360048	Cadm3
chr7	24480822	24480958	Cadm4
chr11	96100098	96100253	Calcoco2
chr11	6000350	6000630	Camk2b
chr2	25983308	25983683	Camsap1
chr7	45704021	45704361	Car11
chr9	21545890	21546715	Carm1
chr6	42264759	42264909	Casp2
chr4	32615286	32615412	Casp8ap2
chr4	141793302	141793456	Casp9
chr10	80138999	80139471	Cbarp
chr14	55882562	55882803	Cbln3
chr11	5542241	5542373	Ccdc117
chr9	110656477	110656620	Ccdc12
chr16	43889665	43889913	Ccdc191
chr4	119415424	119415648	Ccdc30
chr11	106216379	106216767	Ccdc47
chr16	27388738	27388931	Ccdc50
chr5	115732418	115732755	Ccdc64
chr19	4839231	4839455	Ccdc87
chr7	16286167	16286387	Ccdc9
chr7	92561247	92561446	Ccdc90b
chr6	147550598	147550783	Ccdc91
chr7	144941369	144941564	Ccnd1
chr4	11191311	11191451	Ccne2
chr12	108179548	108179687	Ccnk
chr7	118712362	118712779	Ccp110
chr19	4839231	4839455	Ccs
chr8	123859591	123859829	Ccsap
chr1	165863507	165863876	Cd247
chr7	127195930	127196078	Cd2bp2
chr10	79683256	79683457	Cdc34
chr7	4150975	4151480	Cdc42ep5
chr5	106964333	106964520	Cdc7
chr8	122852068	122852276	Cdh15
chr16	4790121	4790271	Cdip1
chr10	40349220	40349361	Cdk19
chr5	124352113	124352341	Cdk2ap1
chr10	127063040	127063499	Cdk4
chr3	94478076	94478265	Celf3
chr18	25510896	25511054	Celf4
chr7	84044609	84044820	Cemip
chr8	116921713	116921909	Cenpn
chr11	106814966	106815235	Cep95
chr15	86177779	86177909	Cerk
chr8	70316666	70316789	Cers1
chr5	34288480	34288696	Cfap99
chr19	5491386	5491661	Cfl1
chr4	8799702	8799877	Chd7
chr3	106131770	106132057	Chia1
chr7	25267881	25268407	Cic
chr3	135423297	135423494	Cisd2
chr1	118389059	118389336	Clasp1
chr8	60983286	60983432	Clcn3
chr16	93992881	93993063	Cldn14
chr7	44304929	44305626	Clec11a
chr11	29548101	29548292	Clhc1
chr8	14888577	14888861	Cln8
chr5	38871715	38872112	Clnk
chr9	97685640	97685963	Clstn2
chr14	46788196	46788330	Cnih1
chr1	36492433	36492593	Cnnm4
chr1	74505757	74506072	Cnot9
chr5	138187805	138188002	Cnpy4
chr6	106440936	106441067	Cntn4
chr6	46398835	46399503	Cntnap2
chr4	108328052	108328463	Coa7
chr8	71611012	71611179	Colgalt1
chr15	103272649	103272811	Copz1
chr9	62471769	62471930	Coro2b
chr1	178318884	178319073	Cox20
chr9	57521028	57521251	Cox5a
chr5	115349055	115349224	Cox6a1
chr17	83514382	83514532	Cox7a2l
chr19	7217661	7217870	Cox8a
chr11	76809572	76809864	Cpd
chr8	64659340	64659482	Cpe
chr18	3337571	3337785	Crem
chr5	109556684	109556908	Crlf2
chr5	37241659	37241833	Crmp1
chr19	42430340	42430538	Crtac1
chr10	85161697	85161981	Cry1
chr19	61227194	61227331	Csf2ra
chr17	35121830	35122202	Csnk2b
chr8	105636496	105636723	Ctcf
chr18	75697650	75697774	Ctif
chr10	63488344	63488671	Ctnna3
chr11	73199139	73199271	Ctns
chr8	13105502	13105632	Cul4a
chr11	97744838	97745516	Cwc25
chr18	74215996	74216148	Cxxc1
chr3	134240346	134240471	Cxxc4
chr7	55842145	55842316	Cyfip1
chr12	108354631	108354804	Cyp46a1
chr11	118248637	118248784	Cyth1
chr10	78169819	78170044	D10Jhu81e
chr4	123904840	123905062	D130007C19Rik
chr5	143758126	143758301	D130017N08Rik
chr2	104153468	104153717	D430041D05Rik
chr12	71830914	71831100	Daam1
chr2	35609481	35609602	Dab2ip
chr14	54253817	54254077	Dad1
chr17	50292852	50293140	Dazl
chr1	165460557	165460695	Dcaf6
chr11	106036658	106036814	Dcaf7
chr5	88764942	88765104	Dck
chr8	34108592	34108799	Dctn6
chr8	111027613	111027828	Ddx19b
chr12	103426677	103426840	Ddx24
chr17	35241587	35241924	Ddx39b
chr11	106788515	106788884	Ddx5
chr11	83941922	83942108	Ddx52
chr7	141328141	141328608	Deaf1
chr8	123442051	123442187	Def8
chr1	178187369	178187621	Desi2
chr13	92354595	92355094	Dhfr
chr4_GL456216_random	15892	16727	Dhrsx
chr11	101732884	101733048	Dhx8
chr13	52512457	52512674	Diras2
chr7	91572729	91572967	Dlg2
chr11	70021409	70021743	Dlg4
chr17	70489074	70489309	Dlgap1
chr8	14748912	14749082	Dlgap2
chr5	139150024	139150205	Dnaaf5
chr4	41569595	41569791	Dnaic1
chr1	75236463	75236949	Dnajb2
chr3	152209734	152209895	Dnajb4
chr4	42958187	42958309	Dnajb5
chr9	104262970	104263096	Dnajc13
chr10	128805266	128805506	Dnajc14
chr4	141790765	141791060	Dnajc16
chr2	32344092	32344285	Dnm1
chr9	20952902	20953085	Dnmt1
chr12	3887601	3887768	Dnmt3a
chr1	75317703	75317877	Dnpep
chr12	40445871	40446010	Dock4
chr16	93711529	93711848	Dopey2
chr7	29303686	29303945	Dpf1
chr5	30711357	30711737	Dpysl5
chr19	5424880	5425137	Drap1
chr16	94526483	94526819	Dscr3
chr2	143915378	143915538	Dstn
chr17	56764763	56765127	Dus3l
chr17	26506374	26506535	Dusp1
chr1	92907886	92908060	Dusp28
chr8	34806909	34807616	Dusp4
chr19	53528873	53529152	Dusp5
chr10	99262910	99263279	Dusp6
chr9	106368372	106368498	Dusp7
chr11	70000412	70000540	Dvl2
chr18	75018680	75018861	Dym
chr5	115300878	115301015	Dynll1
chr7	28179360	28179524	Dyrk1b
chr4	101355815	101355995	E130102H24Rik
chr10	39731054	39731201	E130307A14Rik
chr6	40429746	40429897	E330009J07Rik
chr4	137942348	137942703	Ece1
chr16	20618634	20618760	Ece2
chr6	108828432	108828568	Edem1
chr7	133637384	133637529	Edrf1
chr9	78481717	78482060	Eef1a1
chr2	181155623	181155854	Eef1a2
chr19	8966935	8967125	Eef1g
chr1	178454185	178454446	Efcab2
chr18	34860805	34861152	Egr1
chr11	22287158	22287304	Ehbp1
chr2	125672972	125673102	Eid1
chr11	100319734	100319987	Eif1
chr2	118388373	118388652	Eif2ak4
chr5	31193036	31193273	Eif2b4
chr7	28981793	28982107	Eif3k
chr11	69672346	69672545	Eif4a1
chr16	23108133	23108273	Eif4a2
chr10	61452822	61453055	Eif4ebp2
chr16	20672545	20672690	Eif4g1
chr11	69921482	69921930	Eif5a
chr5	139948628	139948877	Elfn1
chr8	70539313	70539437	Ell
chr13	20461662	20461897	Elmo1
chr2	165288316	165288492	Elmo2
chr7	44496497	44496641	Emc10
chrX	74254560	74254698	Emd
chr12	108490969	108491164	Eml1
chr11	30026044	30026191	Eml6
chr7	98656624	98656814	Emsy
chr4	132049189	132049351	Epb41
chr2	49451792	49452329	Epc2
chr18	77938204	77938396	Epg5
chr16	21204408	21204657	Ephb3
chr11	61529241	61529618	Epn2
chr1	185362761	185362957	Eprs
chr5	30232378	30232525	Ept1
chr6	119809050	119809322	Erc1
chr14	32513458	32513689	Ercc6
chrY	90789604	90790142	Erdr1
chr14	74731951	74732080	Esd
chr19	6921793	6922246	Esrra
chr12	38779996	38781174	Etv1
chr11	101785188	101785666	Etv4
chr16	22428905	22429274	Etv5
chr6	33507293	33507455	Exoc4
chr7	25658775	25659235	Exosc5
chr8	111056213	111056394	Exosc6
chr9	53349248	53349472	Exph5
chr15	53346159	53346304	Ext1
chr2	129529554	129529691	F830045P16Rik
chr17	24850161	24850376	Fahd1
chr1	59912710	59912847	Fam117b
chr7	105400194	105400379	Fam160a2
chr1	36636108	36636234	Fam178b
chr2	172345326	172345561	Fam210b
chr4	154899182	154899351	Fam213b
chr6	148946424	148946563	Fam60a
chr7	44496497	44496641	Fam71e1
chr1	167066910	167067200	Fam78b
chr9	66126591	66126802	Fam96a
chr13	63307205	63307432	Fancc
chr15	76538716	76538859	Fbxl6
chr4	148160313	148160452	Fbxo2
chr5	117976630	117976786	Fbxo21
chr7	28693675	28693830	Fbxo27
chr8	121578862	121579021	Fbxo31
chr4	148159996	148160173	Fbxo44
chr7	19131394	19131697	Fbxo46
chr10	5805559	5806109	Fbxo5
chr7	28098142	28098268	Fcgbp
chr17	56256643	56256793	Fem1a
chr18	46525713	46526402	Fem1c
chr10	94129848	94129991	Fgd6
chr18	38878706	38878912	Fgf1
chr14	124536084	124536369	Fgf14
chr14	11160769	11160984	Fhit
chr5	136953063	136953376	Fis1
chr7	5014791	5014956	Fiz1
chr12	65073648	65073985	Fkbp3
chr17	23771636	23771772	Flywch1
chr17	23786068	23786274	Flywch2
chr15	99318916	99319049	Fmnl3
chr2	31061296	31061677	Fnbp1
chr12	76837555	76837833	Fntb
chr4	88196387	88196532	Focad
chr12	85473521	85474013	Fos
chr7	19308250	19308744	Fosb
chr19	5447630	5447903	Fosl1
chr7	19023203	19023366	Foxa3
chr5	142440991	142441143	Foxk1
chr10	42276001	42276250	Foxo3
chr19	41829674	41830017	Frat1
chr12	70881308	70881489	Frmd6
chr10	117148573	117148695	Frs2
chr5	150259998	150260148	Fry
chr10	79780190	79780463	Fstl3
chr11	53025808	53025942	Fstl4
chrX	8252406	8252720	Ftsj1
chr4	25623297	25623621	Fut9
chr7	44895654	44896092	Fuz
chr11	69632651	69632888	Fxr2
chr9	123851927	123852171	Fyco1
chr10	81378603	81378795	Fzr1
chr5	92083664	92083816	G3bp2
chr8	111940576	111940726	Gabarapl2
chr4	155396742	155396922	Gabrd
chr11	116009669	116009989	Galk1
chr8	122611406	122611569	Galns
chr5	110548702	110548999	Galnt9
chr10	80261702	80261839	Gamt
chr16	42305382	42305512	Gap43
chr6	125166340	125166614	Gapdh
chr18	21300231	21300524	Garem
chr2	33014953	33015282	Garnl3
chr11	67664504	67664782	Gas7
chr3	85573930	85574321	Gatb
chr6	28421832	28421994	Gcc1
chr8	70316666	70316789	Gdf1
chr13	43284885	43285046	Gfod1
chr15	78877358	78877490	Gga1
chr6	128479893	128480073	Gm10069
chr11	62551050	62551341	Gm12279
chr11	98809568	98809749	Gm12359
chr7	34234073	34234416	Gm12758
chr4	116827820	116828009	Gm12996
chr2	20969498	20969665	Gm13375
chr7	44584758	44584956	Gm15396
chr3	89394974	89395109	Gm15417
chr3	31309316	31309472	Gm15496
chr5	110770807	110771042	Gm15559
chr7	3644684	3644809	Gm15927
chr1	74858302	74858479	Gm16582
chr8	35588520	35588783	Gm16793
chr9	21411599	21411814	Gm16853
chr6	115134756	115134912	Gm17733
chr14	55053766	55053902	Gm20687
chr1	106171318	106171666	Gm20753
chr9	124424554	124425953	Gm20783
chr5	25964215	25964355	Gm21680
chr8	20122112	20122338	Gm21811
chr14	62837319	62837705	Gm26536
chr12	86894557	86894730	Gm26698
chr8	83899377	83900009	Gm26721
chr16	21845847	21846213	Gm26744
chr7	63897246	63897370	Gm27252
chr7	16615178	16615371	Gm29443
chr18	14317241	14317396	Gm29992
chr11	55097722	55098095	Gm2a
chr12	112644560	112644814	Gm30101
chr7	73606964	73607155	Gm30149
chr6	91116932	91117054	Gm30364
chr17	72918133	72918308	Gm30375
chr16	22797972	22798103	Gm30416
chr17	87106988	87107203	Gm30510
chr10	126957560	126958142	Gm30539
chr7	38084963	38085235	Gm30771
chr7	138799650	138799812	Gm30874
chr8	25465760	25465927	Gm31045
chr15	8831476	8831771	Gm31340
chr18	69636782	69637024	Gm31439
chr8	126594008	126594320	Gm31546
chr12	3887601	3887768	Gm31623
chr17	74528101	74528327	Gm31645
chr7	13024055	13024279	Gm31649
chr9	70657233	70657455	Gm31872
chr7	46718858	46719034	Gm31882
chr7	30589179	30589390	Gm32082
chr2	84715100	84715758	Gm32289
chr2	19657578	19657752	Gm3230
chr6	125095627	125095873	Gm32616
chr2	136703334	136703537	Gm32659
chr9	103579266	103579686	Gm32682
chr1	86440653	86440789	Gm32700
chr8	84237066	84237410	Gm32760
chr7	128461726	128461886	Gm32816
chr2	167860541	167860704	Gm33033
chr15	88862106	88862302	Gm33049
chr9	104002408	104002667	Gm33054
chrY	90800384	90800518	Gm33272
chr10	42277676	42278132	Gm33333
chr4	150257484	150257656	Gm33415
chr6	100163301	100163486	Gm33448
chr1	36471311	36471531	Gm33454
chr13	44043404	44043968	Gm33489
chr3	88425181	88425332	Gm33513
chr2	33130664	33131350	Gm33536
chr14	122483849	122484108	Gm33769
chr13	44398794	44399079	Gm33958
chr18	55133878	55134021	Gm34011
chr15	99252031	99252165	Gm34338
chr15	99252031	99252165	Gm34447
chr18	56925616	56925739	Gm34632
chr6	128803172	128803367	Gm34755
chr15	99597438	99597659	Gm34765
chr14	103472360	103472532	Gm34907
chr9	108825007	108825359	Gm35025
chr2	160873083	160873326	Gm35129
chr13	30659804	30659925	Gm35158
chr2	25478181	25478380	Gm35287
chr17	45574292	45574448	Gm35399
chr11	118973182	118973338	Gm35710
chr8	36249428	36249590	Gm35712
chr1	64121649	64121787	Gm35880
chr18	35019028	35019407	Gm36037
chr4	120188665	120188789	Gm36134
chr12	100491463	100491591	Gm36375
chr15	102733172	102733489	Gm36510
chr19	32756282	32756490	Gm36566
chr7	82866203	82866601	Gm36584
chr11	23306003	23306194	Gm3718
chr3	85573930	85574321	Gm3740
chr14	60251482	60251642	Gm38641
chr7	25619198	25619399	Gm38969
chr7	98815395	98815604	Gm39054
chr8	122281453	122282220	Gm39269
chr9	21615955	21616158	Gm39304
chr9	23581017	23581298	Gm39311
chr11	101785188	101785666	Gm39392
chr11	119522925	119523144	Gm39484
chr1	175692647	175693343	Gm39707
chr2	94157832	94158334	Gm39885
chr2	101462544	101462739	Gm39886
chr2	131541614	131541811	Gm39938
chr3	116424114	116424317	Gm40125
chr12	12904371	12904722	Gm40271
chr12	32757554	32757834	Gm40376
chr8	20260269	20260453	Gm40468
chr13	49172462	49172604	Gm40943
chr13	54285995	54286178	Gm40955
chr13	84348055	84348302	Gm41011
chr13	99397161	99397325	Gm41037
chr16	94725087	94725218	Gm41507
chr4	134591524	134591950	Gm42326
chr4	154964203	154964411	Gm42363
chr19	12796136	12796408	Gm44505
chr14	13273436	13273707	Gm5087
chr8	105636496	105636723	Gm5914
chr18	3337571	3337785	Gm6225
chr8	4677350	4678033	Gm6410
chr7	73618745	73618893	Gm7710
chr5	43232985	43233203	Gm7854
chr3	95986482	95986659	Gm9054
chr8	123859591	123859829	Gm9901
chr2	181287904	181288028	Gmeb2
chr14	46822073	46822241	Gmfb
chr8	93842934	93843061	Gnao1
chr9	75306192	75306353	Gnb5
chr19	8838282	8838542	Gng3
chr10	81014977	81015160	Gng7
chr17	35121830	35122202	Gpank1
chr13	111489943	111490118	Gpbp1
chr4	116556809	116557680	Gpbp1l1
chr2	132578196	132578330	Gpcpd1
chr9	114912854	114913372	Gpd1l
chr17	57248412	57248563	Gpr108
chr19	6941732	6941875	Gpr137
chr4	152284062	152284393	Gpr153
chr2	73386448	73386864	Gpr155
chr2	118328864	118329033	Gpr176
chr4	133212595	133212976	Gpr3
chr7	118979741	118979871	Gprc5b
chr2	26315210	26315375	Gpsm1
chr10	80053438	80053632	Gpx4
chr11	115649817	115650074	Grb2
chr13	55445080	55445215	Grk6
chr17	27457632	27457781	Grm4
chr7	126032739	126032939	Gsg1l
chr16	38088722	38089398	Gsk3b
chr12	87147521	87147664	Gstz1
chr12	91588286	91588576	Gtf2a1
chr8	33747744	33748034	Gtf2e2
chr17	6079713	6079853	Gtf2h5
chr15	79690401	79690818	Gtpbp1
chr17	46160805	46160999	Gtpbp2
chr5	110106108	110106273	Gtpbp6
chr8	71272576	71272732	Haus8
chr12	31950276	31950674	Hbp1
chr4	130138612	130138819	Hcrtr1
chr18	37954876	37955341	Hdac3
chr1	92180222	92180911	Hdac4
chr17	56079098	56079264	Hdgfrp2
chr1	93478457	93478879	Hdlbp
chr7	56161972	56162123	Herc2
chr11	103132896	103133266	Hexim2
chr6	52640346	52640574	Hibadh
chr19	44562710	44562840	Hif1an
chr10	30618349	30618515	Hint3
chr11	58954487	58954673	Hist3h2bb-ps
chr10	62300465	62300611	Hk1
chr16	96127899	96128043	Hmgn1
chr11	50377361	50377673	Hnrnph1
chr7	28810324	28810762	Hnrnpl
chr8	84990375	84990566	Hook2
chr8	60890223	60890370	Hpf1
chr1	193242264	193242763	Hsd11b1
chr2	94157832	94158334	Hsd17b12
chr16	75766814	75767177	Hspa13
chr9	40800983	40801234	Hspa8
chr7	4684826	4685282	Hspbp1
chr5	34761614	34761825	Htt
chrX	151803065	151803207	Huwe1
chr13	70637760	70638122	Ice1
chr11	115403818	115403963	Ict1
chr2	152735006	152735259	Id1
chr4	139574441	139574598	Iffo2
chr9	107587509	107587701	Ifrd2
chr7	68129094	68129346	Igf1r
chr10	91082837	91082985	Ikbip
chr7	83732228	83732509	Il16
chr9	100471131	100471398	Il20rb
chr12	41023932	41024061	Immp2l
chr7	16273253	16273639	Inafm1
chr8	11555292	11555438	Ing1
chr8	47674967	47675409	Ing2
chr1	93803861	93804140	Ing5
chr7	128690066	128690416	Inpp5f
chr11	75630814	75630972	Inpp5k
chr19	8893007	8893145	Ints5
chr1	191575647	191576069	Ints7
chr14	64949850	64950402	Ints9
chr10	6979361	6979502	Ipcef1
chr4	117913387	117913545	Ipo13
chr6	148831334	148831519	Ipo8
chr6	128424817	128424943	Itfg2
chr11	95076833	95076962	Itga3
chr16	33863366	33863494	Itgb5
chr7	27228524	27228671	Itpkc
chr12	72085567	72085731	Jkamp
chr17	25828839	25829192	Jmjd8
chr7	44467725	44468102	Josd2
chr14	55107719	55107960	Jph4
chr16	34322697	34322950	Kalrn
chr8	95080964	95081145	Katnb1
chr8	15010770	15011102	Kbtbd11
chr7	44593843	44594049	Kcnc3
chr11	61029724	61030196	Kcnj12
chr4	118150446	118150568	Kdm4a
chr17	57031721	57031990	Khsrp
chr2	49627594	49627751	Kif5c
chr7	63897246	63897370	Klf13
chr19	23140838	23141104	Klf9
chr14	61440008	61440297	Kpna3
chr4	129672908	129673069	Kpna6
chr2	30205686	30205816	Kyat1
chr3	88552742	88553098	Lamtor2
chr17	72918133	72918308	Lbh
chr17	73107883	73108005	Lclat1
chr7	4149623	4149780	Leng9
chr5	33782685	33782822	Letm1
chr13	94178738	94178870	Lhfpl2
chr7	13278514	13278741	Lig1
chr5	134688809	134689011	Limk1
chr10	58323082	58323526	Lims1
chr12	84451121	84451435	Lin52
chr10	107271871	107272011	Lin7a
chr7	66689710	66689929	Lins1
chr7	25395676	25395859	Lipe
chr19	33589755	33589877	Lipo3
chr17	17625206	17625483	Lnpep
chr5	147058827	147059078	Lnx2
chr16	13780531	13780681	LOC101055727
chr12	29527485	29527761	LOC102634058
chr15	8444276	8444445	LOC102634078
chr19	6363609	6363731	LOC102634533
chr8	72500713	72500932	LOC102639683
chr11	120232651	120232901	LOC102640779
chr7	126503556	126503695	LOC105243053
chr2	27540154	27540418	LOC105244102
chr15	89429982	89430104	LOC105246016
chr17	28823075	28823243	LOC105246245
chr7	25267881	25268407	LOC108167411
chr7	139388667	139389097	LOC108167465
chr8	22859173	22859375	LOC108167527
chr8	105636496	105636723	LOC108167549
chr8	124792181	124792561	LOC108167561
chr9	9583070	9583407	LOC108167638
chr9	124422849	124423467	LOC108167694
chr10	70599609	70599778	LOC108167819
chr10	95514541	95515093	LOC108167829
chr11	6291671	6291800	LOC108167883
chr11	100939410	100939736	LOC108167926
chr13	119790867	119790995	LOC108168049
chr13	46728062	46728268	LOC108168080
chr15	102516959	102517218	LOC108168226
chr17	56609521	56610084	LOC108168331
chrY	90743067	90743328	LOC108168534
chr1_GL456221_random	76854	77095	LOC108168674
chr2	49745571	49745763	LOC108168752
chr5	92083664	92083816	LOC108169096
chr6	136518654	136518966	LOC108169174
chr8	36249428	36249590	Lonrf1
chr6	124662906	124663055	Lpcat3
chr16	24460027	24460276	Lpp
chr2	41982376	41982503	Lrp1b
chr4	107803584	107803839	Lrp8
chr17	84790537	84790929	Lrpprc
chr13	24049417	24049636	Lrrc16a
chr7	139212961	139213385	Lrrc27
chr9	60625828	60626147	Lrrc49
chr12	86762591	86762749	Lrrc74a
chr16	41729202	41729375	Lsamp
chr7	34389065	34389208	Lsm14a
chr8	70673177	70673594	Lsm4
chr4	123685472	123685639	Macf1
chr6	66535236	66535390	Mad2l1
chr4	148140467	148140627	Mad2l2
chr15	79347315	79347813	Maff
chr11	120633450	120633725	Mafg
chr3	52103021	52103288	Maml3
chr7	45643624	45643940	Mamstr
chr4	134591524	134591950	Man1c1
chr2	121295162	121295370	Map1a
chr8	4238675	4238797	Map2k7
chr15	102516959	102517218	Map3k12
chr11	103267439	103267645	Map3k14
chr4	126256413	126256582	Map7d1
chr2	92400621	92400764	Mapk8ip1
chr18	23807683	23807816	Mapre2
chr19	7341857	7342016	Mark2
chr12	76962323	76962450	Max
chr3	60495304	60495443	Mbnl1
chr8	123406460	123406602	Mc1r
chr18	44520188	44520325	Mcc
chr7	64392432	64392703	Mcee
chr3	95659315	95659466	Mcl1
chr17	35841300	35841459	Mdc1
chr10	117710680	117710936	Mdm2
chr10	79908397	79908706	Med16
chr6	146642422	146642564	Med21
chr8	72500713	72500932	Med26
chr7	25316590	25316889	Megf8
chr4	70536004	70536189	Megf9
chr5	137786073	137786235	Mepce
chr3	138489454	138489972	Metap1
chr3	123386531	123387131	Mettl14
chr2	71055568	71055736	Mettl8
chr7	82867173	82867317	Mex3b
chr8	35588520	35588783	Mfhas1
chr4	155669254	155669418	Mib2
chr14	57999011	57999252	Micu2
chr10	80149263	80149581	Midn
chr15	80233830	80233965	Mief1
chr14	64589460	64589737	Mir124a-1hg
chr11	75461253	75461575	Mir22hg
chr7	30589179	30589390	Mir3569
chr16	14159317	14159599	Mir484
chr7	29906136	29906585	Mir7668
chr11	97744838	97745516	Mir8102
chr6	97883039	97883212	Mitf
chr6	124930774	124931047	Mlf2
chr4	88031494	88031630	Mllt3
chr17	24479153	24479311	Mlst8
chr4	116708220	116708598	Mmachc
chr5	129583662	129583831	Mmp17
chr2	155805468	155805613	Mmp24
chr19	41981063	41981231	Mms19
chr11	74831710	74831851	Mnt
chr8	113635412	113635553	Mon1b
chrX	136741484	136741627	Morf4l2
chr1	165461059	165461213	Mpc2
chr17	56009489	56009770	Mpnd
chr18	7609425	7609618	Mpp7
chr7	105811117	105811282	Mrpl17
chr3	87919500	87919782	Mrpl24
chr8	71464626	71464845	Mrpl34
chr19	45006339	45006613	Mrpl43
chr10	81266597	81266815	Mrpl54
chr1	160195020	160195188	Mrps14
chr13	99397161	99397325	Mrps27
chr13	92354595	92355094	Msh3
chr9	101073661	101073954	Msl2
chr14	64403976	64404244	Msra
chr7	45367165	45367443	Mtag2
chr2	90847017	90847160	Mtch2
chr4	148038980	148039148	Mthfr
chr15	12204883	12205021	Mtmr12
chr8	41051143	41051324	Mtus1
chr5	148090358	148090682	Mtus2
chr19	5488201	5488419	Mus81
chr7	127008348	127009062	Mvp
chr19	53360172	53360454	Mxi1
chr4	123904840	123905062	Mycbp
chr7	44625889	44626078	Myh14
chr10	128493910	128494178	Myl6b
chr3	30600900	30601060	Mynn
chr8	71272576	71272732	Myo9b
chr7	18990545	18991210	Mypop
chr10	116871322	116871949	Myrfl
chr12	29872498	29872675	Myt1l
chr16	87354174	87354494	N6amt1
chr19	7240920	7241216	Naa40
chr16	3884233	3884565	Naa60
chr2	32451927	32452133	Naif1
chr12	32819994	32820262	Nampt
chr7	16098219	16098343	Napa
chr7	44584758	44584956	Napsa
chr11	115187270	115187476	Nat9
chr10	109741824	109741968	Nav3
chr10	81496398	81496726	Ncln
chr5	125159360	125159512	Ncor2
chr11	68853067	68853206	Ndel1
chr2	156940008	156940265	Ndrg3
chr3	123596965	123597090	Ndst3
chr7	3617150	3617354	Ndufa3
chr16	37654293	37654525	Ndufb4
chr19	4012799	4013049	Ndufv1
chr17	66101274	66101500	Ndufv2
chr19	5843874	5844044	Neat1
chr2	17683709	17683962	Nebl
chr6	122874403	122874602	Necap1
chr3	157209659	157209892	Negr1
chr15	95492386	95492513	Nell2
chr19	47223161	47223302	Neurl1a
chr11	79339305	79339661	Nf1
chr4	97910967	97911106	Nfia
chr4	82447329	82447467	Nfib
chr17	45555488	45555633	Nfkbie
chr17	48409768	48410044	Nfya
chr1	87486428	87486591	Ngef
chr1	75125136	75125286	Nhej1
chrX	102060369	102060512	Nhsl2
chr15	8444276	8444445	Nipbl
chr11	78697656	78698112	Nlk
chr11	93967964	93968089	Nme1
chr2	3283972	3284097	Nmt2
chr19	46075641	46075925	Nolc1
chr9	104002408	104002667	Nphp3
chr11	33163136	33163306	Npm1
chr11	98773849	98774196	Nr1d1
chr14	18238885	18239502	Nr1d2
chr4	48043089	48043221	Nr4a3
chr2	38926513	38926829	Nr6a1
chr18	36098880	36099027	Nrg2
chr17	35861346	35861547	Nrm
chr17	90443218	90443360	Nrxn1
chr19	6528118	6528367	Nrxn2
chr12	90086070	90086242	Nrxn3
chr6	56923939	56924130	Nt5c3
chr10	86778651	86778953	Nt5dc3
chr9	88363254	88363381	Nt5e
chr16	13819063	13819315	Ntan1
chr17	24209169	24209295	Ntn3
chr2	29217929	29218156	Ntng2
chr10	84413424	84413631	Nuak1
chr5	24685704	24685861	Nub1
chr3	37419545	37419692	Nudt6
chr7	101970994	101971268	Numa1
chr7	27259592	27259718	Numbl
chr7	44815744	44816103	Nup62
chr8	94214386	94214526	Nup93
chr8	105860484	105860621	Nutf2
chr17	48409768	48410044	Oard1
chr10	80826223	80826558	Oaz1
chr3	145118628	145118780	Odf2l
chr11	6291671	6291800	Ogdh
chr2	48906762	48906982	Orc4
chr11	3824807	3824945	Osbp2
chr3	130709427	130709763	Ostc
chrX	7841137	7841293	Otud5
chr7	63508061	63508391	Otud7a
chr5	122653278	122653405	P2rx7
chr11	120573065	120573220	P4hb
chr9	108588558	108588692	P4htm
chr14	54893923	54894048	Pabpn1
chr17	10840158	10840390	Pacrg
chr11	74724817	74725010	Pafah1b1
chr7	25297975	25298116	Pafah1b3
chr4	134396174	134396404	Pafah2
chr5	147429650	147429958	Pan3
chr11	35769356	35769610	Pank3
chr4	154964203	154964411	Pank4
chr5	97111630	97111866	Paqr3
chr8	127296022	127296162	Pard3
chr17	10840158	10840390	Park2
chr14	93351103	93351490	Pcdh9
chr1	7088772	7088906	Pcmtd1
chr16	56029752	56029894	Pcnp
chr19	5688689	5689065	Pcnx3
chr1	38987593	38987772	Pdcl3
chr17	8552296	8552443	Pde10a
chr10	20628463	20628650	Pde7b
chr6	4749123	4749406	Peg10
chr7	6727607	6729232	Peg3
chr19	45006339	45006613	Peo1
chr11	69100222	69100484	Per1
chr1	91459263	91460017	Per2
chr2	92375180	92375438	Pex16
chr1	130716173	130716328	Pfkfb2
chr9	108991692	108991901	Pfkfb4
chr8	124434520	124434814	Pgbd5
chr3	41083034	41083291	Pgrmc2
chr13	43112446	43112584	Phactr1
chr11	77981511	77981955	Phf12
chr2	34905027	34905554	Phf19
chr11	69995391	69995735	Phf23
chr10	81167778	81167983	Pias4
chr4	43025645	43025781	Pigo
chr8	70776160	70776342	Pik3r2
chr15	88862106	88862302	Pim3
chr10	81292736	81292964	Pip5k1c
chr17	31564365	31564540	Pknox1
chr9	37027947	37028075	Pknox2
chr17	50650568	50651039	Plcl2
chr4	117133773	117134210	Plk3
chr6	32496033	32496456	Plxna4
chr15	89169543	89169686	Plxnb2
chr8	3516437	3516600	Pnpla6
chr11	96943926	96944049	Pnpo
chr11	69758639	69759215	Polr2a
chr10	80036038	80036167	Polr2e
chr12	87147521	87147664	Pomt2
chr1	166002733	166003529	Pou2f1
chr11	6416546	6416709	Ppia
chr9	66061093	66061217	Ppib
chr2	121323220	121323598	Ppip5k1
chr17	84957749	84957914	Ppm1b
chr11	85329351	85329477	Ppm1d
chr3	69316582	69316719	Ppm1l
chr1	134955950	134956073	Ppp1r12b
chr7	4501714	4501907	Ppp1r12c
chr19	6974796	6974953	Ppp1r14b
chr18	42796272	42796399	Ppp2r2b
chr9	101251722	101251847	Ppp2r3a
chr19	6235889	6236303	Ppp2r5b
chr19	3575959	3576113	Ppp6r3
chr18	80256023	80256243	Pqlc1
chr4	143412441	143412642	Pramef8
chr3	87885550	87885931	Prcc
chr10	85917039	85917179	Prdm4
chr8	84969385	84969508	Prdx2
chr17	47694878	47695008	Prickle4
chr17	86265903	86266354	Prkce
chr12	73739584	73739751	Prkch
chr4	155264499	155265030	Prkcz
chr13	34875380	34875503	Prpf4b
chr17	35164878	35165478	Prrc2a
chr7	45054342	45054573	Prrg2
chr3	95273721	95273901	Prune
chr4	83486567	83486705	Psip1
chr11	97702933	97703389	Psmb3
chr7	28049943	28050224	Psmc4
chr11	98682295	98682444	Psmd3
chr7	29180599	29180897	Psmd8
chr13	63567781	63568005	Ptch1
chr11	101424875	101425069	Ptges3l
chr15	73243211	73243365	Ptk2
chr1	86526387	86526607	Ptma
chr7	44869763	44870097	Ptov1
chr1	119837541	119837766	Ptpn4
chr9	56994819	56995080	Ptpn9
chr2	90490688	90490816	Ptprj
chr10	116108290	116108507	Ptprr
chr15	76080683	76080846	Puf60
chr12	8674523	8674793	Pum2
chr5	115543749	115543872	Pxn
chr3	89430699	89430914	Pygo2
chr5	45450294	45450500	Qdpr
chr7	19149270	19149724	Qpctl
chr16	43889665	43889913	Qtrtd1
chr11	20201209	20201336	Rab1a
chr19	5106877	5107190	Rab1b
chr2	173659621	173659781	Rab22a
chr13	110067251	110067428	Rab3c
chr17	25920103	25920225	Rab40c
chr8	72161022	72161163	Rab8a
chr7	24972257	24972450	Rabac1
chr14	55721952	55722114	Rabggta
chr5	142551214	142551362	Radil
chr2	101649137	101649305	Rag1
chr17	65884867	65885174	Ralbp1
chr2	154790714	154790979	Raly
chr11	33337010	33337223	Ranbp17
chr17	56673121	56673364	Ranbp3
chr15	9015863	9016255	Ranbp3l
chr2	72035781	72035939	Rapgef4
chr11	54522787	54522936	Rapgef6
chr8	13624869	13625071	Rasa3
chr11	49938872	49939097	Rasgef1c
chr9	107554511	107554732	Rassf1
chr4	129335357	129335660	Rbbp4
chr2	156180226	156180608	Rbm39
chr5	53590113	53590588	Rbpj
chr17	43820982	43821160	Rcan2
chr5	91962867	91963029	Rchy1
chr10	80561677	80561908	Rexo1
chr8	70139204	70139401	Rfxank
chr1	175431724	175431852	Rgs7
chr1	153679024	153679357	Rgs8
chr15	98881114	98881796	Rhebl1
chr9	108306043	108306274	Rhoa
chr14	69805432	69805682	Rhobtb2
chr7	35333975	35334168	Rhpn2
chr7	109039581	109039738	Ric3
chr10	84917135	84917445	Ric8b
chr2	52072643	52072943	Rif1
chr1	22805621	22805785	Rims1
chr17	17374310	17374575	Riok2
chr8	31120740	31121199	Rnf122
chr9	108073242	108073413	Rnf123
chr10	79767031	79767228	Rnf126
chr18	21001747	21001900	Rnf138
chr8	26119292	26119531	Rnf170
chr15	36283032	36283239	Rnf19a
chr10	128411468	128411661	Rnf41
chr13	54687664	54687941	Rnf44
chr11	86484251	86484656	Rnft1
chr7	141172644	141172783	Rnh1
chr6	124741505	124741670	Rnu7
chr16	72888273	72888468	Robo1
chrX	74270445	74270797	Rpl10
chr11	101442098	101442256	Rpl27
chr1	39368625	39368754	Rpl31
chrX	37085211	37085532	Rpl39
chr10	128549103	128549507	Rpl41
chr5	121204424	121204546	Rpl6
chr7	141447290	141447617	Rplp2
chr2	3332580	3332768	Rpp38
chr14	50807624	50807879	Rpph1
chr10	128626575	128626875	Rps26
chr7	99483680	99483899	Rps3
chr17	7169867	7170080	Rps6ka2
chr12	100725143	100725459	Rps6ka5
chr7	3703954	3704138	Rps9
chrX	153139735	153139939	Rragb
chr2	143994123	143994372	Rrbp1
chr9	106477077	106477266	Rrp9
chr3	103914269	103914469	Rsbn1
chr5	123749489	123749613	Rsrc2
chr11	75192962	75193109	Rtn4rl1
chr4	13833023	13833171	Runx1t1
chr17	56584772	56584901	Safb
chr8	57487559	57487739	Sap30
chr8	34154374	34154563	Saraf
chr5	113771865	113772000	Sart3
chr7	126272012	126272347	Sbk1
chr7	45015852	45016044	Scaf1
chr9	75683747	75684056	Scg3
chr7	31124629	31124751	Scn1b
chr2	65668522	65668673	Scn2a1
chr15	100909909	100910157	Scn8a
chr1	176813797	176814095	Sdccag8
chr1	180850772	180851029	Sde2
chr4	155992996	155993176	Sdf4
chr7	30327218	30327554	Sdhaf1
chr6	6955822	6955944	Sdhaf3
chr18	65800279	65800446	Sec11c
chr11	117115723	117115891	Sec14l1
chr12	59011662	59011847	Sec23a
chr14	20674181	20674340	Sec24c
chr2	125782731	125782862	Secisbp2l
chr18	67775265	67775442	Seh1l
chr11	3515803	3515939	Selm
chr13	51777080	51777375	Sema4d
chr6	82917317	82917565	Sema4f
chr18	47365896	47366125	Sema6a
chr16	22009300	22009424	Senp2
chr9	59750500	59750745	Senp8
chr17	6079713	6079853	Serac1
chr7	127798698	127798834	Setd1a
chr3	51532817	51532950	Setd7
chr11	77950825	77950991	Sez6
chr19	6363609	6363731	Sf1
chr19	5295499	5295623	Sf3b2
chr11	74866669	74866820	Sgsm2
chr7	126475174	126475362	Sh2b1
chr17	56036638	56036863	Sh3gl1
chr13	51569334	51570125	Shc3
chr2	125672972	125673102	Shc4
chr2	122366044	122366213	Shf
chr19	53944537	53944745	Shoc2
chrX	164076355	164076513	Siah1b
chr9	57075861	57076297	Sin3a
chr12	82387900	82388037	Sipa1l1
chr7	29383445	29383585	Sipa1l3
chr1	74383433	74383560	Slc11a1
chr6	24097513	24097660	Slc13a1
chr1	164248755	164249013	Slc19a2
chr11	20332965	20333113	Slc1a4
chr8	22565334	22565468	Slc20a2
chr11	53891881	53892039	Slc22a5
chr2	132132684	132132824	Slc23a2
chr11	115628152	115628341	Slc25a19
chr7	141437740	141438046	Slc25a22
chr17	57060326	57060570	Slc25a23
chr15	39112696	39112845	Slc25a32
chr11	102407898	102408032	Slc25a39
chr8	71569545	71569809	Slc27a1
chr19	5024247	5024404	Slc29a2
chr11	95384480	95384875	Slc35b1
chr2	165282503	165282659	Slc35c2
chr4	155601920	155602042	Slc35e2
chr17	31334577	31335038	Slc37a1
chr9	44396777	44397008	Slc37a4
chr15	96698879	96699112	Slc38a2
chr1	46853547	46853846	Slc39a10
chr14	51896220	51896348	Slc39a2
chr19	8723232	8723398	Slc3a2
chr3	107483538	107483701	Slc6a17
chr3	31309316	31309472	Slc7a14
chr2	167459602	167459835	Slc9a8
chr13	56702663	56702930	Smad5
chr11	106271465	106271673	Smarcd2
chr19	53600483	53600606	Smc3
chr8	33747744	33748034	Smim18
chr8	72570909	72571061	Smim7
chrX	157472395	157472578	Sms
chr11	106823105	106823318	Smurf2
chr1	179012460	179012585	Smyd3
chr6	60828252	60828438	Snca
chr6	28531380	28531571	Snd1
chr8	31149856	31150150	Snord13
chr9	122117122	122117321	Snrk
chr9	56950617	56950793	Snupn
chrX	101222573	101222698	Snx12
chr9	88438915	88439067	Snx14
chr16	11323035	11323183	Snx29
chr16	10786437	10786558	Socs1
chr11	97362155	97362402	Socs7
chr17	13007854	13007978	Sod2
chr19	40513867	40514043	Sorbs1
chr5	93042911	93043082	Sowahb
chr2	152398564	152398981	Sox12
chr12	118302606	118302750	Sp4
chr3	100102908	100103075	Spag17
chr3	37419865	37420081	Spata5
chr1	75381074	75381309	Speg
chr7	126377539	126377675	Spns1
chr2	117122418	117123481	Spred1
chr11	19924079	19924572	Spred2
chr7	29168531	29168715	Spred3
chr18	38601101	38601748	Spry4
chr6	124809326	124809506	Spsb2
chr17	24886524	24886652	Spsb3
chr2	29965281	29965444	Sptan1
chr7	27361418	27361675	Sptbn4
chr7	47008288	47008475	Spty2d1
chr11	50210087	50210264	Sqstm1
chr11	97543631	97543761	Srcin1
chr17	46556205	46556398	Srf
chr1	131310058	131310221	Srgap2
chr17	23802730	23803157	Srrm2
chr5	116565759	116565938	Srrm4
chr11	116853273	116853426	Srsf2
chr5	115326973	115327127	Srsf9
chr18	14682887	14683064	Ss18
chr5	135962698	135962842	Ssc4d
chr3	88579914	88580063	Ssr2
chr1	6819977	6820115	St18
chr8	110919618	110919857	St3gal2
chr18	77187520	77187644	St8sia5
chr9	100644198	100644475	Stag1
chr11	100939410	100939736	Stat3
chr5	53998235	53998435	Stim2
chr11	32592470	32592626	Stk10
chr1	93635668	93635913	Stk25
chr7	139212961	139213385	Stk32c
chr4	134468123	134468411	Stmn1
chr3	8549954	8550292	Stmn2
chr13	46294593	46294854	Stmnd1
chr8	47242965	47243106	Stox2
chr9	115310471	115310801	Stt3b
chr17	25833025	25833165	Stub1
chr7	127841568	127841786	Stx4a
chr5	135778145	135778351	Styxl1
chr8	70234268	70234461	Sugp2
chr7	75265258	75265586	Sv2b
chr4	58174732	58175001	Svep1
chr4	134930872	134931061	Syf2
chr6	115134756	115134912	Syn2
chr9	88481448	88481577	Syncrip
chr10	5504319	5504622	Syne1
chr19	4477881	4478033	Syt12
chr19	6047572	6047729	Syvn1
chr4	141139745	141140058	Szrd1
chr5	138187239	138187411	Taf6
chr17	47502070	47502255	Taf8
chr7	126884750	126885013	Taok2
chr7	127208779	127208982	Tbc1d10b
chr5	36582037	36582337	Tbc1d14
chr15	86231823	86232252	Tbc1d22a
chr16	57231453	57231574	Tbc1d23
chr8	83200831	83200955	Tbc1d9
chr11	97150406	97150627	Tbkbp1
chr5	135149157	135149635	Tbl2
chr1	4857576	4857768	Tcea1
chr9	71976230	71976417	Tcf12
chr10	80419761	80419958	Tcf3
chr18	69636782	69637024	Tcf4
chr17	12916209	12916376	Tcp1
chr9	108306043	108306274	Tcta
chr15	81802715	81803023	Tef
chr16	4558679	4558829	Tfap4
chr8	26158894	26159027	Thap1
chr5	91962867	91963029	Thap6
chr2	21205462	21205691	Thnsl1
chr11	98753641	98753813	Thra
chr14	17900524	17900711	Thrb
chr6	86404084	86404266	Tia1
chr16	89950675	89950817	Tiam1
chr11	76406714	76407054	Timm22
chr8	64152274	64152746	Tll1
chr11	33203657	33203778	Tlx3
chr8	25016976	25017185	Tm2d2
chr2	153161223	153161430	Tm9sf4
chr6	116055012	116055234	Tmcc1
chr11	69073126	69073271	Tmem107
chr9	103579266	103579686	Tmem108
chr9	107533884	107534014	Tmem115
chr7	45896754	45897078	Tmem143
chr17	45548834	45548987	Tmem151b
chr10	115362234	115362448	Tmem19
chr14	52019720	52020162	Tmem253
chr11	69837274	69837436	Tmem256
chr10	79984900	79985263	Tmem259
chr14	48446038	48446343	Tmem260
chr9	55345377	55345503	Tmem266
chr4	142060471	142060703	Tmem51
chr4	134853349	134853538	Tmem57
chr2	121006970	121007215	Tmem62
chr12	87040834	87040970	Tmem63c
chr7	141328141	141328608	Tmem80
chr2	128817775	128818076	Tmem87b
chr11	102284596	102284821	Tmub2
chr2	134644171	134644320	Tmx4
chr8	85036092	85036287	Tnpo2
chr1	159686381	159686637	Tnr
chr15	81856159	81856558	Tob2
chr17	47688186	47688323	Tomm6
chr17	47688186	47688323	Tomm6os
chr16	57121383	57121645	Tomm70a
chr2	160645753	160645949	Top1
chr4	40269724	40269915	Topors
chr4	40269724	40269915	Toporsos
chr10	79668880	79669168	Tpgs1
chr13	47043189	47043448	Tpmt
chr8	105471347	105471874	Tppp3
chr1	150392890	150393199	Tpr
chr5	112276403	112276645	Tpst2
chr16	22265651	22266073	Tra2b
chr9	121382569	121382723	Trak1
chr15	73061159	73061387	Trappc9
chr7	13024055	13024279	Trim28
chr7	105633305	105633427	Trim3
chr11	48817397	48817535	Trim41
chr15	27937688	27937849	Trio
chr15	78947790	78947926	Triobp
chr4	46389068	46389230	Trmo
chr11	69580409	69580567	Trp53
chr19	22940642	22940942	Trpm3
chr14	76505037	76505262	Tsc22d1
chr1	37864965	37865405	Tsga10
chr1	118311370	118311541	Tsn
chr14	40912238	40912548	Tspan14
chr13	54789105	54789326	Tspan17
chr7	141482953	141483076	Tspan4
chr6	127979868	127980154	Tspan9
chr17	87330979	87331243	Ttc7
chr12	100491463	100491591	Ttc7b
chr17	35838330	35838467	Tubb5
chr15	89104433	89104670	Tubgcp6
chr17	6119056	6119235	Tulp4
chr8	39155466	39155668	Tusc3
chr4	129640874	129641180	Txlna
chr7	5062341	5062638	U2af2
chr6	97205629	97205909	Uba3
chr5	86172090	86172299	Uba6
chr14	121878461	121878613	Ubac2
chr11	116433850	116433987	Ubald2
chr4	41275210	41275369	Ubap2
chr9	41157681	41158017	Ubash3b
chr11	62551050	62551341	Ubb
chr5	125390015	125390205	Ubc
chr11	5762113	5762295	Ube2d-ps
chr6	30304517	30304652	Ube2h
chr3	89773614	89773750	Ube2q1
chr13	69740067	69740444	Ube2ql1
chr7	4812531	4812917	Ube2s
chr7	59228167	59228330	Ube3a
chr7	122067133	122067327	Ubfd1
chr9	20644779	20645029	Ubl5
chr6	38433679	38433827	Ubn2
chr11	32517302	32517658	Ubtd2
chr11	102309131	102309287	Ubtf
chr8	71670701	71671219	Unc13a
chr11	116062694	116062980	Unc13d
chr12	102949138	102949392	Unc79
chr5	114130884	114131058	Ung
chr8	70352667	70352848	Upf1
chr11	5762113	5762295	Urgcp
chr8	71367317	71367473	Use1
chr1	171411112	171411237	Usf1
chr9	48985034	48985193	Usp28
chr9	66586672	66586810	Usp3
chr11	118290182	118290334	Usp36
chr1	74505757	74506072	Usp37
chr8	81014988	81015112	Usp38
chr5	74051976	74052109	Usp46
chrX	13071015	13071202	Usp9x
chr7	99141269	99141421	Uvrag
chr5	33378442	33378646	Uvssa
chr17	65613561	65613744	Vapa
chr14	20929177	20929308	Vcl
chr4	42999491	42999629	Vcp
chr5	137029868	137030265	Vgf
chr7	127895490	127895719	Vkorc1
chr5	129941685	129941850	Vkorc1l1
chr9	106821716	106821974	Vprbp
chr10	62486838	62487041	Vps26a
chr12	11395526	11395744	Vsnl1
chr10	14705231	14705403	Vta1
chr19	55424080	55424238	Vti1a
chr10	40883264	40883596	Wasf1
chr11	116086925	116087304	Wbp2
chr14	62837319	62837705	Wdfy2
chr14	33081370	33081856	Wdfy4
chr10	79959867	79960124	Wdr18
chr13	8871135	8871279	Wdr37
chr17	33940394	33940836	Wdr46
chr16	32247040	32247261	Wdr53
chr1	45795024	45795431	Wdr75
chr4	133339352	133339526	Wdtc1
chr11	109611451	109611874	Wipi1
chr11	69579201	69579352	Wrap53
chr4	154146353	154146524	Wrap73
chr8	114491843	114492218	Wwox
chr9	120024360	120024596	Xirp1
chr2	153035352	153035477	Xkr7
chr7	102065226	102065474	Xndc1
chr14	70766682	70766805	Xpo7
chr10	121626410	121626573	Xpot
chr7	29238105	29238385	Yif1b
chr12	84996116	84996250	Ylpm1
chr17	72836275	72836413	Ypel5
chr5	33018665	33018899	Ywhah
chr15	88751422	88751577	Zbed4
chr16	55973625	55973757	Zbtb11os1
chr9	48740341	48740571	Zbtb16
chr11	69766236	69766397	Zbtb4
chr2	181461550	181461702	Zbtb46
chr10	81139559	81139698	Zbtb7a
chr4	44756145	44756612	Zcchc7
chr5	123720945	123721130	Zcchc8
chr13	91807427	91807681	Zcchc9
chr10	111010824	111010973	Zdhhc17
chr2	84715100	84715758	Zdhhc5
chr2	167063078	167063217	Zfas1
chr15	68258132	68258346	Zfat
chr7	24112303	24112447	Zfp112
chr13	119790867	119790995	Zfp131
chr14	52010504	52010639	Zfp219
chr7	29906136	29906585	Zfp27
chr1	136624846	136625017	Zfp281
chr9	19621836	19622108	Zfp317
chr7	29908239	29908422	Zfp383
chr15	75616440	75616622	Zfp41
chr7	29859957	29860182	Zfp420
chr18	5334747	5334954	Zfp438
chr7	6172176	6172431	Zfp444
chr18	13707336	13707484	Zfp521
chr7	5015329	5015567	Zfp524
chr7	27731317	27731465	Zfp60
chr5	110109879	110110338	Zfp605
chr9	121760322	121760477	Zfp651
chr7	6287089	6287276	Zfp667
chr11	58330329	58330637	Zfp672
chr15	37007370	37007502	Zfp706
chr8	71881979	71882187	Zfp709
chr7	43579501	43579627	Zfp719
chr7	6362513	6363369	Zfp78
chr7	6156041	6156225	Zfp787
chr9	20581256	20581626	Zfp846
chr7	5020278	5020437	Zfp865
chr8	69625407	69625661	Zfp868
chr8	69716890	69717228	Zfp869
chr13	67484218	67484367	Zfp874b
chr19	12796136	12796408	Zfp91
chr8	122281453	122282220	Zfpm1
chr9	91365834	91366056	Zic1
chr11	59505463	59505664	Zkscan17
chr4	126968176	126968348	Zmym4
chr4	127076993	127077304	Zmym6
chr4	128610114	128610323	Zscan20
