# Supplementary material for: Disruption of the ATXN1-CIC complex reveals the role of additional nuclear ATXN1 interactors in spinocerebellar ataxia type 1
Source: Neuron. Author manuscript; Available in PMC 2023 Feb 25. (PMC9957872; doi:10.1016/j.neuron.2022.11.016)
Supplement: MMC8 [file NIHMS1859677-supplement-MMC8.csv]

chrom	start	end	peak_name	gene	distance_to_TSS
chr1	4817555	4817917	peak2	Lypla1	0
chr1	4867582	4867728	peak3	Tcea1	0
chr1	5032819	5032996	peak4	Rgs20	0
chr1	6224558	6224704	peak6	Rb1cc1	0
chr1	6392819	6392968	peak7	Fam150a	0
chr1	7098928	7099114	peak8	Pcmtd1	0
chr1	9560315	9560462	peak9	Adhfe1	0
chr1	9762663	9762809	peak12	1700034P13Rik	0
chr1	10054742	10055039	peak14	Cspp1	0
chr1	13172573	13172719	peak15	Ncoa2	0
chr1	13674972	13675118	peak18	Xkr9	0
chr1	14770416	14770562	peak21	LOC105243866	0
chr1	15605507	15605675	peak22	Kcnb2	0
chr1	15820739	15820896	peak23	Terf1	0
chr1	16107975	16108203	peak24	Rdh10	0
chr1	16671596	16671777	peak26	Tmem70	0
chr1	20949502	20949648	peak27	Efhc1	-1978
chr1	23808727	23808897	peak33	B3gat2	0
chr1	24179692	24179852	peak36	Col9a1	0
chr1	24733902	24734247	peak37	Lmbrd1	0
chr1	33775245	33775433	peak40	Zfp451	0
chr1	34066912	34067073	peak42	Dst	0
chr1	34635033	34635180	peak43	AA619741	0
chr1	34805793	34806024	peak47	Arhgef4	0
chr1	36424568	36424718	peak49	Lman2l	0
chr1	36500525	36500880	peak50	Cnnm4	0
chr1	36567139	36567322	peak51	Fam178b	0
chr1	36703144	36703306	peak53	Actr1b	0
chr1	36746767	36747047	peak54	4933424G06Rik	0
chr1	36765322	36765608	peak55	Zap70	0
chr1	36826369	36826515	peak56	Tmem131	0
chr1	37084635	37084923	peak59	Vwa3b	0
chr1	37355504	37355842	peak61	Inpp4a	0
chr1	37485336	37485482	peak62	Mgat4a	0
chr1	37920564	37920921	peak64	Lyg2	-4072
chr1	38185002	38185229	peak66	Aff3	0
chr1	38891396	38891663	peak69	Chst10	0
chr1	39533897	39534043	peak70	Cnot11	-1759
chr1	39632283	39632473	peak72	Creg2	0
chr1	39706296	39706563	peak74	Rfx8	0
chr1	40322044	40322223	peak75	Il1rl2	-2404
chr1	42769872	42770059	peak76	LOC108167623	0
chr1	43154063	43154354	peak78	Fhl2	0
chr1	43501707	43501853	peak80	Nck2	0
chr1	43785965	43786151	peak81	Uxs1	0
chr1	43989751	43989897	peak82	Tpp2	0
chr1	44157729	44158011	peak83	Ercc5	0
chr1	46344554	46344700	peak86	Dnah7b	0
chr1	52169225	52169454	peak91	Gls	0
chr1	52686218	52686377	peak95	Mfsd6	0
chr1	52873009	52873176	peak97	Hibch	0
chr1	53352422	53352606	peak98	Asnsd1	0
chr1	53407922	53408068	peak99	Dnah7a	0
chr1	53762011	53762157	peak101	Stk17b	0
chr1	54306194	54306392	peak102	Ccdc150	0
chr1	55142926	55143227	peak105	Mob4	0
chr1	55186523	55186712	peak106	Rftn2	0
chr1	55461085	55461366	peak107	Plcl1	0
chr1	57830407	57830561	peak109	Spats2l	0
chr1	58025302	58025448	peak110	Sgol2a	0
chr1	58449016	58449162	peak111	Nif3l1	0
chr1	58479107	58479271	peak112	Orc2	0
chr1	58560210	58560403	peak114	Fam126b	0
chr1	59175383	59175761	peak117	Als2	0
chr1	59292475	59292761	peak118	Cdk15	0
chr1	59579585	59579737	peak119	Gm973	0
chr1	59968316	59968462	peak120	Fam117b	0
chr1	60098290	60098657	peak121	Wdr12	0
chr1	60098290	60098657	peak121	Carf	0
chr1	60235712	60235858	peak124	Nbeal1	0
chr1	60464746	60465154	peak126	Abi2	0
chr1	61704379	61704824	peak127	Pard3b	0
chr1	62768790	62768970	peak128	Nrp2	0
chr1	63179914	63180060	peak130	Eef1b2	0
chr1	63243036	63243182	peak131	Zdbf2	0
chr1	64187393	64187680	peak133	Gm35880	0
chr1	64598080	64598280	peak135	Creb1	0
chr1	64683284	64683531	peak136	2810408I11Rik	0
chr1	64803237	64803514	peak137	Plekhm3	0
chr1	65022248	65022610	peak138	Akr1cl	0
chr1	65244605	65244796	peak139	Pikfyve	0
chr1	66767565	66767730	peak140	Kansl1l	0
chr1	66929776	66930219	peak142	Myl1	0
chr1	69443724	69443870	peak143	Gm28497	0
chr1	69893669	69893815	peak144	Spag16	0
chr1	71623798	71623996	peak146	Fn1	0
chr1	72310659	72310873	peak147	Xrcc5	0
chr1	72603741	72603925	peak148	Smarcal1	0
chr1	72778056	72778202	peak149	Gm30847	0
chr1	72937891	72938105	peak152	Gm31047	-966
chr1	73974060	73974326	peak153	Tns1	0
chr1	74351262	74351446	peak155	Pnkd	0
chr1	74428815	74428961	peak159	Vil1	0
chr1	74458188	74458474	peak161	Usp37	0
chr1	74572513	74572814	peak162	Zfp142	0
chr1	74728444	74728766	peak164	Cyp27a1	0
chr1	74873814	74874049	peak165	Gm16582	0
chr1	74925326	74925501	peak166	Ccdc108	0
chr1	75002291	75002479	peak167	Nhej1	0
chr1	75308556	75308751	peak169	Dnpep	0
chr1	75406346	75406615	peak172	Speg	0
chr1	75434702	75434872	peak173	Gmppa	-1071
chr1	75492087	75492248	peak174	Obsl1	0
chr1	77508390	77508547	peak179	Epha4	0
chr1	78306568	78306765	peak180	Sgpp2	-3581
chr1	78658740	78658886	peak181	Utp14b	0
chr1	78658740	78658886	peak181	Acsl3	0
chr1	80346051	80346197	peak186	Gm39667	0
chr1	80460894	80461040	peak187	1700016L21Rik	0
chr1	82404177	82404372	peak189	Rhbdd1	0
chr1	82707639	82707841	peak191	Col4a3	0
chr1	82707639	82707841	peak191	LOC105243964	0
chr1	83280625	83280844	peak193	Sphkap	0
chr1	84742424	84742570	peak195	Trip12	0
chr1	84960677	84961033	peak197	Gm15433	0
chr1	85495802	85496010	peak217	LOC101055758	0
chr1	85495802	85496010	peak217	Gm2666	0
chr1	85679040	85679397	peak218	Sp100	0
chr1	85776704	85776923	peak219	9930111H07Rik	0
chr1	86176994	86177293	peak221	Armc9	0
chr1	86446148	86446510	peak222	Gm32700	-4624
chr1	86870790	86870936	peak223	Dis3l2	0
chr1	87239451	87239667	peak224	Eif4e2	0
chr1	87623815	87623961	peak225	Inpp5d	0
chr1	87718921	87719176	peak226	Gm33470	0
chr1	88322220	88322502	peak227	Trpm8	0
chr1	89143897	89144056	peak230	Sh3bp4	0
chr1	89663246	89663641	peak234	Agap1	0
chr1	89970875	89971043	peak238	Asb18	0
chr1	90147373	90147574	peak239	Iqca	0
chr1	90349040	90349206	peak240	Gm34992	0
chr1	91001159	91001305	peak245	Lrrfip1	0
chr1	91269923	91270131	peak248	Ube2f	0
chr1	91337976	91338122	peak250	Espnl	0
chr1	91369306	91369452	peak252	Fam132b	0
chr1	91390496	91390742	peak253	Ilkap	0
chr1	91405869	91406141	peak254	1700020N18Rik	0
chr1	91475289	91475627	peak255	Gm28382	-3144
chr1	91512308	91512681	peak256	Traf3ip1	0
chr1	91615092	91615238	peak257	Gm28380	0
chr1	91971306	91971525	peak261	Hdac4	0
chr1	93483097	93483390	peak263	2-Sep	0
chr1	93837138	93837395	peak264	D2hgdh	0
chr1	104931947	104932290	peak270	Cdh20	0
chr1	110037383	110037628	peak271	Cdh7	0
chr1	116483561	116483775	peak273	Cntnap5a	0
chr1	119500397	119500543	peak288	Ralb	0
chr1	119531819	119531965	peak289	3830432H09Rik	0
chr1	122218183	122218377	peak291	Gm28590	0
chr1	123608009	123608156	peak292	Dpp10	0
chr1	125850217	125850363	peak296	Gpr39	0
chr1	125946607	125946840	peak297	Nckap5	0
chr1	129310581	129310935	peak304	Thsd7b	0
chr1	130589820	130590072	peak313	Zp3r	0
chr1	131093631	131093860	peak315	Mapkapk2	0
chr1	131197597	131197743	peak316	Rassf5	0
chr1	131303493	131303833	peak317	Srgap2	0
chr1	131596178	131596366	peak319	Avpr1b	-2748
chr1	132233644	132233838	peak321	Lemd1	0
chr1	132438360	132438533	peak323	Dstyk	0
chr1	132490336	132490482	peak325	Rbbp5	0
chr1	132534094	132534378	peak326	Cntn2	0
chr1	132587832	132588093	peak327	Nfasc	0
chr1	132667114	132667558	peak329	LOC108167727	0
chr1	132881675	132881867	peak330	Lrrn2	0
chr1	133128317	133128463	peak331	Ppp1r15b	-2703
chr1	133319807	133320093	peak332	Golt1a	0
chr1	133624665	133624811	peak338	Zc3h11a	0
chr1	133843144	133843393	peak339	Gm41954	0
chr1	134201504	134201754	peak342	Adora1	0
chr1	134302568	134302731	peak343	Ppfia4	0
chr1	134302568	134302731	peak343	Gm32267	0
chr1	134408900	134409084	peak345	Cyb5r1	0
chr1	134529671	134529817	peak346	LOC108167729	0
chr1	134599070	134599329	peak347	Kdm5b	0
chr1	134649708	134650012	peak348	Syt2	0
chr1	150624361	150624507	peak364	Hmcn1	0
chr1	151055819	151055988	peak369	Gm36297	0
chr1	151140959	151141206	peak370	Gm36139	0
chr1	151140959	151141206	peak370	C730036E19Rik	0
chr1	151249359	151249597	peak371	LOC108167732	0
chr1	152899334	152899498	peak375	Smg7	0
chr1	153300866	153301051	peak376	Lamc1	0
chr1	153429219	153429365	peak378	Shcbp1l	0
chr1	153655083	153655417	peak379	Rgs8	0
chr1	154541039	154541242	peak382	Cacna1e	0
chr1	154912012	154912311	peak387	Gm30521	0
chr1	154912012	154912311	peak387	Gm41976	0
chr1	155176783	155176963	peak390	Stx6	0
chr1	155286289	155286442	peak391	Xpr1	0
chr1	157395404	157395564	peak394	Rasal2	0
chr1	158376041	158376402	peak396	Astn1	0
chr1	159305997	159306167	peak398	Rfwd2	0
chr1	160132409	160132699	peak402	Tnn	0
chr1	160711664	160711834	peak403	Rabgap1l	0
chr1	161566909	161567086	peak406	Gm31815	0
chr1	161942856	161943170	peak407	4930558K02Rik	0
chr1	162412173	162412428	peak408	Dnm3	0
chr1	163797757	163797995	peak412	Kifap3	0
chr1	164446006	164446282	peak413	Atp1b1	0
chr1	164472463	164472673	peak414	Gm39691	-534
chr1	165513782	165513928	peak416	Adcy10	0
chr1	168132622	168132768	peak417	Pbx1	0
chr1	169508910	169509116	peak427	Nuf2	0
chr1	169666950	169667096	peak430	Rgs5	0
chr1	170311317	170311666	peak432	1700015E13Rik	0
chr1	170475534	170475719	peak433	Nos1ap	0
chr1	170539676	170539836	peak434	LOC108167745	0
chr1	170645313	170645674	peak435	Olfml2b	0
chr1	170726185	170726365	peak439	Atf6	0
chr1	175486060	175486227	peak446	Rgs7	0
chr1	175606215	175606361	peak448	Fh1	0
chr1	175803969	175804115	peak449	Wdr64	0
chr1	176146832	176146981	peak451	Pld5	0
chr1	176481843	176482208	peak453	Gm36536	0
chr1	177709723	177709869	peak457	Gm30115	0
chr1	177831504	177831823	peak458	Gm7068	0
chr1	178528522	178528835	peak460	Kif26b	-290
chr1	179014049	179014456	peak465	Smyd3	0
chr1	179314347	179314647	peak468	LOC108167846	0
chr1	180005279	180005541	peak470	Cdc42bpa	0
chr1	180445636	180445966	peak473	Stum	0
chr1	180572511	180572748	peak474	Parp1	0
chr1	180827136	180827282	peak475	G370120E05Rik	0
chr1	181118106	181118252	peak476	Nvl	0
chr1	181460327	181460630	peak477	Cnih3	0
chr1	182881777	182881923	peak480	Susd4	0
chr1	183630810	183630986	peak484	Gm39724	-483
chr1	183753707	183754035	peak485	Gm34068	0
chr1	185004756	185004953	peak486	Gm39728	0
chr1	185119000	185119146	peak488	Gm34797	-636
chr1	185267103	185267249	peak489	Rab3gap2	0
chr1	187987305	187987668	peak492	Esrrg	0
chr1	189210855	189211234	peak495	Kcnk2	0
chr1	189481833	189481979	peak499	LOC108167754	0
chr1	189874755	189875019	peak501	Ptpn14	0
chr1	190205634	190205780	peak504	LOC102632463	0
chr1	190391938	190392145	peak505	Gm39737	0
chr1	191334955	191335162	peak508	Tmem206	0
chr1	191571884	191572035	peak509	Dtl	0
chr1	192522351	192522592	peak510	Hhat	0
chr1	192919067	192919293	peak511	Syt14	0
chr1	192919067	192919293	peak511	Gm39746	0
chr10	4540343	4540526	peak519	Ccdc170	0
chr10	4795639	4795908	peak518	Esr1	0
chr10	5634117	5634320	peak517	Vip	-4898
chr10	5914046	5914339	peak516	Rgs17	0
chr10	7633229	7633375	peak520	Pcmt1	0
chr10	10782049	10782355	peak525	Grm1	0
chr10	13178968	13179190	peak530	Ltv1	0
chr10	13318134	13318425	peak531	Phactr2	0
chr10	13783576	13783732	peak534	Aig1	0
chr10	18629671	18629831	peak542	Arfgef3	0
chr10	18771827	18771973	peak543	Gm32926	0
chr10	19668065	19668211	peak545	Gm33332	0
chr10	19902666	19902859	peak546	Pex7	0
chr10	20217976	20218193	peak547	Map7	0
chr10	20217976	20218193	peak547	LOC108167797	0
chr10	20459178	20459325	peak548	Pde7b	0
chr10	21255429	21255575	peak552	Gm33728	-3188
chr10	22305093	22305245	peak555	C920009B18Rik	-1475
chr10	24460049	24460195	peak559	LOC102638890	0
chr10	24460049	24460195	peak559	Gm40615	0
chr10	25022298	25022444	peak560	LOC108167801	0
chr10	25180704	25180850	peak561	Akap7	0
chr10	25670255	25670473	peak562	Gm29571	0
chr10	29457637	29457783	peak564	Rspo3	0
chr10	34195203	34195349	peak571	Dse	0
chr10	34330034	34330245	peak572	Nt5dc1	0
chr10	34517624	34517785	peak574	Frk	0
chr10	39444397	39444761	peak580	Fyn	0
chr10	39680382	39680749	peak581	E130307A14Rik	0
chr10	40042593	40042861	peak582	Slc16a10	0
chr10	40568095	40568362	peak586	Slc22a16	-2000
chr10	40661223	40661581	peak588	Ddo	0
chr10	40789374	40789520	peak589	Mettl24	0
chr10	41297113	41297259	peak590	Fig4	0
chr10	41606805	41606959	peak591	Ccdc162	-211
chr10	41801839	41802208	peak594	Cep57l1	0
chr10	42198982	42199162	peak595	Foxo3	0
chr10	42329621	42329866	peak596	Lace1	0
chr10	42789793	42790104	peak598	Sec63	0
chr10	43332887	43333037	peak600	Pdss2	0
chr10	43332887	43333037	peak600	Gm40631	0
chr10	43890031	43890181	peak603	Qrsl1	0
chr10	44213288	44213434	peak604	Speer5-ps1	0
chr10	45378628	45378839	peak605	Lin28b	0
chr10	50094378	50094524	peak607	Gm40642	0
chr10	50904152	50904307	peak609	Sim1	0
chr10	52545270	52545416	peak610	Zfa-ps	0
chr10	52729382	52729578	peak611	Slc35f1	0
chr10	53691018	53691365	peak613	Fam184a	0
chr10	53909045	53909222	peak614	Man1a	0
chr10	58859933	58860258	peak618	Sh3rf3	0
chr10	60221264	60221410	peak624	Chst3	-2005
chr10	60484181	60484579	peak625	Cdh23	0
chr10	60720281	60720530	peak630	Slc29a3	0
chr10	61436127	61436273	peak635	Eif4ebp2	0
chr10	61882617	61882873	peak637	Col13a1	0
chr10	62199863	62200009	peak640	Tspan15	0
chr10	62300255	62300431	peak641	Hk1	0
chr10	62944868	62945070	peak643	Slc25a16	0
chr10	63054090	63054335	peak644	Pbld2	0
chr10	63182967	63183267	peak646	Mypn	0
chr10	63255974	63256191	peak648	Herc4	0
chr10	63330646	63331008	peak649	Sirt1	0
chr10	63396928	63397209	peak650	Dnajc12	0
chr10	63525163	63525323	peak651	Ctnna3	0
chr10	63943268	63943414	peak656	Lrrtm3	0
chr10	67700986	67701195	peak659	Gm32438	0
chr10	69817471	69817618	peak662	Ank3	0
chr10	75523218	75523611	peak665	Snrpd3	0
chr10	75575131	75575295	peak666	Ggt1	0
chr10	75588688	75588962	peak667	Ggt5	-419
chr10	75726832	75727066	peak670	Cabin1	0
chr10	75889910	75890056	peak672	Derl3	-3342
chr10	76073381	76073616	peak673	Slc5a4b	0
chr10	76240523	76240793	peak675	Prmt2	-2659
chr10	76320433	76320807	peak676	Dip2a	0
chr10	76393653	76393826	peak677	Pcnt	0
chr10	76393653	76393826	peak677	1700094J05Rik	0
chr10	76449677	76449823	peak678	2610028H24Rik	0
chr10	76849721	76849889	peak680	Pcbp3	0
chr10	76984555	76984701	peak681	Gm35721	0
chr10	77014219	77014365	peak683	Gm3137	0
chr10	77014219	77014365	peak683	Gm10787	0
chr10	77087839	77088102	peak685	Col18a1	0
chr10	77403937	77404083	peak687	Adarb1	0
chr10	77693380	77693526	peak688	Tspear	0
chr10	78178588	78178975	peak691	Pwp2	0
chr10	78203118	78203402	peak692	Trappc10	0
chr10	78575293	78575653	peak694	Ilvbl	0
chr10	78779493	78779639	peak696	Gm40710	0
chr10	79084653	79084861	peak702	2610008E11Rik	0
chr10	80265848	80266073	peak704	Dazap1	0
chr10	80363838	80364599	peak706	Plk5	0
chr10	80400559	80400922	peak707	Mbd3	-1029
chr10	80471332	80471654	peak709	Gm40716	0
chr10	80497879	80498028	peak710	Onecut3	0
chr10	80548692	80548838	peak712	Rexo1	0
chr10	80548692	80548838	peak712	Gm31057	0
chr10	80593239	80593469	peak713	Abhd17a	-2899
chr10	80650810	80651032	peak714	Btbd2	0
chr10	80699379	80699591	peak715	Mob3a	0
chr10	80712594	80712767	peak716	Ap3d1	0
chr10	80756608	80756927	peak719	Dot1l	0
chr10	80823548	80823786	peak721	Oaz1	-2870
chr10	80846388	80846534	peak722	Lingo3	-2350
chr10	80861729	80862001	peak723	Sppl2b	0
chr10	80895766	80896020	peak724	Tmprss9	0
chr10	80919916	80920067	peak725	Lmnb2	-1672
chr10	80926253	80926441	peak726	Gadd45b	-3650
chr10	81023959	81024105	peak728	Diras1	0
chr10	81030427	81030626	peak729	Slc39a3	0
chr10	81072110	81072476	peak730	Thop1	0
chr10	81158233	81158567	peak731	Pias4	0
chr10	81186963	81187169	peak733	Dapk3	0
chr10	81199625	81199922	peak734	Atcayos	0
chr10	81199625	81199922	peak734	Nmrk2	0
chr10	81218838	81219197	peak735	Atcay	0
chr10	81253139	81253431	peak736	Matk	0
chr10	81273247	81273472	peak737	Tjp3	0
chr10	81298672	81298992	peak738	Pip5k1c	0
chr10	81339009	81339319	peak739	Gipc3	0
chr10	81423411	81423574	peak740	Nfic	0
chr10	81497553	81497895	peak742	S1pr4	0
chr10	81514961	81515150	peak743	Gna15	0
chr10	81582462	81582608	peak744	Tle2	0
chr10	81633949	81634124	peak745	Ankrd24	0
chr10	81656984	81657351	peak746	Gm10778	0
chr10	81823330	81823608	peak752	Gm4767	0
chr10	81863305	81863517	peak753	Gm32687	0
chr10	81927587	81927820	peak755	Zfp781	0
chr10	82618421	82618624	peak762	Gm40721	0
chr10	82698077	82698224	peak763	Hcfc2	-783
chr10	83334138	83334284	peak765	Slc41a2	0
chr10	83555387	83555613	peak767	A230046K03Rik	0
chr10	83930784	83930930	peak768	Gm33980	0
chr10	84114011	84114215	peak769	Gm40727	-3588
chr10	85104244	85104419	peak771	Tmem263	0
chr10	85337110	85337256	peak776	Gm34712	0
chr10	85414438	85414584	peak777	Btbd11	0
chr10	86487207	86487536	peak781	Syn3	0
chr10	86871057	86871203	peak782	Stab2	0
chr10	87068958	87069148	peak784	1700113H08Rik	0
chr10	88436233	88436379	peak793	Gnptab	0
chr10	88927198	88927344	peak794	Slc5a8	0
chr10	88949336	88949668	peak795	Ano4	0
chr10	89966096	89966340	peak798	Anks1b	0
chr10	91064370	91064516	peak803	Apaf1	0
chr10	93651677	93651960	peak808	Ntn4	0
chr10	93845672	93845884	peak811	Usp44	0
chr10	94110754	94110900	peak812	Fgd6	0
chr10	94159672	94159992	peak813	Nr2c1	0
chr10	94212253	94212399	peak814	Ndufa12	0
chr10	94718039	94718196	peak815	Cep83	0
chr10	94800805	94800978	peak816	Plxnc1	0
chr10	95258963	95259177	peak819	Cradd	0
chr10	95514510	95514656	peak820	LOC108167829	0
chr10	95793681	95793842	peak821	4732465J04Rik	0
chr10	99677250	99677589	peak825	Gm35101	0
chr10	107868333	107868551	peak831	Otogl	0
chr10	111605537	111605800	peak835	Gm30262	0
chr10	112068857	112069191	peak838	Glipr1l1	0
chr10	115847222	115847371	peak840	Tspan8	0
chr10	116183243	116183389	peak842	Ptprr	0
chr10	117177618	117177770	peak844	4930423D24Rik	0
chr10	117660829	117661037	peak846	Cpm	0
chr10	118442899	118443152	peak853	Ifng	0
chr10	118738685	118739006	peak854	Gm33337	0
chr10	119466672	119466925	peak855	Grip1	0
chr10	119836720	119837191	peak856	Grip1os1	0
chr10	120824110	120824256	peak858	Msrb3	0
chr10	121025576	121025722	peak859	Gm40784	0
chr10	121576228	121576374	peak861	Tbk1	0
chr10	121962105	121962460	peak862	Srgap1	0
chr10	122693723	122693888	peak869	Ppm1h	0
chr10	127502928	127503164	peak872	Stac3	0
chr10	127575499	127575745	peak873	Lrp1	0
chr10	127639025	127639321	peak876	Gm40802	0
chr10	127660217	127660555	peak877	Stat6	0
chr10	127717893	127718039	peak878	Myo1a	0
chr10	127763140	127763302	peak879	Rdh1	0
chr10	127792639	127792837	peak880	Rdh9	0
chr10	127908797	127908943	peak881	Sdr9c7	0
chr10	128106235	128106491	peak882	Baz2a	0
chr10	128140072	128140218	peak883	Rbms2	0
chr10	128273875	128274182	peak884	Stat2	0
chr10	128347428	128347574	peak885	Cs	0
chr10	128632441	128632587	peak886	Ikzf4	0
chr10	128680267	128680418	peak888	Rab5b	0
chr10	128791178	128791341	peak891	Mmp19	0
chr10	128829237	128829475	peak893	Sarnp	0
chr10	128965901	128966167	peak894	9030616G12Rik	-4913
chr10	129008514	129008865	peak896	Olfr763	-2422
chr10	129095740	129095941	peak898	Olfr768	-1769
chr10	129187449	129187595	peak900	Olfr773	-31
chr11	3293027	3293605	peak911	Patz1	0
chr11	3366418	3366658	peak913	Limk2	0
chr11	3432222	3432509	peak914	Rnf185	0
chr11	3509086	3509291	peak915	Inpp5j	-4266
chr11	3861894	3862126	peak917	Osbp2	0
chr11	3995069	3995380	peak918	Gal3st1	0
chr11	4235240	4235492	peak919	Osm	-1293
chr11	4260125	4260461	peak920	Lif	0
chr11	4286578	4286927	peak921	Gm11958	0
chr11	4369026	4369330	peak922	Hormad2	0
chr11	4552920	4553066	peak923	Mtmr3	0
chr11	4838755	4838930	peak924	Nf2	0
chr11	4948780	4949212	peak925	Ap1b1	0
chr11	5532510	5532656	peak928	Ccdc117	0
chr11	5621088	5621234	peak930	Ankrd36	0
chr11	5840853	5840999	peak932	Polm	-2838
chr11	5862164	5862499	peak933	Aebp1	0
chr11	5978171	5978530	peak934	Camk2b	0
chr11	6299870	6300112	peak939	Ogdh	0
chr11	6392077	6392277	peak942	Zmiz2	-2848
chr11	6544340	6544496	peak944	Ccm2	-2391
chr11	6628706	6628891	peak947	Tbrg4	-2640
chr11	7249847	7250013	peak950	Gm36565	0
chr11	11944303	11944449	peak954	Grb10	0
chr11	16691557	16691713	peak958	Gm39583	0
chr11	16852253	16852415	peak959	Egfr	0
chr11	17259248	17259394	peak960	C1d	0
chr11	18971638	18971784	peak962	Meis1	0
chr11	20083417	20083573	peak964	Actr2	0
chr11	20500897	20501076	peak968	Gm39607	0
chr11	20643430	20643576	peak969	Sertad2	0
chr11	20732035	20732182	peak970	Aftph	0
chr11	20930773	20930982	peak973	Gm32293	0
chr11	21136221	21136398	peak974	Peli1	0
chr11	21339130	21339419	peak976	Ugp2	0
chr11	21672115	21672484	peak978	Wdpcp	0
chr11	22612268	22612571	peak980	Gm12052	0
chr11	23108240	23108523	peak984	Gm39610	-4372
chr11	23765647	23765793	peak986	Rel	0
chr11	26487287	26487595	peak988	Vrk2	0
chr11	28465498	28465803	peak990	Ccdc85a	0
chr11	29230702	29230920	peak991	Cfap36	0
chr11	29473486	29473747	peak994	Ccdc88a	0
chr11	29647776	29647922	peak995	Gm12092	-1694
chr11	30571765	30572007	peak996	Acyp2	0
chr11	31970700	31970969	peak1000	4930524B15Rik	0
chr11	32041403	32041563	peak1001	Nsg2	0
chr11	32100340	32100486	peak1002	Gm12108	0
chr11	32305062	32305212	peak1003	LOC108167893	0
chr11	32447686	32447832	peak1004	LOC108167894	0
chr11	32713386	32713532	peak1005	Fbxw11	0
chr11	33262419	33262594	peak1009	Ranbp17	0
chr11	35277871	35278031	peak1011	Slit3	0
chr11	35856744	35856939	peak1012	Wwc1	0
chr11	36013265	36013431	peak1013	Gm42072	0
chr11	36013265	36013431	peak1013	Tenm2	0
chr11	43799690	43799839	peak1017	Adra1b	0
chr11	43992955	43993217	peak1018	Gm12153	0
chr11	44675349	44675495	peak1019	Ebf1	0
chr11	46008895	46009093	peak1021	Sox30	0
chr11	46089532	46089684	peak1022	Adam19	0
chr11	46212506	46212808	peak1025	Cyfip2	0
chr11	46377232	46377378	peak1026	Itk	0
chr11	48956972	48957223	peak1028	9930111J21Rik1	0
chr11	48994486	48994663	peak1031	Tgtp1	-2241
chr11	49869170	49869362	peak1034	Mapk9	0
chr11	49950562	49950839	peak1035	Rasgef1c	0
chr11	50614048	50614253	peak1038	Adamts2	0
chr11	50874120	50874266	peak1040	Zfp454	0
chr11	51072334	51072673	peak1041	Zfp354a	0
chr11	51419748	51419901	peak1042	Col23a1	0
chr11	51813814	51813973	peak1044	Jade2	0
chr11	51989071	51989295	peak1046	Ube2b	0
chr11	52160725	52161016	peak1048	Olfr1372-ps1	-2819
chr11	52236728	52236883	peak1049	Skp1a	0
chr11	52255244	52255427	peak1050	Tcf7	0
chr11	52388365	52388783	peak1051	Vdac1	0
chr11	52776542	52776688	peak1053	Fstl4	0
chr11	53456982	53457129	peak1055	Shroom1	-76
chr11	53699044	53699244	peak1059	Rad50	0
chr11	53723770	53724351	peak1060	Il5	0
chr11	54594841	54594987	peak1063	Rapgef6	0
chr11	54943863	54944072	peak1064	Tnip1	0
chr11	55017020	55017317	peak1066	Anxa6	0
chr11	55023162	55023417	peak1067	LOC102633930	0
chr11	55179644	55179871	peak1068	Slc36a2	0
chr11	55574635	55574961	peak1071	Glra1	0
chr11	57273477	57273625	peak1073	Gria1	0
chr11	57702175	57702321	peak1074	Galnt10	0
chr11	57829282	57829452	peak1075	Hand1	0
chr11	57911501	57911662	peak1076	Gm33078	-79
chr11	58490944	58491090	peak1079	Olfr332	0
chr11	58507132	58507345	peak1080	Olfr331	-4561
chr11	58985676	58985921	peak1081	Trim11	0
chr11	59087894	59088040	peak1082	Obscn	0
chr11	59375435	59375763	peak1086	Prss38	0
chr11	59375435	59375763	peak1086	Gm15755	0
chr11	59411900	59412054	peak1087	Snap47	0
chr11	59993712	59993892	peak1089	Pemt	0
chr11	60023491	60023776	peak1090	Gm38498	0
chr11	60131807	60132137	peak1092	Rai1	0
chr11	60229924	60230221	peak1093	Tom1l2	0
chr11	60369653	60369799	peak1095	Lrrc48	0
chr11	60457282	60457437	peak1096	Drg2	0
chr11	60536670	60536857	peak1097	Alkbh5	-826
chr11	60721282	60721536	peak1100	Flii	0
chr11	60883635	60883781	peak1101	Gm26534	-419
chr11	60910977	60911266	peak1102	Natd1	0
chr11	61062575	61062833	peak1104	Kcnj12	0
chr11	61062575	61062833	peak1104	LOC108167904	0
chr11	61206393	61206539	peak1106	Aldh3a1	-2203
chr11	61358547	61358693	peak1108	Slc47a1	0
chr11	61526568	61526714	peak1110	Epn2	0
chr11	61678253	61678556	peak1112	Slc5a10	0
chr11	61688807	61689125	peak1113	Fam83g	0
chr11	62038363	62038566	peak1115	Specc1	0
chr11	62038363	62038566	peak1115	Gm39988	0
chr11	62260848	62260994	peak1118	Adora2b	0
chr11	62432942	62433191	peak1119	Ncor1	0
chr11	62722929	62723082	peak1120	Zfp287	0
chr11	62786444	62786671	peak1123	Zfp286	0
chr11	63063223	63063480	peak1125	Tekt3	0
chr11	65138736	65138882	peak1126	Arhgap44	0
chr11	65990922	65991099	peak1128	Dnah9	0
chr11	66352117	66352448	peak1129	LOC102633054	0
chr11	66352117	66352448	peak1129	Shisa6	0
chr11	67184533	67184679	peak1130	Myh2	0
chr11	67208894	67209053	peak1131	Myh1	0
chr11	67638923	67639081	peak1132	Gas7	0
chr11	67836672	67836837	peak1133	Gm40032	0
chr11	68149375	68149572	peak1134	Stx8	0
chr11	68379866	68380020	peak1135	Ntn1	0
chr11	68398995	68399285	peak1136	Gm31954	0
chr11	68474614	68474760	peak1137	Pik3r5	0
chr11	68569024	68569208	peak1138	Gm40036	0
chr11	69192197	69192412	peak1143	Alox8	0
chr11	69229454	69229600	peak1144	Gucy2e	0
chr11	69254456	69254805	peak1146	Gm40039	0
chr11	69301848	69301994	peak1149	Cntrob	0
chr11	69524678	69524931	peak1150	Dnah2	0
chr11	69601422	69601595	peak1152	Atp1b2	0
chr11	69736812	69737058	peak1154	Polr2a	0
chr11	69762873	69763226	peak1156	Slc35g3	-1030
chr11	69865760	69865906	peak1157	Gm32708	0
chr11	69961718	69961864	peak1159	Cldn7	-2915
chr11	69987515	69987777	peak1160	Ctdnep1	0
chr11	70019158	70019341	peak1161	Dlg4	0
chr11	70085382	70085798	peak1162	Gm32946	0
chr11	70097809	70098132	peak1163	Asgr2	0
chr11	70213029	70213228	peak1165	Slc16a11	-682
chr11	70649711	70649905	peak1168	Rnf167	0
chr11	70871137	70871283	peak1173	Rabep1	0
chr11	70948055	70948231	peak1175	Nup88	0
chr11	71153511	71153714	peak1177	Nlrp1b	0
chr11	72390909	72391237	peak1182	Smtnl2	0
chr11	72639633	72639840	peak1185	Ube2g1	0
chr11	72791846	72792045	peak1187	Cyb5d2	0
chr11	72873825	72874173	peak1188	Zzef1	0
chr11	73231555	73231897	peak1189	Trpv1	-2252
chr11	73321740	73322185	peak1190	Aspa	0
chr11	74773854	74774067	peak1192	Mettl16	0
chr11	74836590	74836736	peak1195	Mnt	0
chr11	74908126	74908272	peak1196	Tsr1	0
chr11	74908126	74908272	peak1196	Srr	0
chr11	74954644	74954793	peak1197	Smg6	0
chr11	75357314	75357678	peak1202	Smyd4	0
chr11	75532284	75532556	peak1204	Slc43a2	0
chr11	75645314	75645612	peak1205	Inpp5k	0
chr11	75735970	75736116	peak1207	Ywhae	0
chr11	75771726	75772060	peak1208	Doc2b	0
chr11	75835671	75835897	peak1209	Gm12339	0
chr11	75916482	75916871	peak1210	Rph3al	0
chr11	76150552	76150699	peak1211	Vps53	0
chr11	76150552	76150699	peak1211	LOC108167849	0
chr11	76211447	76211699	peak1213	Gemin4	0
chr11	76385968	76386184	peak1214	Nxn	0
chr11	76401335	76401494	peak1215	Gm40199	0
chr11	76427443	76427682	peak1216	Abr	0
chr11	76633879	76634025	peak1218	LOC108167914	0
chr11	76678612	76678759	peak1219	Tusc5	-1114
chr11	76754770	76754916	peak1223	Gosr1	0
chr11	76901701	76901847	peak1224	Tmigd1	-2698
chr11	77030666	77030956	peak1225	Slc6a4	0
chr11	77364766	77364912	peak1226	Ssh2	0
chr11	77791313	77791459	peak1229	Myo18a	0
chr11	77932932	77933078	peak1230	Sez6	0
chr11	78034302	78034501	peak1232	Dhrs13	0
chr11	78278341	78278583	peak1233	2610507B11Rik	0
chr11	78299135	78299287	peak1234	Gm3948	0
chr11	78362160	78362430	peak1237	Foxn1	0
chr11	78485154	78485418	peak1241	Sarm1	0
chr11	78542550	78542696	peak1242	Tmem97	0
chr11	78671679	78671862	peak1243	Nlk	0
chr11	78935307	78935504	peak1248	Nos2	0
chr11	79438358	79438504	peak1251	Nf1	0
chr11	79523272	79523566	peak1252	Evi2b	0
chr11	79523272	79523566	peak1252	Gm21975	0
chr11	80338043	80338189	peak1257	Rhbdl3	0
chr11	80392749	80392919	peak1258	Zfp207	0
chr11	80561809	80561955	peak1259	Myo1d	0
chr11	80668071	80668360	peak1260	Gm38907	0
chr11	80963754	80964009	peak1262	Asic2	0
chr11	83482814	83482974	peak1265	Taf15	0
chr11	84313299	84313448	peak1269	Acaca	0
chr11	84944750	84944955	peak1272	Gm32917	0
chr11	85002937	85003101	peak1273	Usp32	0
chr11	85494768	85494917	peak1278	Bcas3	0
chr11	86668418	86668564	peak1280	Vmp1	0
chr11	86867334	86867548	peak1281	Gm33742	0
chr11	86867334	86867548	peak1281	Gm38942	0
chr11	86941310	86941508	peak1282	Ypel2	0
chr11	87177434	87177703	peak1285	Trim37	0
chr11	87257776	87257922	peak1286	Ppm1e	0
chr11	87542781	87543116	peak1288	Tex14	0
chr11	87762206	87762352	peak1289	Bzrap1	0
chr11	87921130	87921293	peak1291	LOC108167870	-2075
chr11	88170887	88171137	peak1294	Cuedc1	0
chr11	88230969	88231198	peak1295	Gm38534	0
chr11	89486477	89486679	peak1303	Ankfn1	0
chr11	90601865	90602112	peak1306	Stxbp4	0
chr11	90821891	90822182	peak1307	4930405D11Rik	0
chr11	94002433	94002579	peak1309	Spag9	0
chr11	94139493	94139703	peak1310	B230206L02Rik	0
chr11	94344330	94344689	peak1312	Abcc3	0
chr11	94512095	94512241	peak1314	Mycbpap	0
chr11	94512095	94512241	peak1314	Gm35650	0
chr11	94569932	94570137	peak1315	Acsf2	0
chr11	94652649	94652934	peak1316	Eme1	0
chr11	94705244	94705390	peak1317	Gm11541	-746
chr11	94785759	94785932	peak1318	Tmem92	-3057
chr11	94813704	94813912	peak1319	AA623943	0
chr11	95136220	95136417	peak1320	Gm38659	0
chr11	95203847	95203993	peak1321	LOC102640586	0
chr11	95704738	95704917	peak1324	Zfp652os	0
chr11	95866057	95866203	peak1325	B4galnt2	0
chr11	96248799	96248945	peak1326	Gm53	-2715
chr11	96308357	96308570	peak1327	Hoxb5os	-1448
chr11	96466992	96467168	peak1328	Skap1	0
chr11	96516748	96516961	peak1329	Gm38960	0
chr11	96947044	96947224	peak1330	D030028A08Rik	0
chr11	96973257	96973553	peak1331	Sp2	0
chr11	97045939	97046247	peak1333	Mrpl10	0
chr11	97059697	97060027	peak1334	Osbpl7	0
chr11	97161464	97161683	peak1335	Kpnb1	0
chr11	97225207	97225499	peak1336	Npepps	0
chr11	97322680	97322826	peak1337	Mrpl45	0
chr11	97371680	97371872	peak1338	Socs7	0
chr11	97464152	97464348	peak1339	Arhgap23	0
chr11	97527596	97527745	peak1340	Srcin1	0
chr11	97599537	97599683	peak1343	2410003L11Rik	0
chr11	97633918	97634064	peak1345	E130012A19Rik	-4203
chr11	97715743	97715889	peak1346	Pip4k2b	0
chr11	97983445	97983672	peak1348	Plxdc1	0
chr11	97996672	97996823	peak1349	Arl5c	-500
chr11	98002533	98002695	peak1350	Cacnb1	0
chr11	98134026	98134230	peak1351	Fbxl20	0
chr11	98220124	98220270	peak1353	Cdk12	0
chr11	98333492	98333792	peak1354	Gm33099	-662
chr11	98377032	98377199	peak1355	Stard3	0
chr11	98386849	98387013	peak1356	Pnmt	0
chr11	98478388	98478727	peak1357	Ikzf3	0
chr11	98584075	98584413	peak1359	Ormdl3	0
chr11	98596590	98596745	peak1360	Lrrc3c	-1546
chr11	98866513	98866677	peak1362	Wipf2	0
chr11	98957785	98958149	peak1365	Rara	0
chr11	99020799	99021046	peak1367	Top2a	0
chr11	99091905	99092051	peak1368	Tns4	-2600
chr11	99150604	99150857	peak1370	Ccr7	0
chr11	99570067	99570214	peak1373	Krtap3-1	-3438
chr11	99774899	99775045	peak1374	Gm11595	-1987
chr11	100504037	100504254	peak1375	Acly	0
chr11	100581276	100581561	peak1376	Cnp	0
chr11	100598339	100598685	peak1377	Dnajc7	0
chr11	100711004	100711177	peak1379	Kat2a	0
chr11	100729431	100729684	peak1381	Rab5c	0
chr11	100758818	100758964	peak1382	Kcnh4	0
chr11	100764393	100764549	peak1383	Hcrt	-1463
chr11	100803577	100803908	peak1384	Stat5b	0
chr11	101154053	101154199	peak1388	Tubg2	-1685
chr11	101279178	101279539	peak1389	Cntd1	0
chr11	101303887	101304033	peak1390	Becn1	-1621
chr11	101327785	101327938	peak1391	Aoc2	0
chr11	101430296	101430442	peak1394	Rundc1	0
chr11	101500114	101500361	peak1396	Brca1	0
chr11	101601150	101601296	peak1397	Gm11634	-1828
chr11	101608825	101609159	peak1398	LOC666331	-1541
chr11	101735672	101735956	peak1400	Dhx8	0
chr11	102168106	102168375	peak1402	Lsm12	0
chr11	102267189	102267338	peak1403	Asb16	-1485
chr11	102402845	102402994	peak1408	Rundc3a	0
chr11	102402845	102402994	peak1408	Slc25a39	0
chr11	102432847	102433147	peak1409	Grn	0
chr11	102492988	102493135	peak1410	Gpatch8	0
chr11	102740143	102740399	peak1412	Gm39501	0
chr11	102808341	102808515	peak1413	Gjc1	0
chr11	102881510	102881656	peak1415	Ccdc103	0
chr11	102946066	102946247	peak1416	C1ql1	0
chr11	103003097	103003269	peak1417	Dcakd	0
chr11	103043008	103043154	peak1418	Nmt1	0
chr11	103108980	103109164	peak1420	Acbd4	0
chr11	103200774	103200935	peak1421	1700023F06Rik	0
chr11	103342899	103343195	peak1423	Arhgap27	0
chr11	103377395	103377609	peak1424	Plekhm1	0
chr11	103419758	103419939	peak1425	Gm39397	-1793
chr11	103451556	103451795	peak1426	Lrrc37a	0
chr11	103544139	103544368	peak1427	Gm884	0
chr11	103833299	103833509	peak1429	Nsf	0
chr11	104137876	104138040	peak1434	Crhr1	0
chr11	104150352	104150648	peak1435	Gm35469	0
chr11	104256765	104256911	peak1436	Mapt	0
chr11	104353654	104353866	peak1437	Kansl1	0
chr11	104626206	104626522	peak1439	Itgb3	0
chr11	104734045	104734369	peak1441	Efcab13	0
chr11	105310425	105310620	peak1442	Mrc2	0
chr11	105365110	105365256	peak1443	10-Mar	0
chr11	105640467	105640823	peak1445	Tanc2	0
chr11	106127956	106128254	peak1449	Map3k3	0
chr11	106343773	106343919	peak1452	Scn4a	0
chr11	106400222	106400413	peak1454	Ern1	0
chr11	106671339	106671597	peak1457	Pecam1	0
chr11	107104278	107104445	peak1459	Bptf	0
chr11	107316018	107316288	peak1460	Pitpnc1	0
chr11	107663309	107663455	peak1461	Helz	0
chr11	107977546	107977896	peak1462	Prkca	0
chr11	108608885	108609262	peak1464	Cep112	0
chr11	109253047	109253281	peak1466	Rgs9	0
chr11	109442885	109443043	peak1467	LOC100503496	0
chr11	109546467	109546623	peak1468	Arsg	0
chr11	109585433	109585579	peak1469	Wipi1	0
chr11	109585433	109585579	peak1469	LOC108167935	0
chr11	109657438	109657585	peak1471	Prkar1a	0
chr11	109795011	109795238	peak1472	1700012B07Rik	0
chr11	113867768	113868066	peak1477	Sdk2	0
chr11	114224291	114224524	peak1479	Gm11690	0
chr11	114250770	114251001	peak1480	Gm11691	-842
chr11	114487615	114487816	peak1481	Gm39472	-1390
chr11	114852577	114852884	peak1482	Gprc5c	0
chr11	115371178	115371371	peak1487	Hid1	-3460
chr11	115418003	115418149	peak1488	Atp5h	0
chr11	115441957	115442175	peak1490	Trim80	0
chr11	115481203	115481358	peak1491	Armc7	0
chr11	115565765	115566017	peak1492	Nup85	0
chr11	115587706	115588084	peak1493	Gga3	0
chr11	115796742	115796905	peak1495	Tmem94	0
chr11	115949208	115949450	peak1496	Sap30bp	0
chr11	116084006	116084152	peak1497	Wbp2	0
chr11	116188790	116188949	peak1498	Acox1	0
chr11	116207896	116208042	peak1500	Ten1	0
chr11	116275822	116275968	peak1502	Srp68	-1606
chr11	116287912	116288164	peak1503	Exoc7	0
chr11	116352079	116352315	peak1505	Rnf157	0
chr11	116596746	116596892	peak1510	Aanat	0
chr11	116618523	116618770	peak1511	Rhbdf2	0
chr11	116765293	116765676	peak1512	St6galnac1	0
chr11	116845393	116845539	peak1513	Mettl23	0
chr11	117152985	117153131	peak1516	Sec14l1	0
chr11	117298855	117299271	peak1517	9-Sep	0
chr11	117620678	117620961	peak1520	Gm35170	0
chr11	117735896	117736081	peak1521	Tnrc6c	0
chr11	117782095	117782318	peak1522	Tmc8	0
chr11	118033254	118033400	peak1524	Dnah17	0
chr11	118133759	118134065	peak1527	Gm38514	0
chr11	118170648	118170990	peak1529	Cyth1	0
chr11	118266391	118266546	peak1531	Usp36	0
chr11	118474092	118474251	peak1532	Engase	-2709
chr11	118511233	118511497	peak1533	Rbfox3	0
chr11	119183478	119183696	peak1537	Tbc1d16	0
chr11	119183478	119183696	peak1537	Gm11753	0
chr11	119237244	119237574	peak1541	Ccdc40	0
chr11	119299361	119299561	peak1542	Eif4a3	0
chr11	119336404	119336594	peak1543	Card14	0
chr11	119412894	119413160	peak1544	Rnf213	0
chr11	119483931	119484428	peak1545	LOC102639982	0
chr11	119675043	119675294	peak1546	Rptor	0
chr11	120126666	120127038	peak1548	Slc38a10	0
chr11	120235450	120235659	peak1551	Bahcc1	0
chr11	120235450	120235659	peak1551	LOC105246895	0
chr11	120369740	120369891	peak1555	Faap100	0
chr11	120441123	120441418	peak1556	Tspan10	-1213
chr11	120621202	120621398	peak1559	Sirt7	0
chr11	120641865	120642227	peak1561	Pycr1	0
chr11	120675959	120676105	peak1563	Aspscr1	0
chr11	120733582	120733847	peak1564	Cbr2	-1562
chr11	120782456	120782655	peak1567	Rfng	0
chr11	120817431	120817790	peak1568	Fasn	0
chr11	120857009	120857184	peak1569	Ccdc57	0
chr11	121116594	121116950	peak1574	Tex19.2	0
chr11	121142926	121143211	peak1575	Tex19.1	-2932
chr11	121368941	121369087	peak1577	Rab40b	0
chr11	121480832	121480978	peak1580	Tbcd	0
chr11	121618698	121618852	peak1583	B3gntl1	0
chr12	3309727	3310006	peak1586	Rab10	0
chr12	3309727	3310006	peak1586	LOC108167952	0
chr12	3572043	3572257	peak1587	Dtnb	-134
chr12	3843424	3843570	peak1588	Dnmt3a	0
chr12	4082740	4083101	peak1590	Dnajc27	0
chr12	4194148	4194306	peak1591	Adcy3	0
chr12	4755245	4755391	peak1594	Fam228b	0
chr12	4891324	4891470	peak1597	Ubxn2a	0
chr12	5183919	5184119	peak1598	Klhl29	0
chr12	8615000	8615146	peak1601	Gm40267	0
chr12	8745529	8745675	peak1602	Pum2	0
chr12	8896046	8896383	peak1604	Gm33483	0
chr12	8947868	8948180	peak1605	Matn3	0
chr12	9004021	9004167	peak1606	Wdr35	0
chr12	11429750	11429896	peak1609	Vsnl1	0
chr12	12394993	12395139	peak1610	4921511I17Rik	-2519
chr12	13243228	13243528	peak1613	Ddx1	0
chr12	15871006	15871215	peak1615	Gm5432	0
chr12	16564158	16564407	peak1617	Lpin1	0
chr12	16686340	16686486	peak1620	Greb1	0
chr12	16974483	16974681	peak1621	Rock2	0
chr12	17665316	17665517	peak1626	Gm29864	0
chr12	19635926	19636135	peak1629	Gm9257	0
chr12	20865165	20865311	peak1630	Gm6626	0
chr12	21171137	21171533	peak1631	Asap2	0
chr12	24053286	24053497	peak1632	9030624G23Rik	0
chr12	24270367	24270520	peak1635	LOC102639700	0
chr12	24509680	24510045	peak1637	Taf1b	0
chr12	26317379	26317563	peak1642	Rnf144a	0
chr12	27958875	27959021	peak1643	LOC108167330	0
chr12	28001759	28001905	peak1644	Gm31025	0
chr12	28782138	28782284	peak1646	Tssc1	0
chr12	29112044	29112201	peak1647	Gm31333	0
chr12	29787051	29787264	peak1650	Myt1l	0
chr12	29998348	29998656	peak1651	Pxdn	0
chr12	31793690	31793836	peak1657	Cog5	0
chr12	32956423	32956589	peak1660	Sypl	0
chr12	34461712	34462083	peak1661	Hdac9	0
chr12	34949604	34949750	peak1662	Gm33864	0
chr12	38268257	38268524	peak1665	Dgkb	0
chr12	39527446	39527819	peak1666	Gm34923	-546
chr12	44529669	44529815	peak1672	Nrcam	0
chr12	51681385	51681531	peak1679	Strn3	0
chr12	51913719	51913865	peak1680	Heatr5a	0
chr12	52111833	52111980	peak1681	Nubpl	0
chr12	53055173	53055319	peak1683	Akap6	0
chr12	53700927	53701073	peak1684	Npas3	0
chr12	54477034	54477230	peak1688	Gm36213	0
chr12	54678968	54679155	peak1690	Eapp	0
chr12	54902841	54903163	peak1692	Baz1a	0
chr12	55778838	55778984	peak1693	Ralgapa1	0
chr12	58213412	58213558	peak1696	Sstr1	0
chr12	69192633	69192900	peak1713	Dnaaf2	0
chr12	70019069	70019317	peak1718	Nin	0
chr12	71152101	71152523	peak1722	2700049A03Rik	0
chr12	71386503	71386658	peak1724	1700083H02Rik	-2296
chr12	71617452	71617982	peak1727	9630002D21Rik	0
chr12	72027452	72027598	peak1730	Gm40440	0
chr12	72127635	72127929	peak1731	Ccdc175	0
chr12	72367983	72368335	peak1732	Rtn1	0
chr12	72665618	72665815	peak1733	Dhrs7	-791
chr12	73045872	73046042	peak1735	Six1	0
chr12	73365165	73365569	peak1737	D830013O20Rik	0
chr12	75451499	75451732	peak1740	Ppp2r5e	0
chr12	75846823	75847025	peak1742	Syne2	0
chr12	76319603	76319897	peak1744	Mthfd1	0
chr12	76319603	76319897	peak1744	Gm40443	0
chr12	77308028	77308329	peak1745	Fut8	0
chr12	78253506	78253795	peak1750	Gphn	0
chr12	78992636	78992835	peak1751	Tmem229b	0
chr12	79143637	79143783	peak1752	Arg2	0
chr12	79143637	79143783	peak1752	Gm40462	0
chr12	79341474	79341622	peak1753	Rad51b	0
chr12	79871741	79871926	peak1760	LOC108168012	-1596
chr12	80027014	80027501	peak1762	Gm36660	0
chr12	80027014	80027501	peak1762	Gm36834	0
chr12	80414078	80414288	peak1763	Dcaf5	0
chr12	80712257	80712600	peak1764	Plekhd1	0
chr12	81153974	81154215	peak1765	Smoc1	0
chr12	81250240	81250615	peak1766	Slc8a3	0
chr12	81335315	81335494	peak1767	LOC108168016	0
chr12	82617078	82617224	peak1768	Rgs6	0
chr12	83002881	83003203	peak1773	Gm31308	0
chr12	83229483	83229813	peak1777	Dpf3	0
chr12	83519156	83519494	peak1785	Dcaf4	-972
chr12	83809002	83809148	peak1787	Numb	0
chr12	84329385	84329734	peak1789	Zfp410	0
chr12	84398795	84398971	peak1790	Entpd5	0
chr12	84449351	84449497	peak1791	Aldh6a1	0
chr12	84484462	84484616	peak1792	Lin52	0
chr12	84565348	84565880	peak1793	Vsx2	-3948
chr12	84651344	84651511	peak1796	Vrtn	0
chr12	84682427	84682716	peak1797	Syndig1l	0
chr12	84935436	84935769	peak1799	Arel1	0
chr12	85278113	85278259	peak1801	Acyp1	0
chr12	85331692	85331838	peak1802	Nek9	0
chr12	85352557	85352788	peak1803	Tmed10	0
chr12	85837343	85837545	peak1804	Ttll5	0
chr12	86058061	86058481	peak1811	Tgfb3	0
chr12	86257898	86258259	peak1812	Gpatch2l	0
chr12	86310907	86311053	peak1813	Gm32666	0
chr12	86377599	86377745	peak1814	Esrrb	0
chr12	87465498	87465644	peak1818	Snw1	0
chr12	91184280	91184493	peak1821	Cep128	0
chr12	98226966	98227306	peak1825	Galc	0
chr12	98500276	98500509	peak1828	Kcnk10	0
chr12	98819264	98819444	peak1830	Eml5	0
chr12	98819264	98819444	peak1830	Gm35463	0
chr12	98938964	98939226	peak1831	Ttc8	0
chr12	99226749	99227159	peak1833	Foxn3	0
chr12	99244065	99244219	peak1834	LOC105245439	0
chr12	99318950	99319153	peak1835	LOC108168022	0
chr12	99356779	99356925	peak1836	3300002A11Rik	0
chr12	99740982	99741128	peak1839	Efcab11	0
chr12	99890304	99890552	peak1845	Tdp1	0
chr12	100119358	100119707	peak1846	Psmc1	0
chr12	100323965	100324458	peak1847	Ttc7b	0
chr12	102153770	102154074	peak1850	Slc24a4	0
chr12	102282984	102283244	peak1852	Rin3	0
chr12	102477017	102477176	peak1856	Golga5	0
chr12	102841227	102841373	peak1858	Btbd7	0
chr12	102987671	102987849	peak1860	Unc79	0
chr12	104935556	104935807	peak1866	Syne3	0
chr12	105383547	105383813	peak1871	Tunar	0
chr12	107975089	107975466	peak1875	Bcl11b	0
chr12	108106752	108106925	peak1876	Setd3	0
chr12	108387942	108388208	peak1877	Eml1	0
chr12	110031581	110031788	peak1880	Gm40574	0
chr12	110153505	110153750	peak1882	3110009F21Rik	0
chr12	110930018	110930333	peak1890	Tecpr2	0
chr12	111090781	111091156	peak1891	Rcor1	0
chr12	111230024	111230448	peak1893	Traf3	0
chr12	111310882	111311154	peak1898	Cdc42bpb	0
chr12	112217853	112217999	peak1902	Gm36894	-603
chr12	112593769	112593915	peak1909	Inf2	0
chr12	112593769	112593915	peak1909	Gm30048	0
chr12	112672441	112672587	peak1910	Akt1	0
chr12	112692177	112692546	peak1911	Gm30238	0
chr12	112698999	112699314	peak1912	Gm30298	0
chr12	112737893	112738144	peak1914	Cep170b	0
chr12	116711648	116711956	peak1919	Ptprn2	0
chr12	117756812	117757052	peak1923	Rapgef5	0
chr13	3479036	3479308	peak1926	2810429I04Rik	0
chr13	3611610	3611812	peak1927	Fam208b	-503
chr13	3634657	3634949	peak1928	Asb13	0
chr13	3918758	3919034	peak1929	Net1	-539
chr13	9012775	9012922	peak1933	Gm36264	0
chr13	9094561	9094752	peak1934	Larp4b	0
chr13	9495579	9495739	peak1935	Dip2c	0
chr13	12203768	12203986	peak1937	Mtr	0
chr13	12286203	12286349	peak1939	Actn2	0
chr13	12407199	12407345	peak1941	Heatr1	0
chr13	12511463	12511659	peak1942	Edaradd	0
chr13	13798086	13798453	peak1943	Gng4	0
chr13	14097709	14097884	peak1944	Arid4b	0
chr13	14247287	14247450	peak1946	Hecw1	0
chr13	19388053	19388298	peak1950	Stard3nl	0
chr13	21395125	21395271	peak1952	Zkscan3	0
chr13	23338112	23338258	peak1954	4930586N03Rik	0
chr13	23361525	23361671	peak1955	Zfp322a	0
chr13	23554721	23554889	peak1959	Hist1h1d	-143
chr13	24754074	24754330	peak1961	Gmnn	0
chr13	24837529	24837799	peak1964	Tdp2	0
chr13	25012720	25012933	peak1965	Mrs2	0
chr13	28657038	28657184	peak1969	2610307P16Rik	0
chr13	29977934	29978081	peak1970	E2f3	0
chr13	32330986	32331224	peak1974	Gmds	0
chr13	33994855	33995084	peak1976	Serpinb6a	0
chr13	34030050	34030349	peak1977	Ripk1	0
chr13	34155521	34155730	peak1978	Gm36549	-4498
chr13	34270986	34271137	peak1979	Slc22a23	0
chr13	34644937	34645083	peak1981	Pxdc1	0
chr13	34739210	34739415	peak1982	Fam50b	-227
chr13	35961196	35961371	peak1985	Gm30127	-42
chr13	36109954	36110346	peak1986	Lyrm4	0
chr13	37850218	37850465	peak1989	Rreb1	0
chr13	37986515	37986703	peak1990	Ssr1	0
chr13	38029749	38030034	peak1991	Cage1	0
chr13	38651307	38651453	peak1992	Eef1e1	0
chr13	38952869	38953121	peak1993	Slc35b3	0
chr13	41068573	41068780	peak1995	Mak	0
chr13	41209299	41209479	peak1996	Elovl2	0
chr13	41238732	41238925	peak1997	Gm32063	0
chr13	41594741	41594945	peak1998	Gm32184	0
chr13	42041150	42041359	peak1999	LOC108168079	-4907
chr13	42092091	42092298	peak2000	Hivep1	0
chr13	42905577	42905755	peak2001	Phactr1	0
chr13	43470189	43470383	peak2002	Ranbp9	0
chr13	43492646	43492826	peak2003	Gm32878	0
chr13	43549080	43549278	peak2004	Mcur1	0
chr13	44544805	44544951	peak2006	Gm34276	0
chr13	44858543	44858751	peak2007	Jarid2	0
chr13	44991119	44991265	peak2008	Dtnbp1	0
chr13	46491015	46491168	peak2012	Gm35110	0
chr13	46622909	46623111	peak2013	Cap2	0
chr13	46716545	46717044	peak2015	Nup153	0
chr13	47032294	47032504	peak2016	Tpmt	0
chr13	47095109	47095277	peak2018	Dek	0
chr13	48215758	48216084	peak2020	A330033J07Rik	0
chr13	48248944	48249223	peak2021	Gm40939	0
chr13	48858338	48858621	peak2025	Phf2	0
chr13	49081560	49081739	peak2026	Wnk2	0
chr13	49193275	49193440	peak2029	Ninj1	0
chr13	49308184	49308483	peak2030	Fgd3	0
chr13	49350455	49350601	peak2032	Bicd2	0
chr13	49409269	49409613	peak2033	LOC108168082	-1923
chr13	49640643	49641002	peak2034	Cenpp	0
chr13	51216914	51217139	peak2037	LOC108168083	0
chr13	51406165	51406446	peak2038	Gm32834	0
chr13	51556610	51556769	peak2039	Shc3	0
chr13	52517877	52518023	peak2046	Diras2	0
chr13	52917001	52917314	peak2048	Auh	0
chr13	53369762	53369935	peak2050	Sptlc1	0
chr13	54555402	54555548	peak2057	4833439L19Rik	0
chr13	54684139	54684442	peak2058	Rnf44	0
chr13	54740058	54740211	peak2059	Gprin1	0
chr13	54939873	54940020	peak2061	Gm31313	0
chr13	55090461	55090661	peak2062	Uimc1	0
chr13	55159492	55159675	peak2063	Fgfr4	0
chr13	55312227	55312440	peak2066	Nsd1	0
chr13	55320257	55320437	peak2068	Rab24	0
chr13	55454843	55455224	peak2069	Grk6	0
chr13	55473980	55474259	peak2071	Dbn1	0
chr13	55503463	55503732	peak2072	Pdlim7	0
chr13	55526786	55527120	peak2073	Dok3	0
chr13	55717558	55717786	peak2076	Txndc15	0
chr13	56125899	56126045	peak2079	H2afy	0
chr13	58103760	58103987	peak2080	Klhl3	-1333
chr13	58205986	58206146	peak2082	Ubqln1	0
chr13	58349337	58349570	peak2083	Kif27	0
chr13	58443476	58443688	peak2086	Gm33875	0
chr13	59083179	59083422	peak2088	Ntrk2	0
chr13	59083179	59083422	peak2088	Gm34245	0
chr13	59547386	59547781	peak2090	Agtpbp1	0
chr13	59665993	59666140	peak2092	Golm1	0
chr13	59759948	59760253	peak2093	Isca1	0
chr13	59813549	59813738	peak2094	Zcchc6	0
chr13	63557155	63557326	peak2096	Ptch1	0
chr13	64143666	64143840	peak2099	Zfp367	0
chr13	66431294	66431453	peak2103	2410141K09Rik	0
chr13	69067170	69067492	peak2106	Gm35049	0
chr13	73138028	73138174	peak2111	Gm30154	0
chr13	73267024	73267170	peak2112	Irx4	0
chr13	73559173	73559331	peak2114	Slc6a3	0
chr13	73779636	73779856	peak2117	Slc12a7	0
chr13	73851150	73851507	peak2119	Gm30303	0
chr13	76671472	76671653	peak2122	Mctp1	0
chr13	77952521	77952667	peak2125	Fam172a	0
chr13	81194265	81194451	peak2128	Adgrv1	0
chr13	84716588	84716734	peak2133	Gm34196	0
chr13	90986691	90987067	peak2138	Atg10	0
chr13	91880643	91880971	peak2140	Rasgrf2	0
chr13	93078105	93078332	peak2149	Cmya5	0
chr13	93184045	93184376	peak2150	Papd4	0
chr13	93784797	93784979	peak2152	Arsb	0
chr13	94224428	94224651	peak2153	Scamp1	0
chr13	95030297	95030461	peak2156	Pde8b	0
chr13	95441629	95441988	peak2158	Crhbp	0
chr13	96036938	96037084	peak2161	Sv2c	0
chr13	97162313	97162683	peak2164	Gfm2	0
chr13	97473011	97473157	peak2168	Lncenc1	0
chr13	97826097	97826451	peak2170	Gm41031	-43
chr13	98282372	98282544	peak2172	LOC102637808	0
chr13	99392217	99392425	peak2179	Mrps27	0
chr13	99516436	99516582	peak2180	Map1b	0
chr13	100668021	100668236	peak2186	Ccdc125	-1245
chr13	100701289	100701573	peak2187	Cdk7	0
chr13	102989093	102989239	peak2191	Mast4	0
chr13	108781684	108781997	peak2201	Pde4d	0
chr13	110368004	110368150	peak2203	Gm41058	0
chr13	111806578	111806773	peak2211	Map3k1	0
chr13	111866555	111866894	peak2212	Gm15326	-1042
chr13	112497693	112497858	peak2214	Il6st	0
chr13	112613418	112613564	peak2215	Ddx4	0
chr13	112673855	112674014	peak2216	Slc38a9	0
chr13	113337580	113337726	peak2217	BC067074	0
chr13	113361897	113362043	peak2218	Gm41070	0
chr13	118571407	118571580	peak2230	1700003P14Rik	0
chr13	118636957	118637220	peak2231	Gm10732	0
chr14	9523738	9523884	peak2232	Gm41096	0
chr14	9872399	9872631	peak2233	Fhit	0
chr14	13360443	13360600	peak2234	Synpr	0
chr14	15327266	15327412	peak2237	Gm31658	0
chr14	17948250	17948396	peak2241	Thrb	0
chr14	19480349	19480562	peak2243	Gm41101	-4171
chr14	20489511	20489751	peak2244	Mss51	0
chr14	21198633	21198847	peak2247	Adk	0
chr14	21604723	21604916	peak2249	Kat6b	0
chr14	21757394	21757618	peak2251	Samd8	0
chr14	22140534	22141042	peak2259	1700112E06Rik	0
chr14	23042679	23043029	peak2263	Gm10248	0
chr14	25311381	25311581	peak2266	Zmiz1os1	0
chr14	25657738	25657943	peak2267	Zmiz1	0
chr14	25745651	25745908	peak2268	Zcchc24	0
chr14	25905123	25905269	peak2269	Plac9a	-2231
chr14	26588519	26588762	peak2270	Dennd6a	0
chr14	26664449	26664595	peak2271	Pde12	0
chr14	26717117	26717374	peak2272	Dnah12	0
chr14	27752988	27753134	peak2275	Erc2	0
chr14	28681478	28681687	peak2279	Gm35164	0
chr14	28795333	28795570	peak2280	Gm35217	0
chr14	29677847	29677995	peak2282	Cacna2d3	0
chr14	30892660	30892814	peak2283	Itih4	0
chr14	31139334	31139606	peak2284	Stab1	0
chr14	31524652	31524798	peak2285	Colq	0
chr14	31712591	31712798	peak2286	Ankrd28	0
chr14	32172412	32172766	peak2289	Ncoa4	0
chr14	32190054	32190331	peak2290	Timm23	0
chr14	32302014	32302240	peak2291	LOC108168146	-2061
chr14	32422330	32422486	peak2293	Chat	0
chr14	32554576	32554722	peak2296	Ercc6	0
chr14	32665922	32666068	peak2297	3425401B19Rik	0
chr14	33187976	33188175	peak2300	Wdfy4	-2911
chr14	33256394	33256740	peak2301	Arhgap22	0
chr14	33559174	33559416	peak2303	Gm626	0
chr14	46607984	46608133	peak2317	4933425B07Rik	0
chr14	47111264	47111410	peak2319	Gm10371	0
chr14	47900015	47900361	peak2322	4930447J18Rik	0
chr14	48445765	48445911	peak2328	Tmem260	-212
chr14	48550502	48550848	peak2329	4930572G02Rik	0
chr14	49524343	49524663	peak2330	Slc35f4	0
chr14	52002716	52002862	peak2335	Arhgef40	0
chr14	52008655	52008989	peak2336	Zfp219	0
chr14	55563181	55563514	peak2349	Dcaf11	0
chr14	55600139	55600285	peak2350	Rnf31	0
chr14	55649134	55649295	peak2351	Tssk4	-889
chr14	55671573	55671719	peak2352	Nedd8	0
chr14	55972563	55972720	peak2358	Cma2	0
chr14	56160696	56161125	peak2360	Gzmg	-1118
chr14	56605729	56606002	peak2363	Parp4	0
chr14	56681423	56681762	peak2366	Mphosph8	0
chr14	56727371	56727548	peak2369	Pspc1	0
chr14	57393605	57393751	peak2371	Cryl1	0
chr14	57448634	57448815	peak2372	Ift88	0
chr14	57617670	57617960	peak2373	Xpo4	0
chr14	57714061	57714229	peak2374	Lats2	0
chr14	59045108	59045315	peak2378	Gm33472	0
chr14	60672143	60672289	peak2379	Spata13	0
chr14	61297304	61297450	peak2380	1700109G14Rik	0
chr14	61310964	61311280	peak2381	Arl11	0
chr14	61423983	61424277	peak2382	Kpna3	0
chr14	61679939	61680168	peak2384	Dleu2	0
chr14	62376423	62376598	peak2390	LOC108168166	-2586
chr14	62485261	62485439	peak2391	Gm4131	-3497
chr14	62602389	62602592	peak2392	Fam124a	0
chr14	62694196	62694424	peak2394	Ints6	0
chr14	63601670	63601838	peak2396	Gm15918	0
chr14	63807260	63807469	peak2397	Xkr6	0
chr14	63807260	63807469	peak2397	Gm41175	0
chr14	64168405	64168551	peak2398	Msra	0
chr14	64652648	64652794	peak2403	Kif13b	0
chr14	64906343	64906489	peak2405	Hmbox1	0
chr14	64969887	64970033	peak2406	Ints9	0
chr14	65092248	65092422	peak2407	Extl3	0
chr14	65245700	65246013	peak2408	Fzd3	0
chr14	66308314	66308549	peak2409	Trim35	0
chr14	67343163	67343316	peak2414	Ebf2	0
chr14	67343163	67343316	peak2414	4930438E09Rik	0
chr14	67870862	67871030	peak2417	Dock5	0
chr14	68055539	68055685	peak2418	Gm31107	0
chr14	70972145	70972291	peak2423	Gfra2	0
chr14	70997248	70997394	peak2424	Gm34703	-2532
chr14	71418218	71418597	peak2426	Gm41203	0
chr14	71616315	71616502	peak2427	Gm34819	-4005
chr14	71792057	71792263	peak2428	Gm34998	0
chr14	71893832	71894016	peak2429	4930434J06Rik	0
chr14	74650846	74651049	peak2435	Htr2a	0
chr14	74818503	74818683	peak2436	Lrch1	0
chr14	77052653	77052843	peak2440	Ccdc122	0
chr14	77276562	77276715	peak2442	Enox1	0
chr14	79140593	79140834	peak2447	Gm30970	-1164
chr14	104957665	104957833	peak2464	D130009I18Rik	0
chr14	116210651	116210802	peak2467	Gpc5	0
chr14	119001689	119002131	peak2468	Uggt2	0
chr14	119338621	119338767	peak2470	Hs6st3	0
chr14	119802561	119802813	peak2474	4930404K13Rik	0
chr14	121221615	121221815	peak2476	Farp1	0
chr14	121342905	121343303	peak2477	Stk24	0
chr14	121775945	121776120	peak2478	Dock9	0
chr14	121901064	121901234	peak2479	Ubac2	0
chr14	122243672	122243818	peak2481	Clybl	0
chr14	122463582	122463728	peak2482	Zic5	0
chr14	122743404	122743550	peak2483	Pcca	0
chr14	122971886	122972088	peak2484	Tmtc4	0
chr14	123046669	123046815	peak2485	Gm33906	0
chr14	123328252	123328432	peak2488	Nalcn	0
chr15	4029269	4029498	peak2493	Oxct1	0
chr15	5196773	5197140	peak2496	Ttc33	0
chr15	6439287	6439433	peak2497	Dab2	0
chr15	6761410	6761619	peak2498	Rictor	0
chr15	7182671	7182828	peak2499	Lifr	0
chr15	8151862	8152073	peak2500	Nup155	0
chr15	8221685	8221979	peak2501	2410089E03Rik	0
chr15	8221685	8221979	peak2501	Gm41265	0
chr15	8497534	8497869	peak2502	Gm31282	0
chr15	8691860	8692006	peak2503	Slc1a3	0
chr15	8834122	8834268	peak2504	Gm31340	0
chr15	10541133	10541284	peak2507	Ttc23l	0
chr15	10769903	10770049	peak2508	4930556M19Rik	0
chr15	11138280	11138460	peak2509	Adamts12	0
chr15	12260131	12260415	peak2513	Mtmr12	0
chr15	12376542	12376751	peak2514	Pdzd2	0
chr15	12795268	12795445	peak2517	Gm41274	-3079
chr15	12880056	12880271	peak2518	Drosha	0
chr15	25677482	25677628	peak2519	Myo10	0
chr15	26364808	26364981	peak2522	11-Mar	0
chr15	27685984	27686168	peak2523	Fam105a	-4443
chr15	27736507	27736790	peak2524	Trio	0
chr15	28210224	28210518	peak2527	Dnah5	0
chr15	30228609	30228844	peak2528	Ctnnd2	0
chr15	31508928	31509274	peak2532	6-Mar	0
chr15	31591568	31591784	peak2533	Cct5	0
chr15	34138046	34138223	peak2535	Mtdh	0
chr15	34498603	34498966	peak2536	Pop1	0
chr15	35210997	35211167	peak2537	Gm33497	0
chr15	35427054	35427267	peak2539	Vps13b	0
chr15	36195706	36195940	peak2540	Spag1	0
chr15	36504685	36504839	peak2542	Snx31	0
chr15	36848910	36849269	peak2545	Gm34472	-4820
chr15	37288436	37288602	peak2550	Grhl2	0
chr15	37514725	37514910	peak2551	Ncald	0
chr15	37514725	37514910	peak2551	Gm41305	0
chr15	38016420	38016595	peak2553	Ubr5	0
chr15	38574024	38574171	peak2557	2310043O21Rik	0
chr15	38574024	38574171	peak2557	Gm41309	0
chr15	39367442	39367625	peak2558	Rims2	0
chr15	39829648	39829796	peak2559	Dpys	0
chr15	40113917	40114074	peak2560	Gm33251	0
chr15	41617231	41617455	peak2561	Oxr1	0
chr15	44788991	44789224	peak2563	2310069G16Rik	0
chr15	44876310	44876594	peak2564	A930017M01Rik	-4800
chr15	55241850	55242008	peak2568	Deptor	0
chr15	55282547	55282840	peak2570	Gm35312	-424
chr15	57461409	57461555	peak2571	Slc22a22	0
chr15	58062351	58062631	peak2572	Zhx1	0
chr15	58246358	58246504	peak2573	Gm36193	0
chr15	58384509	58384692	peak2575	Anxa13	0
chr15	58585239	58585399	peak2577	Fer1l6	0
chr15	58992968	58993137	peak2578	Mtss1	0
chr15	58992968	58993137	peak2578	Gm41330	0
chr15	59251581	59251727	peak2581	Gm36617	0
chr15	59364835	59365045	peak2582	E430025E21Rik	0
chr15	59485245	59485722	peak2583	Nsmce2	0
chr15	62157934	62158601	peak2585	Pvt1	0
chr15	63073376	63073613	peak2587	Gm41334	-2613
chr15	64230402	64230548	peak2588	Asap1	0
chr15	64552968	64553333	peak2591	Gm30632	0
chr15	65957428	65957700	peak2592	Hhla1	0
chr15	66409672	66409823	peak2593	Lrrc6	0
chr15	66671032	66671320	peak2594	Tg	0
chr15	67138893	67139039	peak2596	St3gal1	0
chr15	71898927	71899086	peak2599	Col22a1	0
chr15	73240313	73240646	peak2601	Ptk2	0
chr15	73325046	73325324	peak2605	Gm41344	0
chr15	73610756	73610933	peak2606	Slc45a4	0
chr15	73818352	73818659	peak2608	Mroh5	0
chr15	74882038	74882319	peak2610	2010109I03Rik	-335
chr15	74925561	74925707	peak2611	Gm39556	-640
chr15	75789081	75789386	peak2612	Zc3h3	0
chr15	75921011	75921369	peak2614	Pycrl	0
chr15	76014562	76014908	peak2615	K230010J24Rik	0
chr15	76056945	76057091	peak2616	Scrib	0
chr15	76113700	76114185	peak2617	Eppk1	0
chr15	76113700	76114185	peak2617	LOC108168258	0
chr15	76291704	76292029	peak2621	Spatc1	0
chr15	76380156	76380506	peak2623	Mroh1	-7
chr15	76524213	76524424	peak2625	LOC108168260	0
chr15	76581049	76581202	peak2627	Adck5	0
chr15	76649897	76650060	peak2628	Cyhr1	0
chr15	76684470	76684752	peak2629	Ppp1r16a	0
chr15	76749034	76749246	peak2630	Arhgap39	0
chr15	76883277	76883426	peak2632	Zfp7	0
chr15	76897382	76897575	peak2634	Commd5	-2366
chr15	76989824	76990017	peak2635	Gm35933	0
chr15	77043799	77043945	peak2637	Mb	0
chr15	77084279	77084425	peak2638	Rbfox2	0
chr15	77084279	77084425	peak2638	1700109K24Rik	0
chr15	77375186	77375332	peak2641	LOC102639762	0
chr15	77479828	77479974	peak2642	Apol10a	0
chr15	78015128	78015318	peak2644	Cacng2	0
chr15	78015128	78015318	peak2644	LOC108168245	0
chr15	78143334	78143502	peak2646	LOC102640344	0
chr15	78292663	78292931	peak2647	Csf2rb2	0
chr15	78346632	78346824	peak2648	Csf2rb	0
chr15	78601579	78601916	peak2649	Cyth4	0
chr15	78807226	78807372	peak2650	Card10	-4185
chr15	78843194	78843438	peak2651	Cdc42ep1	0
chr15	78870912	78871058	peak2652	Gm26634	-1866
chr15	78882594	78882840	peak2653	Gga1	0
chr15	78934077	78934223	peak2654	Nol12	-710
chr15	78975268	78975414	peak2655	Triobp	0
chr15	79049938	79050155	peak2656	Gm3924	0
chr15	79086317	79086606	peak2657	Eif3l	0
chr15	79155787	79155935	peak2658	Sox10	0
chr15	79235328	79235780	peak2659	Pick1	0
chr15	79313821	79314160	peak2661	Pla2g6	0
chr15	79401755	79401994	peak2662	Tmem184b	0
chr15	79501030	79501292	peak2663	Kcnj4	0
chr15	79678515	79678662	peak2664	Josd1	0
chr15	79719198	79719493	peak2666	Gtpbp1	0
chr15	79777318	79777464	peak2667	Gm30977	0
chr15	79831478	79832072	peak2668	Npcd	0
chr15	79831478	79832072	peak2668	Cbx6	0
chr15	80006924	80007304	peak2673	Pdgfb	0
chr15	80100570	80100716	peak2674	Syngr1	0
chr15	80156991	80157137	peak2676	Tab1	0
chr15	80186644	80186822	peak2677	Mgat3	0
chr15	80406895	80407041	peak2678	Gm41363	-2662
chr15	80436884	80437131	peak2680	Gm31369	0
chr15	80487547	80487695	peak2681	Enthd1	0
chr15	80884272	80884418	peak2683	Tnrc6b	0
chr15	81049065	81049287	peak2684	Mkl1	0
chr15	81431046	81431217	peak2687	Xpnpep3	0
chr15	81638570	81638716	peak2689	Ep300	0
chr15	81866994	81867165	peak2691	Phf5a	0
chr15	81902360	81902567	peak2692	Aco2	0
chr15	82030582	82030728	peak2694	Xrcc6	0
chr15	82098975	82099264	peak2696	Mei1	0
chr15	82133391	82133670	peak2697	Ccdc134	0
chr15	82288991	82289159	peak2699	3-Sep	0
chr15	82300024	82300315	peak2700	Wbp2nl	0
chr15	82371995	82372141	peak2703	Cyp2d22	0
chr15	82447299	82447532	peak2706	Cyp2d9	-4845
chr15	82981816	82981980	peak2709	AW121686	0
chr15	83175011	83175157	peak2710	Cyb5r3	-2804
chr15	83294860	83295185	peak2711	Gm32788	0
chr15	83321195	83321341	peak2712	Arfgap3	0
chr15	83396011	83396159	peak2715	Pacsin2	0
chr15	83522240	83522668	peak2716	Bik	-4194
chr15	83623857	83624025	peak2718	Scube1	0
chr15	83952322	83952468	peak2722	Efcab6	0
chr15	84237413	84237594	peak2723	Parvb	0
chr15	84237413	84237594	peak2723	Gm33723	0
chr15	84340474	84340620	peak2724	Parvg	0
chr15	84411463	84411609	peak2726	1810041L15Rik	0
chr15	84581005	84581215	peak2727	Gm34095	-3487
chr15	84618264	84618410	peak2730	Gm34201	0
chr15	84729845	84730138	peak2731	Arhgap8	0
chr15	84902014	84902243	peak2732	4930513L16Rik	-3749
chr15	85095301	85095638	peak2733	Smc1b	0
chr15	85209135	85209424	peak2735	Fbln1	0
chr15	85378322	85378586	peak2737	Atxn10	0
chr15	85737274	85737442	peak2739	Ppara	0
chr15	85859310	85859544	peak2742	Gtse1	-163
chr15	85983671	85983982	peak2743	Celsr1	0
chr15	86064969	86065162	peak2745	Gramd4	0
chr15	86166524	86166729	peak2747	Cerk	0
chr15	86230773	86231069	peak2749	Tbc1d22a	0
chr15	87716775	87716921	peak2753	Fam19a5	0
chr15	88991699	88992043	peak2754	Mov10l1	0
chr15	89126741	89126903	peak2757	Hdac10	0
chr15	89295261	89295449	peak2758	Sbf1	0
chr15	89352788	89353168	peak2759	Lmf2	0
chr15	89368536	89368791	peak2760	Ncaph2	0
chr15	89545738	89545886	peak2762	Shank3	0
chr15	89763914	89764279	peak2767	LOC102640133	-3210
chr15	90594498	90594644	peak2769	Cpne8	0
chr15	91221487	91221716	peak2771	CN725425	0
chr15	91371617	91371792	peak2773	Slc2a13	0
chr15	91845281	91845439	peak2774	Muc19	0
chr15	91845281	91845439	peak2774	Smgc	0
chr15	92568788	92568934	peak2775	Pdzrn4	0
chr15	93446918	93447269	peak2777	Pphln1	0
chr15	93570050	93570196	peak2778	Prickle1	0
chr15	94761357	94761683	peak2781	Tmem117	0
chr15	95962809	95963135	peak2784	Ano6	0
chr15	96079318	96079519	peak2785	D030018L15Rik	0
chr15	96457135	96457398	peak2787	Scaf11	0
chr15	96632219	96632374	peak2788	Slc38a1	0
chr15	97820269	97820415	peak2792	Hdac7	0
chr15	97877638	97877891	peak2793	Vdr	0
chr15	97970087	97970307	peak2795	Tmem106c	0
chr15	98265077	98265235	peak2796	Gm33967	-354
chr15	98705784	98706000	peak2800	Ccdc65	-2227
chr15	98880056	98880249	peak2801	Rhebl1	0
chr15	98935031	98935413	peak2802	Gm41396	0
chr15	99043644	99043790	peak2804	Gm41399	0
chr15	99089687	99089874	peak2806	C1ql4	-1960
chr15	99125364	99125665	peak2807	Spats2	-1180
chr15	99298412	99298859	peak2810	Prpf40b	0
chr15	99396377	99396664	peak2811	Tmbim6	0
chr15	99577261	99577408	peak2813	Gm34765	0
chr15	99688883	99689029	peak2814	Asic1	0
chr15	99816915	99817061	peak2815	Lima1	0
chr15	100047365	100047605	peak2817	Dip2b	0
chr15	100496207	100496353	peak2821	Csrnp2	-969
chr15	100641031	100641216	peak2822	Bin2	0
chr15	100690236	100690382	peak2825	Galnt6	0
chr15	100787949	100788188	peak2826	Slc4a8	0
chr15	100808524	100808736	peak2827	Gm41401	0
chr15	100933511	100933803	peak2828	Scn8a	0
chr15	101432389	101432546	peak2833	Krt87	0
chr15	101487851	101488105	peak2834	Krt83	0
chr15	102149328	102149474	peak2836	Igfbp6	0
chr15	102272286	102272488	peak2837	Gm9918	0
chr15	102451257	102451474	peak2840	Amhr2	0
chr15	102498011	102498323	peak2841	Pcbp2	0
chr15	102498011	102498323	peak2841	Map3k12	0
chr15	102571673	102571863	peak2843	Atf7	0
chr15	102925220	102925389	peak2849	Hoxc13	0
chr15	103206840	103207052	peak2851	Cbx5	0
chr15	103241267	103241478	peak2853	Hnrnpa1	0
chr15	103444637	103444860	peak2855	BC048502	0
chr15	103495376	103495632	peak2856	Nckap1l	0
chr16	3937506	3937655	peak2858	Cluap1	0
chr16	3957084	3957230	peak2859	Nlrc3	0
chr16	3993289	3993478	peak2860	Slx4	0
chr16	4075486	4075634	peak2862	Trap1	0
chr16	4088437	4088619	peak2863	Crebbp	0
chr16	4634124	4634270	peak2864	Coro7	0
chr16	4643974	4644177	peak2865	Vasn	0
chr16	4718175	4718423	peak2868	Nmral1	0
chr16	4794395	4794541	peak2869	Cdip1	-4461
chr16	5049004	5049396	peak2872	Glyr1	0
chr16	5097965	5098111	peak2873	Ppl	0
chr16	5340431	5340829	peak2875	Gm41414	0
chr16	8555385	8555531	peak2877	Abat	0
chr16	10311019	10311165	peak2885	Emp2	0
chr16	10400212	10400359	peak2886	Tekt5	-4748
chr16	10498403	10498550	peak2887	Ciita	0
chr16	10631669	10631877	peak2888	Clec16a	0
chr16	11079455	11079644	peak2892	Txndc11	0
chr16	11153307	11153555	peak2893	Zc3h7a	0
chr16	11221039	11221208	peak2894	2610020C07Rik	0
chr16	11221039	11221208	peak2894	Gspt1	0
chr16	11409198	11409468	peak2899	Snx29	0
chr16	11995558	11995827	peak2901	Shisa9	0
chr16	13147667	13147845	peak2902	Ercc4	0
chr16	13342817	13343044	peak2903	Mkl2	0
chr16	13523484	13523641	peak2904	2310015D24Rik	-3066
chr16	13758253	13758414	peak2905	A930007A09Rik	0
chr16	13840874	13841164	peak2906	Pdxdc1	0
chr16	14027198	14027344	peak2908	2900011O08Rik	0
chr16	15723596	15723938	peak2911	Prkdc	0
chr16	15973933	15974237	peak2912	Spidr	0
chr16	16233027	16233277	peak2913	Pkp2	0
chr16	16312344	16312591	peak2914	Dnm1l	0
chr16	16444989	16445188	peak2916	Fgd4	0
chr16	17070208	17070384	peak2917	Ypel1	0
chr16	17156418	17156608	peak2918	Ube2l3	0
chr16	17295549	17295764	peak2920	Pi4ka	0
chr16	17617177	17617323	peak2925	Smpd4	-2031
chr16	17647700	17647868	peak2926	Ccdc74a	0
chr16	17663000	17663210	peak2927	Med15	0
chr16	17902191	17902352	peak2931	Dgcr14	0
chr16	17919816	17920046	peak2932	Gsc2	-4758
chr16	18234864	18235035	peak2937	Zdhhc8	0
chr16	18251455	18251601	peak2938	Trmt2a	0
chr16	18281000	18281146	peak2939	Dgcr8	0
chr16	18316128	18316321	peak2941	Tango2	0
chr16	18375612	18375944	peak2944	Arvcf	0
chr16	18430302	18430561	peak2945	Txnrd2	0
chr16	18512782	18512955	peak2947	Gnb1l	0
chr16	18585148	18585495	peak2948	Tbx1	0
chr16	18712775	18713096	peak2949	Gm41429	0
chr16	18923037	18923183	peak2950	Hira	0
chr16	20327271	20327442	peak2956	Cyp2ab1	-1868
chr16	20622195	20622346	peak2958	Ece2	0
chr16	20706340	20706603	peak2959	Clcn2	0
chr16	21425749	21425950	peak2963	Vps8	0
chr16	21780284	21780475	peak2965	Ehhadh	0
chr16	22011186	22011332	peak2968	Senp2	0
chr16	22093937	22094226	peak2970	Igf2bp2	0
chr16	22602854	22603000	peak2973	Dgkg	0
chr16	22929048	22929337	peak2974	Fetub	0
chr16	23191973	23192202	peak2975	LOC105246089	0
chr16	24478132	24478278	peak2977	Lpp	0
chr16	26372634	26372780	peak2979	Cldn1	-796
chr16	29290241	29290399	peak2981	Atp13a5	0
chr16	30316630	30316776	peak2985	Atp13a3	0
chr16	30590902	30591048	peak2987	Lsg1	-3314
chr16	31161256	31161559	peak2989	Acap2	0
chr16	31243237	31243383	peak2990	Gm41442	0
chr16	31355251	31355501	peak2992	Gm41443	-3993
chr16	31509813	31510127	peak2993	Gm34032	0
chr16	31509813	31510127	peak2993	LOC108168299	0
chr16	31683503	31683659	peak2996	Dlg1	0
chr16	31977693	31977991	peak2998	Senp5	0
chr16	32028677	32028883	peak3000	Pak2	0
chr16	32159223	32159496	peak3002	Nrros	0
chr16	32179880	32180248	peak3003	Bex6	0
chr16	32327269	32327457	peak3004	Ubxn7	-4795
chr16	32499819	32500125	peak3005	Zdhhc19	0
chr16	32740982	32741128	peak3008	Muc4	0
chr16	32948436	32948583	peak3009	Lrch3	0
chr16	33136442	33136690	peak3012	Gm41447	0
chr16	33265351	33265575	peak3014	Snx4	0
chr16	33764768	33764926	peak3016	Heg1	0
chr16	33909780	33909926	peak3017	Itgb5	0
chr16	35040690	35040836	peak3019	Hacd2	0
chr16	35443968	35444197	peak3021	Pdia5	0
chr16	35570714	35570997	peak3022	Sema5b	0
chr16	35849339	35849543	peak3024	Parp14	0
chr16	36152226	36152514	peak3025	Stfa2l1	-4297
chr16	36642428	36642574	peak3026	Cd86	0
chr16	36909288	36909469	peak3027	Golgb1	0
chr16	36955755	36956044	peak3028	Hcls1	0
chr16	37092809	37092955	peak3029	Polq	0
chr16	37568098	37568261	peak3031	Rabl3	0
chr16	37949020	37949230	peak3032	Gpr156	0
chr16	38170405	38170564	peak3034	Gsk3b	0
chr16	38422481	38422755	peak3035	Pla1a	0
chr16	38630787	38630934	peak3036	Arhgap31	0
chr16	38630787	38630934	peak3036	Gm36482	0
chr16	38754290	38754561	peak3038	B4galt4	0
chr16	38793795	38794023	peak3039	Upk1b	0
chr16	38822932	38823211	peak3040	4930435E12Rik	0
chr16	38982784	38983122	peak3041	Igsf11	0
chr16	41613344	41613490	peak3042	Lsamp	0
chr16	42270876	42271074	peak3043	Gap43	0
chr16	42955769	42955928	peak3045	Zbtb20	0
chr16	42955769	42955928	peak3045	BC002163	0
chr16	43970309	43970579	peak3046	Zdhhc23	0
chr16	44254239	44254469	peak3048	Sidt1	0
chr16	44427927	44428244	peak3049	Cfap44	0
chr16	44475347	44475564	peak3050	Gm41455	0
chr16	44611729	44611932	peak3051	Gm30252	-4297
chr16	45176890	45177068	peak3053	Atg3	0
chr16	45823401	45823702	peak3054	Phldb2	0
chr16	46090850	46091170	peak3055	Cd96	0
chr16	49074301	49074447	peak3057	Myh15	0
chr16	49779417	49779788	peak3058	Gm15518	-3496
chr16	49935739	49935939	peak3059	Gm5486	0
chr16	50609733	50610052	peak3060	4930542D17Rik	0
chr16	56104629	56104942	peak3063	Senp7	0
chr16	56792297	56792471	peak3065	Adgrg7	0
chr16	57200394	57200559	peak3066	Tbc1d23	0
chr16	57343297	57343443	peak3067	Cmss1	0
chr16	57470039	57470414	peak3068	Filip1l	0
chr16	57685521	57685810	peak3069	Col8a1	0
chr16	58727763	58727949	peak3070	Cldnd1	0
chr16	59696762	59697109	peak3072	Epha6	0
chr16	62844272	62844493	peak3073	Arl13b	0
chr16	72780747	72780893	peak3078	Robo1	0
chr16	75884085	75884236	peak3080	Samsn1	0
chr16	81318092	81318295	peak3086	Ncam2	0
chr16	84852478	84852752	peak3087	Gabpa	0
chr16	87551108	87551358	peak3090	Map3k7cl	-1972
chr16	89906211	89906357	peak3094	Tiam1	0
chr16	90254888	90255034	peak3095	Scaf4	0
chr16	90395622	90395867	peak3098	Hunk	0
chr16	90626247	90626478	peak3100	Gm36063	0
chr16	90942366	90942512	peak3103	Synj1	0
chr16	91023086	91023232	peak3104	Paxbp1	0
chr16	91155531	91155822	peak3107	Gm41492	0
chr16	91377186	91377373	peak3108	Gm36587	0
chr16	91377186	91377373	peak3108	Ifnar2	0
chr16	91576078	91576263	peak3109	Tmem50b	0
chr16	91645680	91645945	peak3110	Gart	0
chr16	91658495	91658641	peak3111	Son	0
chr16	91759404	91759550	peak3113	Itsn1	0
chr16	92169505	92169651	peak3118	Gm41496	0
chr16	93420434	93420580	peak3120	1700029J03Rik	0
chr16	93715232	93715556	peak3121	Dopey2	0
chr16	93794711	93794880	peak3122	LOC102633000	0
chr16	93881986	93882206	peak3123	Chaf1b	-1695
chr16	93923898	93924044	peak3124	Cldn14	0
chr16	93943778	93943952	peak3125	Gm31012	0
chr16	94203583	94203732	peak3127	Hlcs	0
chr16	94460626	94461074	peak3130	Ttc3	0
chr16	94615209	94615500	peak3131	Dyrk1a	0
chr16	96040294	96040675	peak3132	Brwd1	0
chr16	96221287	96221456	peak3135	Sh3bgr	0
chr16	96363865	96364036	peak3136	Igsf5	0
chr16	97065471	97065617	peak3137	Dscam	0
chr16	97767555	97767843	peak3140	Ripk4	-3801
chr17	4951891	4952037	peak3141	Gm41517	0
chr17	5328475	5328688	peak3142	Arid1b	0
chr17	5536268	5536461	peak3143	Zdhhc14	0
chr17	5884557	5884790	peak3144	Snx9	0
chr17	6149978	6150230	peak3145	Tulp4	0
chr17	6554839	6555030	peak3146	Gm29721	0
chr17	6620225	6620406	peak3147	Tmem181c-ps	0
chr17	6751882	6752072	peak3149	Ezr	0
chr17	6933083	6933355	peak3151	Rsph3b	0
chr17	6978216	6978429	peak3152	Rnaset2b	-431
chr17	7320344	7320736	peak3154	Tcp10a	-3924
chr17	7974506	7974652	peak3155	Rsph3a	0
chr17	8107655	8107892	peak3156	Gm1604a	0
chr17	8327399	8327581	peak3157	Sft2d1	0
chr17	8533677	8533893	peak3160	Pde10a	0
chr17	9150012	9150260	peak3163	6530411M01Rik	0
chr17	10996752	10997029	peak3167	Park2	0
chr17	12475078	12475237	peak3168	Slc22a3	0
chr17	12475078	12475237	peak3168	C030013G03Rik	0
chr17	12898939	12899085	peak3170	Pnldc1	0
chr17	13073279	13073425	peak3171	Tcp10b	0
chr17	13513478	13513840	peak3173	2700054A10Rik	0
chr17	13815283	13815432	peak3174	Mllt4	0
chr17	15237967	15238361	peak3178	Gm5091	0
chr17	18123656	18123832	peak3184	Vmn2r91	0
chr17	21862433	21862579	peak3188	Gm31758	0
chr17	22204785	22204931	peak3189	Gm4944	0
chr17	23848854	23849000	peak3192	Prss41	-4699
chr17	23864971	23865117	peak3193	Prss21	-2955
chr17	23972229	23972583	peak3195	Gm41546	0
chr17	23972229	23972583	peak3195	Prss30	0
chr17	24043761	24044012	peak3196	Prss27	0
chr17	24062886	24063032	peak3197	Kctd5	0
chr17	24197077	24197337	peak3198	Tbc1d24	0
chr17	24266249	24266402	peak3199	Abca17	0
chr17	24413691	24413976	peak3201	D330041H03Rik	0
chr17	24435978	24436242	peak3202	Eci1	0
chr17	24638513	24638673	peak3203	Nthl1	0
chr17	24699121	24699343	peak3204	Noxo1	0
chr17	24727561	24727911	peak3205	Rpl3l	0
chr17	24751100	24751273	peak3206	Hs3st6	-1730
chr17	24822750	24823110	peak3207	Meiob	0
chr17	24922356	24922502	peak3208	Mapk8ip3	0
chr17	24968846	24969043	peak3209	Cramp1l	0
chr17	25123045	25123194	peak3211	Ptx4	0
chr17	25208877	25209054	peak3212	Unkl	0
chr17	25388148	25388338	peak3217	Cacna1h	0
chr17	25729010	25729261	peak3223	Rpusd1	0
chr17	25743952	25744177	peak3224	Mslnl	0
chr17	25851416	25851585	peak3225	Wdr90	0
chr17	25866080	25866226	peak3226	Fam195a	0
chr17	26046130	26046341	peak3227	Rab11fip3	0
chr17	26116698	26116873	peak3232	Tmem8	0
chr17	26141012	26141194	peak3234	Axin1	0
chr17	26214299	26214449	peak3236	Fam234a	0
chr17	26257972	26258191	peak3237	Luc7l	0
chr17	26653398	26653561	peak3246	Ergic1	0
chr17	26857045	26857202	peak3248	Gm17382	0
chr17	26917027	26917211	peak3249	Kifc5b	0
chr17	26948738	26948884	peak3250	Syngap1	0
chr17	27189539	27189729	peak3251	Lemd2	0
chr17	27212042	27212329	peak3252	Gm34736	0
chr17	27245490	27245763	peak3255	9630028I04Rik	0
chr17	27476765	27476952	peak3259	Grm4	0
chr17	27651973	27652119	peak3260	Pacsin1	-3472
chr17	27718197	27718343	peak3261	Spdef	0
chr17	27895594	27895938	peak3262	Uhrf1bp1	0
chr17	27907553	27907717	peak3263	Taf11	0
chr17	27957399	27957727	peak3264	Anks1	0
chr17	28180038	28180274	peak3269	Zfp523	0
chr17	28352105	28352422	peak3271	Tulp1	0
chr17	28414184	28414460	peak3272	Fkbp5	0
chr17	28449334	28449898	peak3273	Gm22146	0
chr17	28600861	28601254	peak3275	Srpk1	0
chr17	28664182	28664328	peak3276	Slc26a8	0
chr17	28963615	28963792	peak3282	Kctd20	0
chr17	29225539	29225765	peak3284	Cpne5	0
chr17	29305506	29305694	peak3285	Gm10045	-2444
chr17	29541921	29542122	peak3286	Tmem217	0
chr17	29611220	29611406	peak3287	Rnf8	-3383
chr17	29611220	29611406	peak3287	Rnf8-cmtr1	-3383
chr17	29689384	29689530	peak3289	Cmtr1	0
chr17	29710137	29710560	peak3290	Ccdc167	0
chr17	30133117	30133263	peak3293	Zfand3	0
chr17	30248866	30249012	peak3296	Btbd9	0
chr17	30849143	30849511	peak3299	Dnah8	0
chr17	30849143	30849511	peak3299	Gm41561	0
chr17	31657506	31657819	peak3301	U2af1	0
chr17	31722572	31722871	peak3302	Gm30255	-4047
chr17	31836055	31836236	peak3304	Gm41564	0
chr17	32088235	32088479	peak3306	Pdxk-ps	0
chr17	32127086	32127418	peak3307	Gm38585	0
chr17	32127086	32127418	peak3307	Notch3	0
chr17	32304620	32304848	peak3308	Akap8	0
chr17	32549342	32549661	peak3310	Cyp4f16	0
chr17	32657240	32657395	peak3311	Cyp4f40	-2088
chr17	33292475	33292621	peak3313	Zfp955b	0
chr17	34149633	34149821	peak3314	H2-DMb2	0
chr17	34301219	34301489	peak3315	H2-Eb1	-4378
chr17	34327856	34328002	peak3317	H2-Eb2	0
chr17	34416370	34416662	peak3319	BC051142	0
chr17	34514484	34514851	peak3320	Btnl6	0
chr17	34579170	34579316	peak3321	Notch4	0
chr17	34978771	34979110	peak3322	Hspa1l	0
chr17	35019308	35019650	peak3324	Vwa7	0
chr17	35047667	35047946	peak3325	Msh5	-923
chr17	35228417	35228841	peak3326	Nfkbil1	0
chr17	35242100	35242482	peak3327	Ddx39b	0
chr17	35393055	35393224	peak3328	H2-Q5	-875
chr17	35438659	35438996	peak3329	H2-Q7	-159
chr17	35527053	35527305	peak3332	Cchcr1	0
chr17	35556749	35556920	peak3333	Cdsn	0
chr17	35626926	35627088	peak3337	Gm9573	-290
chr17	35908973	35909142	peak3339	Atat1	0
chr17	35959450	35959596	peak3340	Abcf1	0
chr17	36014630	36014786	peak3341	A930015D03Rik	0
chr17	36014630	36014786	peak3341	H2-T24	0
chr17	36271667	36272013	peak3344	Trim39	0
chr17	36289325	36289471	peak3345	Gm33257	0
chr17	36371346	36371782	peak3347	H2-M10.3	-2930
chr17	42853047	42853277	peak3355	Cd2ap	0
chr17	44203848	44204016	peak3357	Clic5	0
chr17	44615673	44615880	peak3359	Runx2	0
chr17	45045002	45045158	peak3361	Supt3	0
chr17	45759136	45759319	peak3364	F630040K05Rik	0
chr17	45787824	45788068	peak3365	LOC108168357	-665
chr17	46131862	46132161	peak3371	Rsph9	0
chr17	46222613	46222882	peak3372	Xpo5	0
chr17	46621054	46621200	peak3373	Ptk7	0
chr17	46641355	46641501	peak3374	Klc4	0
chr17	46647750	46647914	peak3375	Mrpl2	0
chr17	46680788	46681096	peak3376	Klhdc3	0
chr17	46680788	46681096	peak3376	Mea1	0
chr17	46739426	46739622	peak3377	Cnpy3	0
chr17	46784675	46785011	peak3378	Rpl7l1	-2020
chr17	47182848	47182994	peak3381	Trerf1	0
chr17	47456671	47456817	peak3387	AI661453	0
chr17	47676641	47676989	peak3388	Usp49	0
chr17	47750621	47750767	peak3390	Tfeb	0
chr17	47831202	47831411	peak3391	Mdfi	0
chr17	48041835	48042038	peak3394	1700122O11Rik	-3543
chr17	48130152	48130512	peak3396	9830107B12Rik	0
chr17	48229495	48229641	peak3398	Trem1	-3098
chr17	48271411	48271557	peak3400	Treml4	0
chr17	48323380	48323686	peak3401	B430306N03Rik	0
chr17	48432996	48433168	peak3402	Apobec2	-269
chr17	48943549	48943718	peak3406	Lrfn2	0
chr17	50149411	50149772	peak3410	Rftn1	0
chr17	50954578	50954812	peak3411	Tbc1d5	0
chr17	56402727	56403078	peak3417	Kdm4b	0
chr17	56441200	56441524	peak3419	Ptprs	0
chr17	56483768	56484044	peak3420	Gm33089	-1529
chr17	56619160	56619491	peak3423	Lonp1	0
chr17	56640628	56640999	peak3424	Catsperd	0
chr17	56695172	56695464	peak3425	Ranbp3	0
chr17	56760392	56760603	peak3426	Nrtn	-2863
chr17	56796467	56796614	peak3427	Rfx2	0
chr17	56869128	56869291	peak3429	Acsbg2	0
chr17	56899629	56899780	peak3430	Mllt1	0
chr17	57074098	57074244	peak3433	Dennd1c	0
chr17	57241873	57242019	peak3437	Gpr108	0
chr17	57249812	57249982	peak3438	Trip10	0
chr17	57326088	57326449	peak3440	Vav1	0
chr17	57420142	57420288	peak3443	Adgre1	0
chr17	65713817	65714154	peak3447	Rab31	0
chr17	65883409	65883676	peak3448	Ralbp1	0
chr17	65985080	65985226	peak3449	Ankrd12	0
chr17	66195610	66195765	peak3453	Gm20742	0
chr17	66371935	66372177	peak3454	Mtcl1	0
chr17	67221656	67221802	peak3456	Ptprm	0
chr17	67792274	67792423	peak3457	Lama1	0
chr17	71085419	71085611	peak3461	Myom1	0
chr17	71278408	71278724	peak3463	Emilin2	0
chr17	71405993	71406146	peak3464	Smchd1	0
chr17	71621933	71622097	peak3465	Wdr43	0
chr17	71711310	71711456	peak3466	Fam179a	0
chr17	72932101	72932247	peak3468	Lbh	0
chr17	73202981	73203324	peak3469	Lclat1	0
chr17	73313306	73313452	peak3470	Capn13	0
chr17	74411060	74411497	peak3472	Slc30a6	0
chr17	74584502	74584916	peak3473	Birc6	0
chr17	75101029	75101175	peak3474	Ltbp1	0
chr17	75489696	75489842	peak3475	Rasgrp3	0
chr17	78294772	78294922	peak3476	Crim1	0
chr17	78831312	78831458	peak3477	Heatr5b	0
chr17	78977436	78977582	peak3479	Prkd3	0
chr17	79955030	79955176	peak3482	Gm41625	0
chr17	80152882	80153044	peak3483	Galm	0
chr17	80260099	80260294	peak3485	Dhx57	0
chr17	80381705	80382093	peak3487	Arhgef33	0
chr17	80668966	80669159	peak3490	Map4k3	0
chr17	83115310	83115463	peak3493	LOC108168356	0
chr17	83367772	83367918	peak3494	Eml4	0
chr17	84029299	84029532	peak3496	Gm35551	0
chr17	84150972	84151130	peak3497	Gm19696	0
chr17	84173359	84173609	peak3498	Gm41640	0
chr17	84188067	84188572	peak3499	Zfp36l2	-121
chr17	84279542	84279901	peak3500	Thada	0
chr17	84557528	84557819	peak3501	Plekhh2	0
chr17	84718048	84718324	peak3502	Lrpprc	0
chr17	85049759	85049920	peak3504	Slc3a1	0
chr17	85182131	85182441	peak3505	Camkmt	0
chr17	85779932	85780226	peak3506	Gm41645	0
chr17	85891720	85891882	peak3507	Gm30117	0
chr17	86346130	86346311	peak3508	Prkce	0
chr17	86756356	86756502	peak3509	Epas1	0
chr17	87054700	87054879	peak3510	Gm30421	-3814
chr17	87199436	87199618	peak3512	C330024C12Rik	-4495
chr17	87357542	87357827	peak3513	Ttc7	0
chr17	87374606	87374786	peak3514	LOC102632541	0
chr17	87768673	87768844	peak3516	Kcnk12	0
chr17	88066830	88066985	peak3519	LOC108167341	0
chr17	88532121	88532527	peak3521	Ppp1r21	0
chr17	88621658	88621804	peak3522	Gm31704	0
chr18	3337323	3337630	peak3525	Crem	0
chr18	3337323	3337630	peak3525	Gm6225	0
chr18	4389640	4389786	peak3526	Mtpap	0
chr18	5163442	5163634	peak3527	Gm38715	0
chr18	5334384	5334540	peak3528	Zfp438	0
chr18	5591561	5591830	peak3529	Gm10125	0
chr18	6135758	6136062	peak3532	Arhgap12	0
chr18	6241105	6241432	peak3533	Kif5b	0
chr18	6241105	6241432	peak3533	Gm41664	0
chr18	6489886	6490097	peak3534	Epc1	0
chr18	6765036	6765193	peak3536	Rab18	0
chr18	7004768	7004914	peak3537	Mkx	0
chr18	7297911	7298057	peak3538	Armc4	-11
chr18	9449649	9449951	peak3539	Ccny	0
chr18	9957961	9958139	peak3540	Thoc1	-41
chr18	10030011	10030191	peak3541	Usp14	0
chr18	10181982	10182128	peak3542	Rock1	-191
chr18	10609664	10609869	peak3543	Esco1	0
chr18	10706709	10706862	peak3544	4930563E18Rik	0
chr18	10725723	10725915	peak3545	Mib1	0
chr18	12190261	12190434	peak3548	Npc1	0
chr18	12830391	12830573	peak3549	Osbpl1a	0
chr18	13512415	13512561	peak3550	Gm36747	0
chr18	14640560	14640757	peak3553	Ss18	0
chr18	15007888	15008050	peak3554	Kctd1	0
chr18	15007888	15008050	peak3554	4933424G05Rik	0
chr18	20858605	20858924	peak3557	Trappc8	0
chr18	21156975	21157266	peak3558	Garem	0
chr18	22842112	22842439	peak3559	Nol4	0
chr18	23877655	23878018	peak3563	Mapre2	0
chr18	23978906	23979059	peak3565	Zscan30	0
chr18	24460688	24460922	peak3566	Gm32547	0
chr18	25402984	25403141	peak3567	AW554918	0
chr18	31660983	31661136	peak3572	Sap130	0
chr18	31767809	31768005	peak3573	Ammecr1l	0
chr18	32004651	32004798	peak3576	Myo7b	0
chr18	32019787	32020054	peak3577	Gm34742	0
chr18	32234261	32234454	peak3578	Map3k2	0
chr18	33089078	33089253	peak3579	Camk4	0
chr18	33882278	33882546	peak3582	Epb41l4a	0
chr18	34248241	34248445	peak3585	Apc	0
chr18	34454119	34454265	peak3587	Fam13b	0
chr18	34652564	34652768	peak3590	Cdc23	-829
chr18	34715671	34715907	peak3591	Gfra3	0
chr18	34735299	34735525	peak3592	Cdc25c	0
chr18	34761199	34761346	peak3593	Fam53c	0
chr18	34761199	34761346	peak3593	Gm3561	0
chr18	34806000	34806200	peak3594	Kdm3b	0
chr18	34992603	34992760	peak3596	Gm36037	0
chr18	35139704	35139889	peak3597	Ctnna1	0
chr18	35372594	35372740	peak3598	Sil1	0
chr18	35536079	35536389	peak3601	Gm41692	-4470
chr18	35703741	35703972	peak3602	Dnajc18	-598
chr18	35722279	35722462	peak3604	Ecscr	-789
chr18	35741805	35742123	peak3605	Tmem173	-1252
chr18	35787267	35787434	peak3608	Ube2d2a	0
chr18	35828818	35829025	peak3611	Cxxc5	-793
chr18	35892062	35892208	peak3612	Gm36315	-1204
chr18	36154956	36155110	peak3613	Nrg2	0
chr18	36367301	36367447	peak3615	Cystm1	0
chr18	36434450	36434805	peak3617	Pfdn1	0
chr18	36618362	36618536	peak3618	Ankhd1	0
chr18	36963999	36964145	peak3619	Pcdha1	0
chr18	36963999	36964145	peak3619	Pcdha2	0
chr18	36963999	36964145	peak3619	Pcdha3	0
chr18	36963999	36964145	peak3619	Gm37013	0
chr18	36963999	36964145	peak3619	Pcdha4	0
chr18	36963999	36964145	peak3619	Pcdha5	0
chr18	37092277	37092423	peak3620	Gm38666	0
chr18	37092277	37092423	peak3620	Pcdha6	0
chr18	37092277	37092423	peak3620	Gm38667	0
chr18	37092277	37092423	peak3620	Pcdha7	0
chr18	37092277	37092423	peak3620	Pcdha8	0
chr18	37092277	37092423	peak3620	Pcdha9	0
chr18	37092277	37092423	peak3620	Pcdha10	0
chr18	37092277	37092423	peak3620	Pcdha11	0
chr18	37092277	37092423	peak3620	Pcdha12	0
chr18	37092277	37092423	peak3620	Pcdhac1	0
chr18	37809450	37809626	peak3622	Pcdhga1	0
chr18	37809450	37809626	peak3622	Pcdhga2	0
chr18	37809450	37809626	peak3622	Pcdhga3	0
chr18	37809450	37809626	peak3622	Pcdhgb1	0
chr18	37809450	37809626	peak3622	Pcdhga4	0
chr18	37809450	37809626	peak3622	Pcdhgb2	0
chr18	37809450	37809626	peak3622	Pcdhga5	0
chr18	37809450	37809626	peak3622	Pcdhga6	0
chr18	37809450	37809626	peak3622	Pcdhga7	0
chr18	37809450	37809626	peak3622	Pcdhgb4	0
chr18	37809450	37809626	peak3622	Pcdhga8	0
chr18	37809450	37809626	peak3622	Pcdhgb5	0
chr18	37809450	37809626	peak3622	Pcdhga9	0
chr18	37809450	37809626	peak3622	Pcdhgb6	0
chr18	37809450	37809626	peak3622	Pcdhga10	0
chr18	37809450	37809626	peak3622	Pcdhgb7	0
chr18	37809450	37809626	peak3622	Pcdhga11	0
chr18	37809450	37809626	peak3622	Pcdhgb8	0
chr18	37809450	37809626	peak3622	Pcdhga12	0
chr18	37809450	37809626	peak3622	Pcdhgc3	0
chr18	37942014	37942244	peak3623	Hdac3	0
chr18	38064601	38064936	peak3625	Gm30093	0
chr18	38170819	38171163	peak3626	Gm38566	0
chr18	38212793	38212988	peak3627	2010320O07Rik	0
chr18	38254390	38254591	peak3628	0610009O20Rik	0
chr18	38292819	38293185	peak3629	Rnf14	-3450
chr18	38464354	38464506	peak3630	Ndfip1	0
chr18	42149415	42149649	peak3635	Sh3rf2	0
chr18	42773358	42773550	peak3638	Ppp2r2b	0
chr18	43562319	43562599	peak3640	Jakmip2	0
chr18	44686617	44686893	peak3642	Mcc	0
chr18	45433253	45433406	peak3644	Kcnn2	0
chr18	45433253	45433406	peak3644	Gm31907	0
chr18	46186364	46186614	peak3648	Trim36	0
chr18	46472195	46472533	peak3649	Gm32288	0
chr18	49707705	49707851	peak3651	Dtwd2	0
chr18	49928097	49928243	peak3652	Dmxl1	0
chr18	50038697	50038846	peak3653	Tnfaip8	0
chr18	52643300	52643446	peak3655	1700034E13Rik	-2774
chr18	53339432	53339578	peak3657	Snx24	0
chr18	56436810	56436972	peak3661	Gramd3	0
chr18	56800206	56800511	peak3663	3-Mar	0
chr18	56800206	56800511	peak3663	Gm15345	0
chr18	57229624	57229770	peak3665	Megf10	0
chr18	58084251	58084397	peak3668	Fbn2	0
chr18	60475033	60475211	peak3671	Smim3	0
chr18	60800077	60800403	peak3673	Cd74	-3446
chr18	60888704	60888868	peak3675	Gm41745	0
chr18	60927501	60927700	peak3676	Camk2a	0
chr18	61051472	61051807	peak3677	Pdgfrb	0
chr18	61566877	61567084	peak3679	Csnk1a1	0
chr18	62869379	62869526	peak3683	Gm41752	0
chr18	63261480	63261676	peak3684	Piezo2	0
chr18	64363646	64363898	peak3686	Onecut2	0
chr18	65675108	65675349	peak3689	Zfp532	0
chr18	65877150	65877385	peak3690	Gm30094	0
chr18	65877150	65877385	peak3690	Grp	0
chr18	66126765	66126911	peak3691	Ccbe1	0
chr18	67164130	67164276	peak3694	Gnal	0
chr18	67323369	67323586	peak3695	B430212C06Rik	0
chr18	67350897	67351043	peak3697	Cidea	0
chr18	67649746	67650014	peak3701	Psmg2	0
chr18	67962856	67963007	peak3703	Ldlrad4	0
chr18	68566738	68566885	peak3706	Gm30700	0
chr18	69072827	69073050	peak3707	Gm31088	0
chr18	69488641	69488787	peak3708	Tcf4	0
chr18	73939644	73939893	peak3715	Mapk4	0
chr18	74090572	74090838	peak3716	Gm32801	0
chr18	74653653	74653875	peak3718	Myo5b	0
chr18	75091455	75091601	peak3723	Dym	0
chr18	75482300	75482615	peak3725	Ctif	0
chr18	75885868	75886079	peak3727	Zbtb7c	0
chr18	76253484	76253636	peak3730	Smad2	0
chr18	77279770	77279935	peak3734	Loxhd1	-2023
chr18	77569604	77569804	peak3735	Rnf165	-4469
chr18	77734428	77734574	peak3737	LOC105246501	-1645
chr18	77967211	77967426	peak3738	Epg5	0
chr18	80201020	80201236	peak3742	Rbfa	-402
chr18	80307317	80307594	peak3743	Kcng2	0
chr18	80771794	80771947	peak3746	Atp9b	0
chr18	81635240	81635441	peak3747	Gm41792	0
chr18	82397452	82397716	peak3748	Galr1	0
chr18	82721179	82721368	peak3749	Gm41793	0
chr18	82780034	82780257	peak3750	LOC108168398	0
chr18	84455227	84455493	peak3752	Zfp407	0
chr18	84817796	84818091	peak3756	Gm17266	0
chr18	89634638	89634843	peak3760	Dok6	0
chr19	3282741	3282887	peak3761	Ighmbp2	0
chr19	3282932	3283083	peak3762	Mrpl21	0
chr19	3323330	3323476	peak3763	Cpt1a	0
chr19	3388723	3388998	peak3765	Mtl5	0
chr19	3576004	3576211	peak3766	Ppp6r3	-256
chr19	3767630	3767909	peak3767	Suv420h1	0
chr19	3851786	3852009	peak3768	Chka	0
chr19	4012539	4012729	peak3769	Ndufv1	0
chr19	4037860	4038021	peak3770	Gstp1	0
chr19	4084094	4084240	peak3771	Cabp2	0
chr19	4096714	4097058	peak3772	Cdk2ap2	-293
chr19	4125752	4126072	peak3773	Aip	0
chr19	4125752	4126072	peak3773	Tmem134	0
chr19	4169462	4169608	peak3774	Carns1	0
chr19	4169462	4169608	peak3774	LOC102631780	0
chr19	4222203	4222476	peak3775	LOC102631992	0
chr19	4222203	4222476	peak3775	Clcf1	0
chr19	4222203	4222476	peak3775	Clcf1-pold4	0
chr19	4283061	4283435	peak3777	Ankrd13d	0
chr19	4324754	4324966	peak3778	Kdm2a	0
chr19	4476905	4477098	peak3781	Syt12	0
chr19	4510339	4510718	peak3782	Pcx	0
chr19	4655110	4655256	peak3783	Gm960	0
chr19	4711808	4712068	peak3784	Sptbn2	0
chr19	4711808	4712068	peak3784	Gm42061	0
chr19	4756313	4756470	peak3786	Rbm4b	-55
[truncated: 2,358 more rows]
