# Supplementary material for: Disruption of the ATXN1-CIC complex reveals the role of additional nuclear ATXN1 interactors in spinocerebellar ataxia type 1
Source: Neuron. Author manuscript; Available in PMC 2023 Feb 25. (PMC9957872; doi:10.1016/j.neuron.2022.11.016)
Supplement: MMC9 [file NIHMS1859677-supplement-MMC9.csv]

chrom	start	end	peak_name	gene	distance_to_TSS
chr1	4857584	4857810	peak1	Tcea1	0
chr1	7396913	7397124	peak2	Gm26901	0
chr1	9282962	9283227	peak3	Sntg1	0
chr1	9997682	9997880	peak4	Ppp1r42	0
chr1	10325463	10325622	peak5	Cpa6	0
chr1	16433501	16433682	peak11	Stau2	0
chr1	26687831	26687997	peak16	Gm31136	0
chr1	33455162	33455419	peak17	Prim2	0
chr1	33530486	33530837	peak18	Gm39618	0
chr1	33883445	33883639	peak20	Bend6	0
chr1	34044211	34044482	peak21	Dst	0
chr1	34484463	34484671	peak22	Gm32566	0
chr1	34484463	34484671	peak22	4930568A12Rik	0
chr1	34847942	34848093	peak24	Plekhb2	-1866
chr1	36276196	36276348	peak28	Neurl3	-2772
chr1	36369156	36369323	peak30	Kansl3	0
chr1	36557092	36557242	peak31	Sema4c	0
chr1	36684198	36684352	peak32	Fam178b	-1016
chr1	36914846	36915182	peak33	Tmem131	0
chr1	37313269	37313524	peak35	Inpp4a	0
chr1	37890392	37890600	peak38	Mitd1	0
chr1	37890392	37890600	peak38	Mrpl30	0
chr1	38201586	38201849	peak39	Aff3	0
chr1	38645242	38645406	peak43	Gm34596	0
chr1	38891490	38891870	peak46	Chst10	0
chr1	39244931	39245077	peak48	Npas2	0
chr1	39435639	39435858	peak49	Tbc1d8	0
chr1	40230467	40230696	peak50	Il1r1	0
chr1	40429195	40429514	peak52	Il1rl1	-56
chr1	40738321	40738574	peak53	Slc9a2	0
chr1	43933780	43933965	peak56	Tpp2	-29
chr1	44064686	44064832	peak57	Ccdc168	0
chr1	44168684	44168954	peak58	Ercc5	0
chr1	45795480	45795635	peak59	Wdr75	0
chr1	46822503	46822664	peak60	Slc39a10	0
chr1	51784114	51784260	peak64	Myo1b	0
chr1	52502004	52502150	peak65	Nab1	-1557
chr1	53297073	53297276	peak66	Ormdl1	0
chr1	53313683	53313871	peak67	Osgepl1	0
chr1	53774118	53774283	peak68	Stk17b	0
chr1	54438925	54439131	peak69	Gtf3c3	0
chr1	55130968	55131114	peak71	Mob4	-131
chr1	55198835	55199115	peak72	Rftn2	0
chr1	57407476	57407622	peak74	9430016H08Rik	0
chr1	58743372	58743712	peak76	Cflar	0
chr1	58770341	58770513	peak77	Gm39646	0
chr1	58795437	58795583	peak78	Casp8	0
chr1	59238007	59238153	peak79	Gm33667	0
chr1	59316821	59317008	peak80	Cdk15	0
chr1	60096737	60096904	peak82	Wdr12	0
chr1	61377176	61377331	peak83	9530026F06Rik	-1101
chr1	63077642	63077810	peak84	Ino80d	0
chr1	64617715	64617861	peak86	Mettl21a	-548
chr1	65186390	65186597	peak87	Idh1	0
chr1	66838524	66838726	peak88	Acadl	0
chr1	69543362	69543546	peak89	Ikzf2	0
chr1	71029665	71029887	peak90	Bard1	0
chr1	72124404	72124644	peak91	Gm4319	-667
chr1	72237172	72237515	peak93	D230017M19Rik	0
chr1	72307363	72307569	peak96	Xrcc5	0
chr1	72696371	72696517	peak98	Ankar	0
chr1	74368124	74368398	peak99	Catip	0
chr1	74434034	74434208	peak101	Vil1	0
chr1	74588179	74588467	peak102	Bcs1l	0
chr1	74712439	74712905	peak103	Cyp27a1	-630
chr1	74986009	74986168	peak104	Nhej1	0
chr1	75136884	75137056	peak105	Cnppd1	0
chr1	75317989	75318249	peak107	Dnpep	-353
chr1	75425905	75426138	peak108	Speg	0
chr1	75435887	75436037	peak109	Gmppa	0
chr1	79627312	79627597	peak110	Ap1s3	0
chr1	79761786	79761998	peak111	Wdfy1	-18
chr1	79775927	79776153	peak112	Mrpl44	0
chr1	80759486	80759694	peak113	Dock10	-934
chr1	82571834	82572015	peak114	Col4a4	0
chr1	85651856	85652003	peak117	Sp100	0
chr1	85896214	85896423	peak120	Itm2c	0
chr1	86178939	86179153	peak121	Armc9	0
chr1	86624733	86624905	peak124	Gm41908	-2163
chr1	86708876	86709045	peak125	Dis3l2	0
chr1	87149047	87149283	peak126	Ecel1	0
chr1	87326675	87326943	peak127	Gigyf2	-55
chr1	88277561	88277848	peak128	Hjurp	0
chr1	88492122	88492276	peak129	Gm28888	0
chr1	90602843	90603203	peak131	Cops8	-222
chr1	90973328	90973517	peak132	Rab17	-3709
chr1	91070634	91070903	peak133	Lrrfip1	0
chr1	91179149	91179310	peak134	Ramp1	-512
chr1	91297965	91298384	peak137	Scly	0
chr1	91494531	91494687	peak138	Traf3ip1	0
chr1	91540016	91540329	peak139	Asb1	-236
chr1	92449925	92450145	peak142	Ndufa10	0
chr1	92641729	92641910	peak144	Myeov2	0
chr1	92647896	92648048	peak145	Otos	0
chr1	92719798	92719961	peak147	Gm29483	0
chr1	92840469	92840724	peak148	Gpc1	0
chr1	92934204	92934462	peak149	9430060I03Rik	0
chr1	92934204	92934462	peak149	Capn10	0
chr1	93305738	93306017	peak150	Mterf4	0
chr1	93305738	93306017	peak150	Gm28535	0
chr1	93550296	93550498	peak151	Farp2	0
chr1	93550296	93550498	peak151	Gm41920	0
chr1	93635958	93636115	peak153	Stk25	-232
chr1	93742084	93742274	peak154	Thap4	0
chr1	93825202	93825446	peak155	D2hgdh	0
chr1	94018530	94018705	peak156	Neu4	-1788
chr1	95326942	95327151	peak160	Fam174a	0
chr1	97729340	97729562	peak165	Ppip5k2	0
chr1	97770086	97770239	peak166	Gin1	0
chr1	98749027	98749195	peak167	Gm7967	0
chr1	100077299	100077543	peak169	Cntnap5b	0
chr1	104986349	104986533	peak171	Cdh20	0
chr1	105996095	105996265	peak172	Zcchc2	0
chr1	106559269	106559507	peak175	Bcl2	0
chr1	118311193	118311339	peak182	Tsn	-62
chr1	118458893	118459293	peak183	Clasp1	0
chr1	118458893	118459293	peak183	2900060B14Rik	0
chr1	120170577	120170771	peak187	3110009E18Rik	0
chr1	120235346	120235518	peak188	Steap3	0
chr1	121430716	121430904	peak189	Gm35243	0
chr1	121567913	121568077	peak190	Ddx18	0
chr1	126317450	126317721	peak193	Nckap5	0
chr1	127204108	127204375	peak194	Mgat5	-611
chr1	127471071	127471338	peak195	Gm41947	0
chr1	127827441	127827597	peak196	Map3k19	0
chr1	127897742	127897991	peak197	Rab3gap1	0
chr1	128016228	128016374	peak198	Zranb3	0
chr1	128314858	128315004	peak199	Lct	0
chr1	128372598	128372837	peak200	Dars	0
chr1	129777135	129777312	peak202	Thsd7b	0
chr1	130300258	130300494	peak204	Gm41951	-1867
chr1	131200140	131200356	peak207	Rassf5	0
chr1	131481467	131481614	peak208	Srgap2	0
chr1	131638326	131638533	peak210	Ctse	0
chr1	132054449	132054671	peak215	Mfsd4a	0
chr1	132342555	132342866	peak216	F730311O21Rik	0
chr1	132367878	132368105	peak218	Tmcc2	0
chr1	132440519	132440740	peak219	Dstyk	0
chr1	132737252	132737476	peak220	Nfasc	0
chr1	133610130	133610291	peak221	Snrpe	0
chr1	133661422	133661580	peak222	Zc3h11a	-24
chr1	134560079	134560225	peak227	Kdm5b	0
chr1	134791159	134791354	peak228	Ppp1r12b	0
chr1	134791159	134791354	peak228	Gm32670	0
chr1	135001179	135001422	peak229	Lgr6	0
chr1	135146461	135146621	peak231	Arl8a	-213
chr1	135204563	135204716	peak232	Gm41955	-2488
chr1	135919740	135920024	peak235	Pkp1	-534
chr1	136099566	136099724	peak237	Cacna1s	0
chr1	136274911	136275138	peak238	Camsap2	0
chr1	136437907	136438092	peak239	Ddx59	0
chr1	138576182	138576363	peak241	Nek7	0
chr1	140275954	140276129	peak244	Kcnt2	0
chr1	143319654	143319895	peak246	Gm35244	0
chr1	143777140	143777286	peak247	Uchl5	0
chr1	144076081	144076338	peak248	Gm35356	-4301
chr1	144775415	144775561	peak250	Rgs18	0
chr1	151074463	151074760	peak254	Gm36297	0
chr1	151074463	151074760	peak254	Gm36139	0
chr1	151667474	151667643	peak256	Fam129a	0
chr1	151899267	151899450	peak257	1700025G04Rik	0
chr1	152592727	152592875	peak260	Rgl1	0
chr1	153019168	153019473	peak262	Nmnat2	0
chr1	153414091	153414329	peak264	E330020D12Rik	0
chr1	153742448	153742687	peak267	Rgs16	0
chr1	153909495	153909700	peak268	Glul	0
chr1	155146770	155146922	peak271	Mr1	0
chr1	155157936	155158229	peak272	Stx6	-474
chr1	156085990	156086169	peak274	Fam163a	0
chr1	156284299	156284468	peak275	Tdrd5	0
chr1	156308660	156308897	peak276	Nphs2	-1822
chr1	156386904	156387144	peak277	Axdnd1	0
chr1	156752424	156752597	peak278	Gm39683	0
chr1	156985805	156985956	peak279	Gm39685	0
chr1	157536539	157536701	peak280	Sec16b	0
chr1	161131472	161131640	peak283	Klhl20	0
chr1	161791838	161792012	peak285	Fasl	-3344
chr1	164074760	164075041	peak287	Sell	0
chr1	164176916	164177069	peak288	F5	0
chr1	165394953	165395165	peak290	Dcaf6	0
chr1	165853851	165854004	peak295	Cd247	0
chr1	166379682	166379828	peak296	Tada1	0
chr1	166429878	166430142	peak297	Gm39694	-2536
chr1	167107028	167107291	peak300	Gm33610	-1944
chr1	167288987	167289133	peak301	Mir6347	-992
chr1	167308564	167308787	peak302	Tmco1	0
chr1	168214255	168214407	peak303	Pbx1	0
chr1	169531424	169531707	peak305	Nuf2	0
chr1	169531424	169531707	peak305	Gm34624	0
chr1	170056957	170057144	peak306	Ddr2	0
chr1	170148527	170148777	peak307	Uap1	0
chr1	170498042	170498256	peak308	Nos1ap	0
chr1	170867813	170867970	peak312	Atf6	-43
chr1	171064560	171064731	peak316	Mir6546	0
chr1	171118400	171118560	peak317	Cfap126	-3101
chr1	171150023	171150686	peak318	Sdhc	0
chr1	171222713	171222875	peak319	Apoa2	0
chr1	171247113	171247416	peak320	Ndufs2	0
chr1	171294317	171294525	peak321	Ufc1	0
chr1	171410922	171411191	peak322	Usf1	-122
chr1	171503274	171503473	peak323	Alyref2	-5
chr1	171643693	171643883	peak324	Slamf7	0
chr1	171681208	171681428	peak325	Cd48	-627
chr1	171840355	171840863	peak326	Cd84	0
chr1	172211336	172211540	peak328	Gm17224	0
chr1	172211336	172211540	peak328	Casq1	0
chr1	172364739	172364885	peak330	Kcnj10	0
chr1	172514007	172514220	peak333	Gm37125	0
chr1	172526812	172527000	peak334	Cfap45	0
chr1	174172629	174172779	peak336	Gm36196	0
chr1	174172629	174172779	peak336	Spta1	0
chr1	175243921	175244124	peak337	Rgs7	0
chr1	176836657	176836892	peak341	Sdccag8	0
chr1	177236338	177236517	peak342	Akt3	0
chr1	177267806	177267952	peak343	Gm36904	0
chr1	178824278	178824517	peak345	Kif26b	0
chr1	179032998	179033313	peak347	Smyd3	0
chr1	179579729	179580005	peak351	Cnst	0
chr1	179714270	179714481	peak354	Gm1305	0
chr1	180215154	180215308	peak355	Gm37336	0
chr1	180248871	180249050	peak356	Psen2	0
chr1	180330264	180330496	peak358	Gm5069	0
chr1	180330264	180330496	peak358	Itpkb	0
chr1	180547572	180547718	peak362	Gm31986	0
chr1	180722694	180722911	peak363	Acbd3	-3132
chr1	180822389	180822601	peak364	G370120E05Rik	0
chr1	180863691	180863890	peak365	Sde2	0
chr1	180997754	180998231	peak367	Ephx1	0
chr1	182005882	182006110	peak370	Enah	0
chr1	183179418	183179596	peak373	Disp1	0
chr1	183299064	183299641	peak376	Aida	0
chr1	184786760	184786975	peak379	1-Mar	0
chr1	185204009	185204165	peak381	Rab3gap2	-3
chr1	185369606	185369808	peak382	Eprs	0
chr1	187695718	187695948	peak386	Esrrg	0
chr1	188824783	188824937	peak388	Ush2a	0
chr1	189863770	189864118	peak390	Ptpn14	0
chr1	190795902	190796074	peak392	Rps6kc1	0
chr1	191038059	191038358	peak395	Spata45	0
chr1	191325800	191325946	peak396	Tmem206	-19
chr1	191821360	191821516	peak397	Nek2	0
chr1	192089559	192089755	peak399	Traf5	0
chr1	192745555	192745982	peak401	Hhat	0
chr1	195013945	195014217	peak403	A330023F24Rik	-3182
chr1	195131359	195131715	peak405	Cr1l	0
chr1	195131359	195131715	peak405	Gm32313	0
chr10	4669547	4669706	peak408	Esr1	0
chr10	7774108	7774409	peak411	Ginm1	0
chr10	7810133	7810303	peak412	Ppil4	0
chr10	12545510	12545728	peak415	Utrn	0
chr10	12922549	12922717	peak418	B230208H11Rik	0
chr10	13470160	13470369	peak419	Phactr2	0
chr10	14705555	14705730	peak420	1700016L04Rik	0
chr10	17522188	17522450	peak422	Gm32543	0
chr10	17722330	17722511	peak425	Cited2	-717
chr10	18023090	18023237	peak426	Abracl	0
chr10	19186071	19186217	peak427	Gm20139	0
chr10	19240094	19240257	peak428	Gm40607	0
chr10	19880753	19880977	peak429	Pex7	0
chr10	20347560	20347898	peak432	Mtfr2	0
chr10	20970923	20971182	peak435	Ahi1	0
chr10	21130045	21130284	peak437	Myb	0
chr10	21241851	21241997	peak441	Gm33728	0
chr10	21383049	21383226	peak443	Aldh8a1	0
chr10	22142227	22143094	peak447	E030030I06Rik	0
chr10	22306682	22306867	peak448	C920009B18Rik	0
chr10	23812259	23812485	peak450	Slc18b1	0
chr10	24869715	24870006	peak453	Med23	0
chr10	25479378	25479524	peak454	Epb41l2	0
chr10	30660992	30661167	peak458	Ncoa7	0
chr10	40072358	40072604	peak461	Slc16a10	0
chr10	40072358	40072604	peak461	Gm31930	0
chr10	40258529	40258938	peak465	Rnu3a	0
chr10	40704802	40705009	peak466	Mettl24	0
chr10	40864687	40864913	peak467	Cdc40	0
chr10	40909081	40909310	peak468	Wasf1	0
chr10	41233693	41233877	peak470	Fig4	0
chr10	41450129	41450287	peak471	Zbtb24	-71
chr10	41733264	41733588	peak472	Cep57l1	0
chr10	41930133	41930420	peak473	Armc2	0
chr10	42055826	42055992	peak475	Gm40630	0
chr10	42199451	42199651	peak476	Foxo3	0
chr10	42253634	42253818	peak478	Gm38485	0
chr10	43090104	43090442	peak479	Sobp	0
chr10	43504392	43504629	peak480	Bend3	0
chr10	43954035	43954181	peak486	Aim1	0
chr10	44336872	44337057	peak487	Atg5	0
chr10	44628475	44628697	peak488	Gm35154	0
chr10	45584378	45584549	peak489	Hace1	0
chr10	52417281	52417447	peak492	Nus1	-100
chr10	58354618	58354803	peak496	Lims1	0
chr10	58452261	58452442	peak498	Ranbp2	0
chr10	58559901	58560109	peak499	Ccdc138	0
chr10	59763492	59763686	peak500	Micu1	0
chr10	59879307	59879583	peak502	Dnajb12	-8
chr10	60278134	60278423	peak506	Psap	0
chr10	60335049	60335385	peak507	Cdh23	0
chr10	60346752	60346904	peak508	Vsir	0
chr10	61413029	61413180	peak511	Nodal	-4792
chr10	62282981	62283143	peak516	Hk1	0
chr10	62500391	62500589	peak518	Srgn	0
chr10	62578432	62578595	peak519	Kif1bp	0
chr10	63010423	63010569	peak520	Rufy2	0
chr10	63429440	63429654	peak521	Ctnna3	-444
chr10	67309787	67310113	peak522	LOC108167816	0
chr10	68117380	68117566	peak524	Arid5b	0
chr10	69870495	69870641	peak528	Ank3	0
chr10	72655313	72655459	peak531	Zwint	0
chr10	75299769	75300072	peak532	Specc1l	0
chr10	75517872	75518027	peak533	Snrpd3	-15
chr10	75570818	75570964	peak534	Ggt1	0
chr10	75591662	75591808	peak535	Ggt5	0
chr10	75696128	75696351	peak536	Cabin1	0
chr10	75696128	75696351	peak536	Gm40696	0
chr10	75837448	75837601	peak538	Gstt2	-2568
chr10	75892706	75893072	peak539	Derl3	-326
chr10	75938303	75938668	peak540	Gm867	0
chr10	76237968	76238132	peak541	Prmt2	-104
chr10	77042367	77042618	peak542	Slc19a1	0
chr10	77130679	77130833	peak543	Col18a1	0
chr10	77225494	77225663	peak544	Gm35837	0
chr10	77530178	77530386	peak546	Itgb2	0
chr10	77939828	77939974	peak548	Trpm2	0
chr10	77939828	77939974	peak548	Gm40705	0
chr10	78412968	78413132	peak551	Rrp1	0
chr10	79535198	79535448	peak552	Plpp2	-1412
chr10	79555040	79555437	peak553	Mier2	0
chr10	79681970	79682116	peak554	Cdc34	-79
chr10	79704453	79704599	peak555	Bsg	0
chr10	79812317	79812466	peak557	Palm	0
chr10	79864753	79864924	peak559	Plppr3	0
chr10	79877263	79877417	peak561	Prtn3	-2250
chr10	79909177	79909381	peak562	Med16	-240
chr10	79959998	79960206	peak563	Wdr18	0
chr10	80039729	80040064	peak564	Polr2e	-71
chr10	80172999	80173151	peak565	1600002K03Rik	0
chr10	80249012	80249171	peak566	Ndufs7	-281
chr10	80322177	80322590	peak568	Pcsk4	0
chr10	80349991	80350206	peak569	Adamtsl5	-1544
chr10	80433805	80434021	peak571	Tcf3	-153
chr10	80678233	80678431	peak573	Mknk2	-1941
chr10	80861709	80861984	peak575	Sppl2b	0
chr10	80911914	80912234	peak576	Lmnb2	0
chr10	80955813	80955959	peak578	Gng7	0
chr10	81036892	81037597	peak580	Slc39a3	-2981
chr10	81105635	81105805	peak581	Map2k2	-142
chr10	81182576	81183088	peak582	Dapk3	0
chr10	81244709	81244935	peak584	Zfr2	0
chr10	81291650	81291855	peak585	Tjp3	-70
chr10	81330608	81330831	peak586	Tbxa2r	0
chr10	81341706	81341852	peak587	Gipc3	0
chr10	81350856	81351007	peak588	Hmg20b	-400
chr10	81357288	81357466	peak590	Mfsd12	-104
chr10	81365893	81366065	peak591	4930404N11Rik	-74
chr10	81413619	81413893	peak593	Nfic	0
chr10	81461323	81461469	peak595	Celf5	0
chr10	81536873	81537120	peak596	Gna11	0
chr10	81601015	81601191	peak599	Tle6	-116
chr10	81627394	81627623	peak600	Sirt6	0
chr10	81648736	81648980	peak601	Gm10778	-89
chr10	82127766	82127950	peak602	AU041133	-63
chr10	82759773	82760037	peak603	Nfyb	0
chr10	82814245	82814391	peak604	1700028I16Rik	0
chr10	82892494	82892784	peak605	Txnrd1	0
chr10	83050955	83051202	peak608	Chst11	0
chr10	83337952	83338111	peak609	Slc41a2	-136
chr10	83609340	83609496	peak610	Appl2	0
chr10	84335998	84336267	peak611	LOC108167783	-250
chr10	84516640	84516803	peak612	Gm34405	0
chr10	84535139	84535310	peak613	Ckap4	-1252
chr10	84700147	84700305	peak614	Polr3b	0
chr10	84916991	84917256	peak615	Ric8b	-357
chr10	86406039	86406191	peak616	Syn3	0
chr10	86685459	86685661	peak617	1810014B01Rik	0
chr10	86705355	86705501	peak618	Hsp90b1	0
chr10	86788714	86788941	peak619	Nt5dc3	0
chr10	88200551	88200845	peak620	Ccdc53	-252
chr10	88345854	88346050	peak621	Dram1	0
chr10	88385693	88386025	peak622	Gnptab	0
chr10	89422815	89422961	peak625	Gas2l3	0
chr10	89521944	89522110	peak626	Nr1h4	0
chr10	89732250	89732396	peak627	Actr6	0
chr10	93070529	93070828	peak630	Cfap54	0
chr10	93140616	93140762	peak631	Gm40741	-2445
chr10	93228627	93228960	peak632	Cdk17	0
chr10	93269861	93270025	peak633	Elk3	0
chr10	93471501	93471647	peak635	Lta4h	0
chr10	94059774	94060031	peak639	Fgd6	0
chr10	94198777	94199207	peak640	Ndufa12	0
chr10	94425341	94425591	peak642	Gm32827	0
chr10	94858653	94858807	peak644	Plxnc1	0
chr10	94958384	94958543	peak646	Gm40744	-3094
chr10	95283603	95283807	peak649	Cradd	0
chr10	95501889	95502035	peak650	Mrpl42	0
chr10	98960631	98960878	peak653	Atp2b1	0
chr10	105841358	105841594	peak658	Mettl25	0
chr10	105841358	105841594	peak658	Ccdc59	0
chr10	110943596	110943794	peak660	Zdhhc17	0
chr10	111471262	111471408	peak662	Nap1l1	-1784
chr10	111972662	111972880	peak663	Krr1	0
chr10	116582885	116583111	peak667	Cnot2	-1375
chr10	116923899	116924254	peak668	Rab3ip	0
chr10	117106202	117106516	peak670	Frs2	0
chr10	117417202	117417388	peak671	Gm40770	0
chr10	120049095	120049350	peak677	Grip1	0
chr10	120168285	120168431	peak678	Irak3	0
chr10	120686252	120686432	peak680	Gm35062	-1980
chr10	120775403	120775635	peak682	4921513I03Rik	0
chr10	120826956	120827172	peak683	Msrb3	0
chr10	121375682	121375935	peak684	Gns	0
chr10	121586743	121586889	peak685	Tbk1	0
chr10	121626411	121626576	peak687	Xpot	-96
chr10	122906238	122906399	peak690	Ppm1h	0
chr10	123005255	123005514	peak691	Mon2	0
chr10	123145401	123145547	peak694	Usp15	0
chr10	127000156	127000552	peak696	Avil	-157
chr10	127108819	127109051	peak698	Os9	0
chr10	127108819	127109051	peak698	Gm40799	0
chr10	127205376	127205829	peak699	Pip4k2c	0
chr10	127350692	127351022	peak700	Inhbe	0
chr10	127642812	127643017	peak701	Stat6	0
chr10	127729154	127729415	peak702	Tac2	0
chr10	127937447	127937725	peak703	Gm40805	0
chr10	128015146	128015292	peak704	Prim1	0
chr10	128096677	128096823	peak705	Baz2a	0
chr10	128458417	128458593	peak707	Mir8105	-87
chr10	128498705	128498859	peak708	Myl6b	-21
chr10	128547726	128547911	peak709	Zc3h10	0
chr10	128550173	128550476	peak710	Rpl41	-1006
chr10	128626391	128626834	peak711	Rps26	0
chr10	128674803	128674999	peak712	Suox	-886
chr10	128686563	128686817	peak713	Rab5b	0
chr10	128923429	128923575	peak714	Bloc1s1	0
chr11	3192748	3192941	peak717	Sfi1	0
chr11	3266214	3266368	peak719	Drg1	0
chr11	3330635	3330789	peak721	Pik3ip1	0
chr11	3387220	3387385	peak722	Limk2	0
chr11	3452345	3452491	peak724	Rnf185	0
chr11	3452345	3452491	peak724	8430429K09Rik	0
chr11	3517238	3517740	peak725	Selm	0
chr11	3517238	3517740	peak725	Smtn	0
chr11	3931983	3932144	peak726	Tcn2	0
chr11	3963665	3963901	peak727	Pes1	-74
chr11	4116247	4116615	peak729	Sec14l2	0
chr11	4238219	4238466	peak730	Osm	0
chr11	4258755	4258983	peak731	Lif	0
chr11	4440569	4440834	peak733	Hormad2	0
chr11	4543392	4543538	peak735	Mtmr3	0
chr11	4826425	4826734	peak737	Nf2	0
chr11	4894968	4895418	peak738	Thoc5	0
chr11	4945275	4945500	peak739	Nefh	0
chr11	4973347	4973499	peak740	Ap1b1	0
chr11	5115019	5115176	peak742	Emid1	0
chr11	5115019	5115176	peak742	LOC108167879	0
chr11	5396945	5397177	peak744	Znrf3	0
chr11	6057858	6058162	peak748	Camk2b	0
chr11	6267652	6267962	peak749	Ddx56	0
chr11	6274937	6275094	peak750	Tmed4	-101
chr11	6392999	6393190	peak751	Zmiz2	-1935
chr11	6417082	6417349	peak752	Ppia	0
chr11	6508683	6508841	peak753	Myo1g	0
chr11	6528513	6528711	peak754	Snhg15	0
chr11	6654983	6655158	peak755	Gm11978	0
chr11	8938721	8938902	peak756	Pkd1l1	0
chr11	9011076	9011270	peak757	Hus1	0
chr11	11461594	11461791	peak758	Zpbp	0
chr11	11499998	11500193	peak759	4930415F15Rik	0
chr11	11836859	11837032	peak760	Ddc	0
chr11	11876871	11877073	peak761	1700042O10Rik	0
chr11	16977153	16977330	peak765	Plek	0
chr11	18897348	18897570	peak768	Meis1	0
chr11	19937005	19937189	peak772	Spred2	0
chr11	20231219	20231457	peak777	Cep68	0
chr11	20333268	20333414	peak778	Slc1a4	-556
chr11	20792739	20792960	peak780	Gm32213	-1660
chr11	20914072	20914234	peak781	LOC108167887	0
chr11	22958137	22958309	peak785	Commd1	0
chr11	23357402	23357617	peak789	Usp34	0
chr11	23492725	23492939	peak790	Ahsa2	0
chr11	23666334	23666487	peak791	Pus10	0
chr11	24049333	24049479	peak794	Gm33232	0
chr11	24103174	24103463	peak795	Bcl11a	0
chr11	29192733	29192935	peak797	Smek2	0
chr11	29373466	29373734	peak798	Ccdc88a	-438
chr11	29769444	29769613	peak800	Eml6	0
chr11	29815433	29815728	peak802	Gm39671	0
chr11	30111492	30111638	peak804	Sptbn1	0
chr11	30954357	30954584	peak806	Asb3	0
chr11	30986339	30986581	peak807	Chac2	0
chr11	31615256	31615408	peak808	Gm35063	-2396
chr11	31675619	31675820	peak810	Bod1	-3758
chr11	32194650	32194922	peak811	Il9r	0
chr11	32245728	32245887	peak812	Nprl3	0
chr11	32342752	32343050	peak814	Sh3pxd2b	-4761
chr11	32535133	32535282	peak815	Stk10	0
chr11	33695860	33696161	peak817	Kcnip1	0
chr11	33695860	33696161	peak817	Gm12119	0
chr11	34058308	34058588	peak820	Lcp2	0
chr11	34213043	34213191	peak823	Foxi1	-4955
chr11	34319322	34319646	peak824	Dock2	0
chr11	34319322	34319646	peak824	Fam196b	0
chr11	34833396	34833542	peak831	Spdl1	0
chr11	35357129	35357343	peak832	Slit3	0
chr11	36167427	36167699	peak834	Tenm2	0
chr11	40694363	40694525	peak836	Mat2b	0
chr11	40733049	40733341	peak837	Hmmr	0
chr11	43426154	43426520	peak839	Pttg1	0
chr11	43433672	43433820	peak840	Slu7	0
chr11	44547744	44547976	peak842	Rnf145	0
chr11	45675541	45675701	peak843	Gm39816	0
chr11	45805453	45805807	peak844	F630206G17Rik	-2276
chr11	45884151	45884316	peak845	Clint1	0
chr11	45955376	45955695	peak847	Thg1l	0
chr11	46091057	46091209	peak848	Adam19	0
chr11	46441885	46442038	peak850	Med7	0
chr11	48818479	48818642	peak854	Trim41	-1089
chr11	48823595	48823924	peak855	Trim7	-2214
chr11	49076522	49076676	peak859	Olfr56	0
chr11	49076522	49076676	peak859	Ifi47	0
chr11	49609155	49609301	peak860	Flt4	-378
chr11	49811131	49811357	peak862	Gm36507	0
chr11	49811131	49811357	peak862	Gfpt2	0
chr11	49848087	49848233	peak864	Mapk9	0
chr11	49902783	49903032	peak865	Rasgef1c	0
chr11	50174619	50174779	peak868	3010026O09Rik	-72
chr11	50211859	50212065	peak869	Sqstm1	-1040
chr11	50275051	50275212	peak870	Maml1	0
chr11	50827887	50828072	peak872	Zfp354c	-157
chr11	51534490	51534660	peak873	Col23a1	0
chr11	51763570	51763809	peak875	Sar1b	0
chr11	51820047	51820216	peak876	Jade2	0
chr11	51874703	51874912	peak879	Gm39820	-4892
chr11	51967485	51967767	peak880	Cdkn2aipnl	0
chr11	52000363	52000597	peak881	Ube2b	0
chr11	53300612	53300884	peak888	Hspa4	-134
chr11	53893098	53893244	peak890	Slc22a5	-1396
chr11	54026850	54027053	peak891	Slc22a4	0
chr11	54124531	54124711	peak893	P4ha2	0
chr11	54139993	54140276	peak894	Gm12223	-1509
chr11	54201513	54201659	peak896	4933405E24Rik	0
chr11	54307565	54307906	peak898	Acsl6	0
chr11	54391389	54391535	peak899	Meikin	0
chr11	54824448	54824622	peak901	Lyrm7os	0
chr11	55099429	55099740	peak902	Gm2a	0
chr11	55132177	55132323	peak903	Slc36a3	0
chr11	55132177	55132323	peak903	Slc36a3os	0
chr11	55199946	55200099	peak904	Slc36a1os	-2265
chr11	55204180	55204354	peak905	Slc36a1	0
chr11	55460444	55460599	peak906	Atox1	0
chr11	55530873	55531046	peak907	Glra1	0
chr11	55530873	55531046	peak907	LOC108167901	0
chr11	57624747	57624920	peak909	LOC102635527	0
chr11	57651532	57651761	peak910	Galnt10	0
chr11	58102628	58103003	peak917	Cnot8	-1150
chr11	58302379	58302661	peak918	Gm39827	-141
chr11	58323068	58323621	peak919	Zfp672	0
chr11	58330429	58330695	peak920	Sh3bp5l	-12
chr11	58386196	58386362	peak922	Lypd8	0
chr11	58938852	58939080	peak925	Rnf187	0
chr11	58954477	58955006	peak926	Hist3h2bb-ps	0
chr11	58954477	58955006	peak926	Hist3h2a	0
chr11	59098402	59098646	peak927	Obscn	0
chr11	59161570	59161716	peak928	Iba57	0
chr11	59183987	59184133	peak929	Guk1	0
chr11	59538276	59538580	peak931	Nlrp3	-4106
chr11	59661893	59662351	peak933	Mprip	-144
chr11	59948129	59948298	peak935	Med9os	0
chr11	59948129	59948298	peak935	Med9	0
chr11	60046465	60046681	peak937	Pemt	0
chr11	60100018	60100355	peak940	Rai1	-4658
chr11	60392312	60392549	peak942	Lrrc48	0
chr11	60454429	60454675	peak943	Drg2	0
chr11	60485945	60486241	peak944	Myo15	0
chr11	60752049	60752292	peak945	Top3a	0
chr11	60913736	60913882	peak946	Natd1	0
chr11	60930967	60931123	peak947	Map2k3os	0
chr11	60933218	60933519	peak948	Map2k3	0
chr11	61349471	61349626	peak951	Slc47a1	0
chr11	61493034	61493449	peak953	Mapk7	0
chr11	61504891	61505055	peak954	B9d1os	0
chr11	61705642	61705905	peak957	Slc5a10	0
chr11	61705642	61705905	peak957	Fam83g	0
chr11	61754602	61754833	peak959	Prpsap2	0
chr11	61854982	61855180	peak960	Ulk2	0
chr11	62458418	62458630	peak962	Pigl	0
chr11	62551246	62551642	peak963	Ubb	0
chr11	62613789	62613972	peak964	Lrrc75a	0
chr11	62830454	62830741	peak967	Trim16	0
chr11	63970712	63970975	peak968	Cox10	0
chr11	65650061	65650220	peak971	Gm30786	0
chr11	68472229	68472524	peak974	Pik3r5	0
chr11	68501074	68501234	peak975	Pik3r6	-1785
chr11	68703454	68703706	peak976	Myh10	0
chr11	68832949	68833180	peak978	Ndel1	0
chr11	68966632	68966898	peak981	Slc25a35	-1233
chr11	68973919	68974088	peak982	Rangrf	0
chr11	69042268	69042445	peak983	Aurkb	-3192
chr11	69073084	69073869	peak985	Tmem107	0
chr11	69073084	69073869	peak985	Snord118	0
chr11	69118741	69118914	peak988	Hes7	-1539
chr11	69326034	69326201	peak992	Kcnab3	-57
chr11	69513935	69514086	peak994	Dnah2	0
chr11	69666056	69666465	peak995	Cd68	0
chr11	69672342	69672581	peak996	Eif4a1	0
chr11	69758583	69758729	peak997	Polr2a	0
chr11	69833605	69833828	peak998	Nlgn2	0
chr11	69854125	69854326	peak999	Tnk1	0
chr11	69901037	69901245	peak1000	2810408A11Rik	-52
chr11	69913809	69914044	peak1001	Neurl4	0
chr11	69948850	69949115	peak1002	Slc2a4	-661
chr11	69990945	69991216	peak1003	Gabarap	-154
chr11	70015352	70015578	peak1005	Acadvl	0
chr11	70074737	70074973	peak1007	Gm32946	-2698
chr11	70230540	70230727	peak1008	Bcl6b	-743
chr11	70409936	70410176	peak1011	Pelp1	0
chr11	70525159	70525462	peak1012	Psmb6	0
chr11	70638974	70639127	peak1013	Gp1ba	0
chr11	70669090	70669403	peak1014	Spag7	0
chr11	70755727	70755911	peak1015	Gm12320	-411
chr11	70982866	70983169	peak1016	C1qbp	0
chr11	71004466	71004752	peak1017	Dhx33	-35
chr11	72441423	72441569	peak1020	Mybbp1a	0
chr11	72475492	72475675	peak1021	Spns2	0
chr11	72607011	72607160	peak1022	Ube2g1	-101
chr11	72804436	72804657	peak1023	Zzef1	0
chr11	72945945	72946189	peak1024	Gm34793	-380
chr11	73055123	73055338	peak1025	Ncbp3	0
chr11	73105214	73105361	peak1026	Itgae	0
chr11	73138286	73138590	peak1027	Gsg2	0
chr11	73248286	73248460	peak1028	Trpv1	0
chr11	74461672	74461839	peak1029	Rap1gap2	0
chr11	74634596	74634742	peak1035	Ccdc92b	0
chr11	74649077	74649223	peak1036	Cluh	-272
chr11	74974664	74974954	peak1037	Smg6	0
chr11	75190439	75190683	peak1039	Dph1	0
chr11	75214363	75214659	peak1040	Rtn4rl1	0
chr11	75351305	75351536	peak1041	Smyd4	0
chr11	75460461	75460651	peak1042	Mir22hg	-888
chr11	75530315	75530595	peak1044	Slc43a2	-1099
chr11	75630733	75631113	peak1047	Inpp5k	0
chr11	75768280	75768428	peak1048	Doc2b	0
chr11	75835944	75836090	peak1049	Gm12339	0
chr11	75914046	75914230	peak1050	Rph3al	0
chr11	76217416	76217789	peak1052	Gemin4	0
chr11	76217416	76217789	peak1052	Dbil5	0
chr11	76439236	76439409	peak1053	Abr	0
chr11	76628767	76628924	peak1054	LOC108167914	0
chr11	76763411	76763693	peak1056	Gosr1	0
chr11	76983712	76983893	peak1057	Blmh	0
chr11	77142070	77142229	peak1058	Efcab5	0
chr11	77214818	77214964	peak1059	Ssh2	-1461
chr11	77508190	77508348	peak1060	Trp53i13	0
chr11	77685623	77685769	peak1061	Nufip2	-370
chr11	77793256	77793420	peak1062	Myo18a	0
chr11	77981767	77982041	peak1064	Phf12	-775
chr11	78032151	78032443	peak1065	Dhrs13os	0
chr11	78032151	78032443	peak1065	Dhrs13	0
chr11	78080638	78080795	peak1066	Eral1	-256
chr11	78094457	78094610	peak1067	Fam222b	-63
chr11	78159181	78159385	peak1069	Traf4	0
chr11	78345806	78345963	peak1070	Unc119	0
chr11	78360585	78360772	peak1071	Foxn1	0
chr11	78491815	78492065	peak1072	Sarm1	0
chr11	78595869	78596129	peak1073	Nlk	0
chr11	78826310	78826664	peak1076	Lyrm9	0
chr11	78939135	78939305	peak1078	Nos2	0
chr11	79030587	79030951	peak1080	Ksr1	0
chr11	79030587	79030951	peak1080	Gm11201	0
chr11	79224552	79224698	peak1082	Gm30470	0
chr11	79307507	79307762	peak1085	Gm30561	0
chr11	79398438	79398627	peak1086	Nf1	0
chr11	80101543	80101713	peak1089	Atad5	0
chr11	80142083	80142250	peak1090	Tefm	0
chr11	80183829	80184080	peak1091	Rnf135	0
chr11	80208955	80209110	peak1092	Rhot1	0
chr11	80351858	80352023	peak1093	Rhbdl3	0
chr11	80377968	80378143	peak1094	5730455P16Rik	0
chr11	80784472	80784650	peak1095	Myo1d	-4448
chr11	80818182	80818343	peak1096	Tmem98	0
chr11	80818182	80818343	peak1096	LOC108167346	0
chr11	81613405	81613551	peak1098	Asic2	0
chr11	82041752	82041905	peak1099	Ccl7	-3807
chr11	82429244	82429422	peak1100	Tmem132e	0
chr11	82819444	82819590	peak1102	Rffl	0
chr11	82908314	82908490	peak1104	Nle1	0
chr11	82953213	82953518	peak1105	Slfn5os	0
chr11	82953213	82953518	peak1105	Slfn5	0
chr11	83286677	83286890	peak1109	Slfn14	0
chr11	83472838	83473031	peak1110	Taf15	-77
chr11	83595773	83595919	peak1114	E230016K23Rik	0
chr11	83595773	83595919	peak1114	Gm38933	0
chr11	83941966	83942233	peak1115	Ddx52	0
chr11	83964092	83964404	peak1116	Synrg	-27
chr11	84719858	84720099	peak1121	1700109G15Rik	0
chr11	84819485	84819640	peak1122	Mrm1	0
chr11	84823702	84823848	peak1123	Dhrs11	0
chr11	84916377	84916586	peak1124	Znhit3	-22
chr11	85107230	85107505	peak1126	Usp32	0
chr11	85170084	85170331	peak1127	1700125H20Rik	-765
chr11	85352502	85352747	peak1131	Bcas3	-417
chr11	86356685	86356850	peak1135	Med13	0
chr11	86544787	86545068	peak1138	Rps6kb1	0
chr11	86544787	86545068	peak1138	Tubd1	0
chr11	86593097	86593243	peak1139	Vmp1	0
chr11	86593097	86593243	peak1139	LOC108167917	0
chr11	86742732	86742972	peak1140	Cltc	0
chr11	86995623	86995769	peak1143	Ypel2	-1862
chr11	87060444	87060753	peak1144	Gdpd1	0
chr11	87086749	87086923	peak1145	Smg8	0
chr11	87275749	87275917	peak1146	Ppm1e	0
chr11	87393942	87394121	peak1148	Rad51c	0
chr11	87423042	87423340	peak1149	Tex14	0
chr11	87443434	87443886	peak1151	Rnu3b1	0
chr11	87726224	87726423	peak1154	Rnf43	0
chr11	87758349	87758800	peak1156	Mir142b	-1395
chr11	87758949	87759250	peak1157	Bzrap1	-1291
chr11	87853142	87853306	peak1158	Mks1	0
chr11	88047616	88047796	peak1159	Srsf1	0
chr11	88164260	88164613	peak1160	Cuedc1	0
chr11	88204259	88204415	peak1161	Mrps23	0
chr11	88719265	88719618	peak1164	C030037D09Rik	0
chr11	88864699	88864883	peak1166	4930556N13Rik	0
chr11	88995730	88995903	peak1167	LOC102637854	0
chr11	89039393	89039554	peak1169	Dgke	0
chr11	89092776	89092976	peak1170	Gm525	0
chr11	90664284	90664491	peak1173	Tom1l1	0
chr11	93968247	93968557	peak1175	Nme1	0
chr11	94129695	94129914	peak1176	B230206L02Rik	-3328
chr11	94236169	94236351	peak1177	Wfikkn2	0
chr11	94273978	94274173	peak1179	Gm38956	0
chr11	94280705	94280991	peak1180	Gm21885	0
chr11	94327891	94328044	peak1181	Ankrd40	0
chr11	94550258	94550435	peak1182	Rsad1	-1052
chr11	94629514	94629826	peak1183	Lrrc59	0
chr11	94653027	94653360	peak1184	Eme1	0
chr11	94979055	94979224	peak1186	Sgca	-2729
chr11	94989763	94989912	peak1187	Ppp1r9b	-1300
chr11	95012109	95012438	peak1188	Samd14	0
chr11	95259206	95259368	peak1190	LOC102640586	0
chr11	95268731	95268953	peak1191	Tac4	0
chr11	95298221	95298589	peak1192	Kat7	0
chr11	95339841	95339987	peak1193	Fam117a	0
chr11	95384141	95384628	peak1195	Slc35b1	-294
chr11	95835209	95835377	peak1199	Abi3	0
chr11	95858976	95859151	peak1200	4833417C18Rik	0
chr11	95912660	95912904	peak1201	B4galnt2	0
chr11	95967699	95967966	peak1202	Igf2bp1	0
chr11	96037354	96037500	peak1203	Snf8	0
chr11	96065385	96065597	peak1204	Ube2z	-22
chr11	96075998	96076394	peak1205	Atp5g1	-305
chr11	96771340	96771600	peak1207	Snx11	0
chr11	96788899	96789073	peak1208	Cbx1	-63
chr11	96874252	96874399	peak1209	LOC102641351	0
chr11	96926733	96926973	peak1210	Gm11525	-208
chr11	97032581	97032851	peak1211	Scrn2	0
chr11	97041334	97041499	peak1212	Lrrc46	0
chr11	97050619	97050798	peak1213	Osbpl7	0
chr11	97187836	97188031	peak1215	Kpnb1	0
chr11	97469023	97469194	peak1217	Arhgap23	0
chr11	97557064	97557277	peak1219	Srcin1	0
chr11	97607244	97607390	peak1220	2410003L11Rik	0
chr11	97660485	97660678	peak1221	LOC108167924	-87
chr11	97782350	97782503	peak1222	Rpl23	0
chr11	98342697	98342860	peak1227	Gm38970	0
chr11	98393401	98393632	peak1228	Pgap3	0
chr11	98438370	98439117	peak1229	Mien1	0
chr11	98550913	98551059	peak1230	Zpbp2	-38
chr11	98637508	98637839	peak1231	Gsdma3	0
chr11	98667095	98667274	peak1233	Gsdma	0
chr11	98682199	98682729	peak1235	Psmd3	0
chr11	98729261	98729484	peak1236	Med24	0
chr11	98904687	98904850	peak1237	Wipf2	0
chr11	98911695	98911906	peak1238	Cdc6	0
chr11	98941914	98942084	peak1239	LOC108167925	0
chr11	98941914	98942084	peak1239	Rara	0
chr11	99042814	99042985	peak1241	Igfbp4	0
chr11	99230550	99230776	peak1242	Smarce1	0
chr11	100295461	100295607	peak1244	LOC102635801	0
chr11	100400225	100400510	peak1246	Gm12348	0
chr11	100425910	100426206	peak1247	Nt5c3b	0
chr11	100472718	100472896	peak1248	Klhl11	0
chr11	100504204	100504411	peak1249	Acly	0
chr11	100555701	100555864	peak1250	Ttc25	0
chr11	100628185	100628381	peak1251	Zfp385c	0
chr11	100702600	100702792	peak1253	Dhx58	0
chr11	100712473	100712678	peak1254	Kat2a	-7
chr11	100713681	100713942	peak1255	Hspb9	0
chr11	100875701	100875855	peak1256	Stat5a	0
chr11	100891676	100891918	peak1257	Stat3	0
chr11	100939668	100939879	peak1259	LOC108167926	0
chr11	101212041	101212200	peak1260	Ezh1	0
chr11	101253621	101253826	peak1261	Vps25	0
chr11	101267398	101267605	peak1262	Wnk4	0
chr11	101278768	101278914	peak1263	Coa3	0
chr11	101417753	101417914	peak1264	Aarsd1	-321
chr11	101442142	101442399	peak1265	Rpl27	0
chr11	101732718	101733025	peak1268	Dhx8	0
chr11	101983521	101983750	peak1270	Dusp3	0
chr11	102156250	102156538	peak1271	Tmem101	0
chr11	102218968	102219147	peak1272	Hdac5	0
chr11	102308972	102309231	peak1273	Ubtf	0
chr11	102533842	102533988	peak1275	Gpatch8	0
chr11	102773963	102774141	peak1276	Adam11	0
chr11	102880979	102881135	peak1277	Eftud2	-5
chr11	102960272	102960522	peak1278	2410004I01Rik	0
chr11	102998717	102999110	peak1279	Dcakd	0
chr11	103102703	103102944	peak1281	Acbd4	0
chr11	103116087	103116261	peak1282	Hexim1	-64
chr11	103132809	103133038	peak1283	Hexim2	-301
chr11	103192067	103192288	peak1285	Fmnl1	0
chr11	103192067	103192288	peak1285	Gm20511	0
chr11	103265431	103265678	peak1286	Map3k14	0
chr11	103362160	103362575	peak1287	Arhgap27	0
chr11	103852759	103852905	peak1289	Nsf	0
chr11	104155986	104156162	peak1291	Crhr1	0
chr11	104155986	104156162	peak1291	Gm35469	0
chr11	104293371	104293523	peak1294	Mapt	0
chr11	104347018	104347178	peak1297	Kansl1	0
chr11	104656472	104656703	peak1301	Itgb3	0
chr11	105366869	105367103	peak1302	10-Mar	0
chr11	105975976	105976173	peak1303	Gm11651	0
chr11	105975976	105976173	peak1303	Ace	0
chr11	106056980	106057139	peak1304	Dcaf7	0
chr11	106065903	106066137	peak1306	Taco1	0
chr11	106201883	106202029	peak1307	Ccdc47	0
chr11	106276501	106276740	peak1308	Tcam1	0
chr11	106329154	106329363	peak1309	Scn4a	0
chr11	106458691	106458872	peak1311	Ern1	0
chr11	106501940	106502147	peak1313	Tex2	0
chr11	106678314	106678508	peak1315	Pecam1	0
chr11	106770291	106770483	peak1316	Polg2	0
chr11	106920908	106921079	peak1318	Smurf2	-194
chr11	107012770	107012995	peak1319	Gm39424	0
chr11	107173912	107174165	peak1320	Nol11	0
chr11	107213831	107214157	peak1321	Pitpnc1	0
chr11	107479423	107479605	peak1323	Psmd12	0
chr11	107673344	107673542	peak1324	Helz	0
chr11	108066758	108066986	peak1325	Prkca	0
chr11	108377148	108377429	peak1329	Gm36709	0
chr11	109011611	109012136	peak1332	Gm36876	0
chr11	109234836	109235063	peak1333	Rgs9	0
chr11	109557562	109557820	peak1334	Arsg	0
chr11	109936035	109936307	peak1336	Abca8b	0
chr11	110286394	110286669	peak1337	Abca5	0
chr11	110398776	110399137	peak1338	Map2k6	0
chr11	113080364	113080667	peak1342	2610035D17Rik	0
chr11	113544346	113544492	peak1346	Slc39a11	0
chr11	113617637	113617802	peak1348	Sstr2	-1679
chr11	113649433	113649592	peak1349	Cog1	0
chr11	113703816	113704007	peak1350	Cpsf4l	0
chr11	113804115	113804322	peak1351	Sdk2	0
chr11	114664226	114664472	peak1353	Rpl38	-4071
chr11	114710880	114711143	peak1355	Ttyh2	0
chr11	115138678	115138947	peak1356	Rab37	0
chr11	115403707	115403853	peak1358	Ict1	0
chr11	115503606	115503859	peak1360	Hn1	0
chr11	115564248	115564472	peak1361	Nup85	0
chr11	115610083	115610283	peak1362	Mif4gd	0
chr11	115628201	115628347	peak1363	Slc25a19	0
chr11	115765341	115765487	peak1364	Tmem94	0
chr11	115813962	115814141	peak1365	Caskin2	-371
chr11	115911219	115911409	peak1366	Recql5	0
chr11	115933628	115933811	peak1367	Sap30bp	0
chr11	116004786	116005161	peak1369	Itgb4	0
chr11	116031061	116031404	peak1370	Unk	0
chr11	116077045	116077202	peak1373	Unc13d	0
chr11	116105629	116105891	peak1374	Trim47	0
chr11	116130499	116130699	peak1375	Trim65	0
chr11	116235491	116235773	peak1377	Evpl	0
chr11	116235491	116235773	peak1377	Gm33250	0
chr11	116274031	116274232	peak1378	Srp68	0
chr11	116366707	116366972	peak1379	Rnf157	0
chr11	116808363	116808527	peak1384	Mxra7	0
chr11	117078666	117079010	peak1387	Snhg20	0
chr11	117112730	117112888	peak1388	Sec14l1	-2284
chr11	117238267	117238423	peak1390	9-Sep	0
chr11	117780933	117781185	peak1399	Tmc6	-251
chr11	117806808	117807158	peak1400	6030468B19Rik	0
chr11	117849217	117849363	peak1401	Birc5	0
chr11	118102987	118103138	peak1404	Dnah17	0
chr11	118270034	118270188	peak1405	Usp36	0
chr11	118419116	118419307	peak1406	Cant1	0
chr11	118446009	118446155	peak1407	C1qtnf1	0
chr11	118446009	118446155	peak1407	Gm11747	0
chr11	118639289	118639468	peak1408	Rbfox3	0
chr11	119168918	119169192	peak1411	Tbc1d16	0
chr11	119258632	119258778	peak1413	Ccdc40	0
chr11	119258632	119258778	peak1413	LOC108167941	0
chr11	119267786	119267935	peak1415	Gaa	-28
chr11	119354859	119355014	peak1416	Sgsh	0
chr11	119432874	119433024	peak1417	Rnf213	0
chr11	119505903	119506216	peak1418	Endov	0
chr11	119602846	119603083	peak1419	Rptor	0
chr11	120086982	120087158	peak1422	Cep131	-156
chr11	120139402	120139604	peak1423	Slc38a10	0
chr11	120231474	120231667	peak1424	LOC102640779	0
chr11	120378574	120379043	peak1426	Faap100	0
chr11	120458373	120458690	peak1427	Ccdc137	0
chr11	120484380	120484717	peak1429	Mrpl12	0
chr11	120617761	120617942	peak1430	Pcyt2	0
chr11	120624792	120625102	peak1431	Sirt7	0
chr11	120624792	120625102	peak1431	Mir6936	0
chr11	120796386	120796632	peak1433	Dus1l	0
chr11	120905445	120905659	peak1434	Ccdc57	0
chr11	120932832	120933012	peak1435	LOC105243655	0
chr11	120991097	120991277	peak1436	Csnk1d	0
chr11	121451815	121452040	peak1438	Tbcd	0
chr11	121655940	121656106	peak1439	B3gntl1	0
chr11	121808364	121808527	peak1440	Gm12589	0
chr12	3359333	3359493	peak1442	Gm26520	-2119
chr12	3759512	3759725	peak1443	Dtnb	0
chr12	3864923	3865091	peak1446	Dnmt3a	0
chr12	4502048	4502255	peak1448	LOC105244649	-716
chr12	5084771	5085024	peak1450	Klhl29	0
chr12	8208060	8208249	peak1451	Gm33037	0
chr12	8208060	8208249	peak1451	Ldah	0
chr12	8521486	8521667	peak1453	5033421B08Rik	0
chr12	8547439	8547594	peak1454	Slc7a15	0
chr12	8635638	8635906	peak1455	Gm40267	0
chr12	8776807	8777053	peak1456	Sdc1	0
chr12	12297695	12297873	peak1458	Fam49a	0
chr12	13181178	13181340	peak1460	Gm24208	0
chr12	13249175	13249321	peak1462	Ddx1	-2
chr12	13564385	13564685	peak1463	Nbas	0
chr12	15851689	15851930	peak1465	Gm5432	0
chr12	16589729	16589920	peak1466	Lpin1	0
chr12	16711174	16711322	peak1468	Greb1	0
chr12	17011594	17011740	peak1469	2410004P03Rik	0
chr12	17691623	17691983	peak1471	Hpcal1	0
chr12	24498445	24498611	peak1474	Taf1b	0
chr12	24708625	24708994	peak1476	Rrm2	0
chr12	31967674	31967849	peak1479	Prkar2b	0
chr12	32104576	32104728	peak1481	5430401H09Rik	0
chr12	32143263	32143508	peak1483	Gm40374	0
chr12	33095073	33095309	peak1484	Cdhr3	-2199
chr12	33126207	33126532	peak1485	F730043M19Rik	0
chr12	33380050	33380335	peak1487	Atxn7l1os2	0
chr12	36104789	36104981	peak1489	Bzw2	0
chr12	40099473	40099686	peak1490	Scin	0
chr12	41878724	41878902	peak1492	Immp2l	0
chr12	46710148	46710385	peak1493	Nova1	0
chr12	51377301	51377740	peak1495	Scfd1	0
chr12	51821372	51821538	peak1496	Hectd1	0
chr12	51829207	51829388	peak1497	Gm5785	0
chr12	51929663	51929965	peak1498	Heatr5a	0
chr12	52604453	52604599	peak1499	Gm35239	-232
chr12	54101369	54101564	peak1501	Gm35818	0
chr12	54697178	54697372	peak1502	Eapp	-1314
chr12	56772974	56773172	peak1505	Slc25a21	0
chr12	59207086	59207403	peak1509	Fbxo33	0
chr12	61600281	61600533	peak1511	Lrfn5	0
chr12	65172698	65172921	peak1514	Mis18bp1	-119
chr12	67059087	67059806	peak1516	Mdga2	0
chr12	69141700	69141857	peak1517	Gm31447	0
chr12	69250419	69250589	peak1518	Klhdc1	0
chr12	69582984	69583181	peak1519	Vcpkmt	0
chr12	69654118	69654293	peak1520	Sos2	0
chr12	69757876	69758038	peak1521	Cdkl1	0
chr12	70232370	70232516	peak1522	F730035M05Rik	0
chr12	70232370	70232516	peak1522	Gm38467	0
chr12	70322873	70323114	peak1523	Trim9	0
chr12	70452343	70452509	peak1524	Tmx1	-645
chr12	70999580	70999832	peak1526	3110056K07Rik	0
chr12	71904373	71904646	peak1527	Daam1	0
chr12	72664733	72665042	peak1529	Dhrs7	0
chr12	73123562	73123837	peak1531	Mnat1	0
chr12	73286648	73286800	peak1532	Trmt5	0
chr12	73450247	73450459	peak1533	Gm34080	-374
chr12	73969175	73969512	peak1535	Snapc1	0
chr12	75669853	75670021	peak1539	Gm34717	0
chr12	76016770	76016916	peak1540	Syne2	0
chr12	76318847	76319002	peak1542	Mthfd1	0
chr12	76318847	76319002	peak1542	Gm40443	0
chr12	76361449	76361707	peak1543	Zbtb25	0
chr12	76527242	76527544	peak1544	Gm40445	0
chr12	76593911	76594232	peak1545	Sptb	0
chr12	77422111	77422307	peak1550	Fut8	0
chr12	78868109	78868411	peak1552	Eif2s1	0
chr12	79007547	79007718	peak1553	Tmem229b	-271
chr12	79071001	79071278	peak1554	Plekhh1	0
chr12	80039233	80039458	peak1555	Gm36660	0
chr12	80121464	80121757	peak1556	2310015A10Rik	0
chr12	80278518	80278751	peak1558	Gm29952	0
chr12	80785643	80785921	peak1561	Susd6	-4611
chr12	81484794	81485050	peak1565	Cox16	0
chr12	81484794	81485050	peak1565	Synj2bp-cox16	0
chr12	81788747	81789034	peak1566	LOC108168017	0
chr12	82700871	82701017	peak1567	Rgs6	0
chr12	83459841	83460002	peak1569	Dpf3	0
chr12	83631857	83632096	peak1571	Rbm25	-138
chr12	83688034	83688230	peak1572	Psen1	-333
chr12	84285324	84285701	peak1574	Ptgr2	0
chr12	84589853	84589999	peak1575	Vsx2	0
chr12	84784631	84784814	peak1576	Ltbp2	0
chr12	85110151	85110430	peak1578	Dlst	-403
chr12	85280545	85280870	peak1579	Acyp1	-111
chr12	85824712	85824864	peak1582	Ttll5	-86
chr12	86277894	86278148	peak1583	Gpatch2l	0
chr12	86884786	86884983	peak1586	Irf2bpl	0
chr12	87199221	87199553	peak1587	Tmed8	0
chr12	87382205	87382494	peak1588	Sptlc2	0
chr12	87388681	87388827	peak1589	Gm33444	0
chr12	88360974	88361359	peak1591	Adck1	0
chr12	91205294	91205504	peak1594	Cep128	0
chr12	91582640	91582819	peak1595	Gtf2a1	0
chr12	98734613	98734759	peak1597	Ptpn21	0
chr12	99272678	99272946	peak1598	Foxn3	0
chr12	100109980	100110196	peak1600	Psmc1	-6
chr12	100199395	100199576	peak1601	Calm1	0
chr12	100287924	100288202	peak1602	Gm10432	0
chr12	100784206	100784502	peak1603	9030617O03Rik	0
chr12	100891228	100891413	peak1604	Gpr68	0
chr12	100891228	100891413	peak1604	Gm36572	0
chr12	102704163	102704503	peak1605	Itpk1	0
chr12	102730343	102730566	peak1606	Gm30296	0
chr12	103332412	103332637	peak1607	Asb2	0
chr12	103343680	103343826	peak1608	Gm15523	0
chr12	103393637	103393814	peak1610	Otub2	0
chr12	103425927	103426085	peak1611	Ddx24	-61
chr12	103616896	103617163	peak1612	Serpina10	0
chr12	104819594	104819773	peak1614	Clmn	0
chr12	104935212	104935477	peak1617	Syne3	0
chr12	105648494	105648658	peak1622	Atg2b	0
chr12	105728147	105728298	peak1623	Ak7	0
chr12	105810730	105810913	peak1624	Papola	0
chr12	105908627	105908917	peak1626	Gm32370	-1840
chr12	108836113	108836402	peak1629	Gm33813	0
chr12	108980575	108980771	peak1630	Wdr25	0
chr12	109049987	109050296	peak1631	Begain	0
chr12	110928438	110928584	peak1637	Tecpr2	0
chr12	111160085	111160294	peak1638	4930595D18Rik	0
chr12	111202411	111202557	peak1639	Traf3	0
chr12	111419999	111420300	peak1640	Exoc3l4	0
chr12	111675185	111675397	peak1643	Trmt61a	-2708
chr12	111884914	111885108	peak1644	Ppp1r13b	0
chr12	112023463	112023856	peak1645	Tdrd9	0
chr12	112436041	112436311	peak1646	B020018J22Rik	-704
chr12	112599222	112599474	peak1648	Inf2	0
chr12	112618062	112618235	peak1650	Adssl1	-1812
chr12	112693510	112693780	peak1652	Gm30238	0
chr12	112693510	112693780	peak1652	Gm30298	0
chr12	112717241	112717409	peak1654	LOC108168034	0
chr12	112724084	112724302	peak1655	Cep170b	0
chr12	112760547	112760745	peak1658	Pld4	0
chr12	112808867	112809183	peak1659	BC022687	0
chr12	112911210	112911522	peak1661	Jag2	0
chr12	112941325	112941609	peak1662	Nudt14	0
chr12	112991659	112991805	peak1664	Brf1	0
chr12	113015216	113015402	peak1665	Pacs2	0
chr12	113075182	113075369	peak1667	Tex22	0
chr12	113102559	113102790	peak1668	Mta1	0
chr12	113140123	113140273	peak1670	LOC102641016	0
chr12	113140123	113140273	peak1670	Crip2	0
chr12	113155936	113156160	peak1671	4930427A07Rik	-261
chr12	116047323	116047576	peak1678	Zfp386	-148
chr12	116277061	116277227	peak1680	Esyt2	-3995
chr12	116405531	116405988	peak1683	Ncapg2	0
chr12	116990499	116990707	peak1684	Ptprn2	0
chr12	117993574	117993721	peak1685	Dnah11	0
chr13	6576643	6576929	peak1691	Pitrm1	0
chr13	6621386	6621613	peak1692	Pfkp	0
chr13	6644220	6644366	peak1693	Gm35730	0
chr13	8996072	8996259	peak1696	Gtpbp4	-61
chr13	9939187	9939333	peak1697	Chrm3	0
chr13	14039654	14039823	peak1700	Tbce	-17
chr13	14613062	14613275	peak1701	Psma2	0
chr13	17695229	17695512	peak1702	Mplkip	0
chr13	18736009	18736199	peak1703	Vps41	0
chr13	19127078	19127224	peak1704	Amph	0
chr13	21161297	21161489	peak1706	Gm32298	-4848
chr13	21215370	21215596	peak1709	Gm32420	0
chr13	21234032	21234246	peak1711	Gm32525	0
chr13	21362764	21362910	peak1718	Zscan12	0
chr13	21907061	21907207	peak1722	Gm40831	-3665
chr13	23300083	23300268	peak1732	4930557F10Rik	0
chr13	23317445	23317656	peak1735	4930586N03Rik	0
chr13	23425549	23425780	peak1738	Abt1	-1684
chr13	23438069	23438225	peak1740	Gm40833	-3398
chr13	23530973	23531140	peak1743	Hist1h4h	0
chr13	23581473	23581672	peak1745	Hist1h4d	0
chr13	23621664	23621878	peak1746	Hist1h1e	0
chr13	23698393	23698608	peak1748	Hist1h4c	0
chr13	23739411	23739751	peak1749	Hist1h1c	0
chr13	24761958	24762104	peak1752	Gmnn	-22
chr13	29855518	29855766	peak1753	Cdkal1	0
chr13	32339304	32339450	peak1756	Gmds	-761
chr13	33004494	33004731	peak1759	Gm36181	0
chr13	33004494	33004731	peak1759	Serpinb9	0
chr13	33937749	33937905	peak1760	Serpinb6a	0
chr13	33937749	33937905	peak1760	1110046J04Rik	0
chr13	34046487	34046655	peak1761	Bphl	0
chr13	34195539	34195853	peak1763	Slc22a23	0
chr13	34992016	34992226	peak1765	Eci2	0
chr13	35789759	35789985	peak1767	Cdyl	0
chr13	35905707	35905904	peak1768	Rpp40	0
chr13	37541706	37541863	peak1769	Gm30918	0
chr13	37651019	37651165	peak1770	Gm40917	-2921
chr13	37873181	37873604	peak1771	Rreb1	0
chr13	38028237	38028647	peak1774	Cage1	0
chr13	38415771	38415971	peak1775	Bmp6	0
chr13	38624320	38624620	peak1776	Bloc1s5	0
chr13	40874200	40874349	peak1778	Gcnt2	0
chr13	40909142	40909316	peak1779	Gm31683	0
chr13	41016252	41016456	peak1780	Tmem14c	0
chr13	41051079	41051311	peak1781	Mak	0
chr13	41572147	41572293	peak1782	Gm32184	0
chr13	43171350	43171583	peak1784	Tbc1d7	0
chr13	43171350	43171583	peak1784	Gm40929	0
chr13	43260840	43261042	peak1785	Gfod1	0
chr13	43560725	43561047	peak1786	Mcur1	-535
chr13	43666546	43666692	peak1788	Rnf182	0
chr13	44212372	44212540	peak1789	A330076C08Rik	0
chr13	44869515	44869768	peak1790	Jarid2	0
chr13	44952006	44952217	peak1791	Dtnbp1	0
chr13	45389656	45389882	peak1794	Mylip	0
chr13	45571835	45571991	peak1796	Atxn1	0
chr13	46058420	46058566	peak1801	LOC108167338	-2730
chr13	46727964	46728214	peak1802	LOC108168080	0
chr13	48513381	48513569	peak1803	Zfp169	0
chr13	48513381	48513569	peak1803	A830005F24Rik	0
chr13	48845424	48845583	peak1805	Phf2	0
chr13	49243657	49243865	peak1807	Susd3	0
chr13	49618522	49618676	peak1808	Cenpp	0
chr13	49618522	49618676	peak1808	Ogn	0
chr13	51651492	51651755	peak1810	Secisbp2	0
chr13	51738114	51738336	peak1811	Sema4d	0
chr13	52824647	52824830	peak1812	Gm33315	-3295
chr13	53486631	53486778	peak1813	Gm33873	0
chr13	54190039	54190186	peak1816	Hrh2	-1943
chr13	54578051	54578316	peak1819	Arl10	0
chr13	54590309	54590587	peak1820	Higd2a	0
chr13	54691742	54692042	peak1821	Rnf44	-3543
chr13	55327827	55327987	peak1824	Mxd3	0
chr13	55382051	55382273	peak1825	Rgs14	0
chr13	55564412	55564672	peak1827	Fam193b	0
chr13	55599890	55600125	peak1828	B4galt7	0
chr13	55634891	55635043	peak1829	Ddx46	0
chr13	56135529	56135975	peak1831	H2afy	0
chr13	57739268	57739420	peak1832	Spock1	0
chr13	58148291	58148498	peak1833	1700066J03Rik	0
chr13	58204283	58204490	peak1834	Ubqln1	0
chr13	58287968	58288129	peak1835	Gm26555	0
chr13	58287968	58288129	peak1835	Kif27	0
chr13	58402471	58402681	peak1836	Hnrnpk	0
chr13	58402471	58402681	peak1836	Rmi1	0
chr13	58543149	58543349	peak1837	Gm38494	0
chr13	59484517	59484764	peak1840	Agtpbp1	0
chr13	59587259	59587548	peak1841	Naa35	0
chr13	59670725	59670936	peak1842	Golm1	0
chr13	59736934	59737111	peak1843	4930528D03Rik	0
chr13	59814333	59814542	peak1844	Zcchc6	0
chr13	61010356	61010512	peak1846	Ctsj	-4443
chr13	62919747	62919893	peak1847	Gm40981	-1913
chr13	63431799	63431946	peak1849	Fancc	-55
chr13	64248968	64249156	peak1850	Cdc14b	0
chr13	64248968	64249156	peak1850	1810034E14Rik	0
chr13	64306258	64306404	peak1851	Aaed1	0
chr13	64448746	64448997	peak1852	Gm31218	-480
chr13	67061333	67061490	peak1856	Zfp712	-164
chr13	67108609	67108796	peak1857	Rslcan18	0
chr13	67269069	67269411	peak1858	Zfp458	-2
chr13	67360510	67360702	peak1859	Zfp953	0
chr13	67360510	67360702	peak1859	Gm17039	0
chr13	67375622	67375768	peak1860	Zfp456	0
chr13	67484233	67484387	peak1862	Zfp874b	0
chr13	67500443	67500789	peak1863	Zfp58	0
chr13	67526116	67526423	peak1864	Zfp87	0
chr13	67637760	67637994	peak1865	Zfp729a	-8
chr13	73467737	73468185	peak1869	Lpcat1	0
chr13	73600467	73600626	peak1870	Clptm1l	-3376
chr13	74350289	74350435	peak1872	Ccdc127	0
chr13	74770522	74770711	peak1873	Cast	0
chr13	75761243	75761488	peak1876	Ell2	0
chr13	75833380	75833553	peak1878	Gm41005	0
chr13	75893022	75893168	peak1879	Rhobtb3	0
chr13	77135368	77135543	peak1880	Slf1	0
chr13	77135368	77135543	peak1880	2210408I21Rik	0
chr13	78197641	78197794	peak1882	Nr2f1	0
chr13	81690450	81690779	peak1883	Polr3g	0
chr13	83447534	83447680	peak1885	Gm33274	-1127
chr13	90886755	90886953	peak1889	Atp6ap1l	0
chr13	91024968	91025203	peak1890	Atg10	0
chr13	91371349	91371528	peak1893	A830009L08Rik	0
chr13	92610855	92611001	peak1895	Serinc5	-137
chr13	93718998	93719256	peak1896	Dmgdh	0
chr13	93718998	93719256	peak1896	AW495222	0
chr13	94510691	94510955	peak1897	Ap3b1	0
chr13	95639631	95639798	peak1900	Iqgap2	0
chr13	96593736	96593951	peak1905	Col4a3bp	0
chr13	96697851	96698111	peak1906	Gm33171	0
chr13	97190446	97190716	peak1907	Hexb	0
chr13	98185052	98185198	peak1908	Arhgef28	0
chr13	98288552	98288745	peak1909	LOC102637808	0
chr13	98803760	98803932	peak1910	Fcho2	0
chr13	100124721	100124897	peak1912	Smn1	0
chr13	100492543	100492729	peak1913	Gtf2h2	0
chr13	100517697	100518062	peak1914	Ocln	0
chr13	100614277	100614489	peak1915	Marveld2	0
chr13	100725231	100725378	peak1916	Cdk7	0
chr13	100834934	100835110	peak1918	Slc30a5	-1508
chr13	101719757	101719983	peak1920	Pik3r1	0
chr13	102592243	102592389	peak1921	Gm29927	0
chr13	102739809	102740040	peak1922	Mast4	0
chr13	104109113	104109282	peak1925	Nln	0
chr13	104660000	104660246	peak1926	Cwc27	0
chr13	107666617	107666763	peak1928	Gm32090	-2244
chr13	107815343	107815497	peak1929	Zswim6	0
chr13	108047552	108047722	peak1932	Smim15	0
chr13	108312284	108312444	peak1933	Depdc1b	-3893
chr13	109822531	109822704	peak1934	Pde4d	0
chr13	112495270	112495488	peak1939	Il6st	0
chr13	112672877	112673029	peak1940	Slc38a9	0
chr13	112927261	112927435	peak1941	Skiv2l2	0
chr13	113036012	113036161	peak1942	Cdc20b	0
chr13	113036012	113036161	peak1942	Mir449c	0
chr13	113869278	113869574	peak1945	Arl15	0
chr13	119428213	119428423	peak1948	Paip1	-177
chr13	119597790	119598030	peak1949	Gm7120	0
chr14	7774027	7774260	peak1951	Gm10044	0
chr14	14098651	14098831	peak1953	Atxn7	0
chr14	14350289	14350774	peak1954	Il3ra	0
chr14	16380256	16380481	peak1955	Top2b	0
chr14	19974425	19974673	peak1960	Gng2	0
chr14	20082841	20082997	peak1962	Saysd1	0
chr14	20294563	20294733	peak1963	Nudt13	0
chr14	20347984	20348216	peak1964	Ecd	0
chr14	20347984	20348216	peak1964	Fam149b	0
chr14	20607906	20608052	peak1965	Usp54	0
chr14	20680081	20680288	peak1966	Sec24c	0
chr14	20885191	20885347	peak1967	Gm30212	-3096
chr14	21748134	21748352	peak1969	Dusp13	0
chr14	21843515	21843661	peak1970	Vdac2	0
chr14	22715663	22715827	peak1971	1700112E06Rik	0
chr14	22928362	22928508	peak1973	Gm30783	0
chr14	24871683	24871926	peak1975	Gm32008	0
chr14	25312107	25312253	peak1976	Zmiz1os1	0
chr14	25401873	25402040	peak1977	Gm32645	0
chr14	25492641	25492854	peak1979	Zmiz1	0
chr14	25718883	25719132	peak1982	Zcchc24	0
chr14	26534969	26535182	peak1983	Slmap	-346
chr14	26610897	26611043	peak1984	Dennd6a	0
chr14	26816998	26817173	peak1985	Dnah12	0
chr14	27187186	27187332	peak1986	Arhgef3	0
chr14	27397768	27397914	peak1987	Gm34702	0
chr14	29797083	29797281	peak1989	Gm35281	-109
chr14	30137045	30137191	peak1990	Cacna1d	0
chr14	30550393	30550705	peak1991	Tkt	0
chr14	30629977	30630187	peak1993	LOC108168144	0
chr14	30865202	30865406	peak1995	Tmem110	0
chr14	31129798	31130097	peak1996	Smim4	-869
chr14	31163526	31163697	peak1997	Stab1	0
chr14	31457082	31457228	peak1999	Gm35907	0
chr14	32085505	32085735	peak2001	Dph3	0
chr14	32085505	32085735	peak2001	Oxnad1	0
chr14	32321857	32322078	peak2002	Ogdhl	0
chr14	32447192	32447389	peak2003	Chat	0
chr14	33005193	33005383	peak2004	Wdfy4	0
chr14	33005193	33005383	peak2004	Lrrc18	0
chr14	33314811	33315016	peak2005	Arhgap22	0
chr14	34327526	34327848	peak2006	Glud1	0
chr14	34401276	34401450	peak2007	Mmrn2	0
chr14	34669652	34669877	peak2008	Wapl	-4051
chr14	38547346	38547522	peak2011	Nrg3	0
chr14	45321736	45321882	peak2014	Ero1l	-3165
chr14	46476236	46476494	peak2016	Gm34756	-4763
chr14	46670691	46670921	peak2017	D330046F09Rik	0
chr14	46822134	46822282	peak2018	Gmfb	0
chr14	47160388	47160622	peak2019	Gch1	0
chr14	47522476	47522669	peak2022	Fbxo34	0
chr14	50870253	50870401	peak2024	Tep1	0
chr14	50924963	50925109	peak2025	Apex1	0
chr14	51089446	51089686	peak2026	Ang	-1391
chr14	51089446	51089686	peak2026	Rnase4	-1391
chr14	51387779	51388322	peak2027	Gm7247	0
chr14	52018834	52019123	peak2030	Zfp219	0
chr14	52018834	52019123	peak2030	Tmem253	0
chr14	52279445	52279591	peak2033	Tox4	0
chr14	54254113	54254276	peak2034	Abhd4	0
chr14	54396569	54396718	peak2035	Slc7a7	0
chr14	54517211	54517357	peak2037	Prmt5	0
chr14	54592313	54592459	peak2039	4931414P19Rik	0
chr14	54618069	54618215	peak2040	Psmb5	-75
chr14	54623457	54623603	peak2041	Psmb11	-1707
chr14	54651209	54651391	peak2043	Acin1	0
chr14	54651209	54651391	peak2043	4930579G18Rik	0
chr14	54714237	54714383	peak2045	Cebpe	-2064
chr14	54843463	54843668	peak2046	Rnf212b	0
chr14	54893898	54894044	peak2047	Pabpn1	-99
chr14	55076956	55077269	peak2048	Zfhx2	0
chr14	55094812	55095053	peak2049	Thtpa	0
chr14	55478711	55478857	peak2051	Dhrs4	0
chr14	55560731	55560877	peak2053	Dcaf11	0
chr14	55580128	55580451	peak2054	Psme1	0
chr14	55603992	55604138	peak2055	Irf9	0
chr14	55681819	55681979	peak2056	Tinf2	-3
chr14	55769478	55769643	peak2057	Adcy4	0
chr14	55822599	55822776	peak2058	Gm41159	0
chr14	55863933	55864079	peak2059	Nynrin	0
chr14	55879737	55880051	peak2060	Cbln3	0
chr14	57692836	57693048	peak2063	Lats2	0
chr14	57889932	57890265	peak2065	Zdhhc20	0
chr14	57998620	57998898	peak2066	Micu2	0
chr14	58093555	58093701	peak2067	Fgf9	0
chr14	60290471	60290617	peak2069	Mtmr6	0
chr14	61688258	61688404	peak2070	Gm35196	0
chr14	62780381	62780875	peak2072	4931440J10Rik	0
chr14	62780381	62780875	peak2072	Gm35678	0
chr14	62979845	62980021	peak2073	Defb48	0
chr14	63038647	63038825	peak2074	Defb30	-802
chr14	63066717	63066887	peak2075	Gm35908	-3755
chr14	64658467	64658711	peak2077	Kif13b	0
chr14	65358347	65358502	peak2078	Zfp395	-174
chr14	65805115	65805400	peak2079	Pbk	-511
chr14	66104208	66104380	peak2080	Ephx2	0
chr14	66219043	66219189	peak2082	Ptk2b	0
chr14	70055158	70055385	peak2085	Pebp4	0
chr14	70055158	70055385	peak2085	Gm33524	0
chr14	70134218	70134516	peak2086	Bin3	0
chr14	70153732	70153930	peak2087	Ccar2	0
chr14	70181193	70181473	peak2088	Sorbs3	0
chr14	70531391	70531619	peak2089	Lgi3	0
chr14	71248379	71248551	peak2090	Gm4251	-2722
chr14	73524815	73525073	peak2092	Nudt15	0
chr14	74672500	74672651	peak2093	Htr2a	0
chr14	75138576	75138740	peak2094	Lcp1	0
chr14	75138576	75138740	peak2094	Gm15628	0
chr14	75284135	75284380	peak2095	Zc3h13	0
chr14	75926215	75926363	peak2097	Gtf2f2	0
chr14	78848938	78849207	peak2099	Vwa8	0
chr14	79189154	79189365	peak2101	Gm4632	0
chr14	79307364	79307530	peak2102	LOC108168182	0
chr14	79426409	79426624	peak2103	Kbtbd7	0
chr14	79481569	79481812	peak2104	Elf1	0
chr14	86847477	86847678	peak2110	Diaph3	0
chr14	98930905	98931126	peak2119	Gm41228	0
chr14	99190401	99190589	peak2120	Pibf1	0
chr14	99894855	99895033	peak2122	Klf12	0
chr14	102819714	102819917	peak2124	Gm34589	0
chr14	102995303	102995449	peak2125	4933432I03Rik	0
chr14	103299483	103299695	peak2126	Mycbp2	0
chr14	104336863	104337108	peak2127	D130079A08Rik	0
chr14	104825513	104825673	peak2128	D130009I18Rik	0
chr14	114791513	114791745	peak2132	Gm41244	0
chr14	114854685	114854893	peak2133	4930524C18Rik	0
chr14	115042320	115042511	peak2134	Mir17	-1160
chr14	118089412	118089558	peak2135	Gm31633	-1225
chr14	118659174	118659624	peak2136	Abcc4	0
chr14	118806723	118806918	peak2137	Cldn10	0
chr14	120306446	120306592	peak2139	Mbnl2	0
chr14	120384644	120384982	peak2140	Gm26679	0
chr14	121451249	121451699	peak2141	Gm33299	0
chr14	121903970	121904154	peak2143	Ubac2	0
chr14	121954726	121954960	peak2145	Gpr183	0
chr14	122766458	122766634	peak2151	Pcca	0
chr15	4079496	4079701	peak2152	Oxct1	0
chr15	6705400	6705688	peak2155	Rictor	-2693
chr15	7369454	7369896	peak2156	Egflam	0
chr15	8099205	8099388	peak2158	Wdr70	0
chr15	8109221	8109494	peak2159	Nup155	0
chr15	8382404	8382555	peak2160	Nipbl	0
chr15	8580131	8580451	peak2161	LOC108168230	-2192
chr15	8768336	8768537	peak2162	Gm31340	0
chr15	8973510	8973670	peak2163	Ranbp3l	0
chr15	9074704	9074934	peak2165	Nadk2	0
chr15	9683537	9683683	peak2167	Spef2	0
chr15	10470632	10470903	peak2168	Dnajc21	-117
chr15	11399819	11400059	peak2169	Tars	-162
chr15	11966472	11966634	peak2170	1700047G03Rik	-428
chr15	12205622	12205938	peak2172	Mtmr12	0
chr15	12367708	12367862	peak2173	Pdzd2	0
chr15	12858205	12858454	peak2177	Drosha	0
chr15	21114956	21115110	peak2185	Cdh12	0
chr15	25960300	25960580	peak2186	Fam134b	0
chr15	27662422	27662623	peak2188	Fam105a	0
chr15	27883010	27883156	peak2190	Trio	0
chr15	30204576	30204807	peak2191	Ctnnd2	0
chr15	31323840	31324012	peak2193	Ankrd33b	0
chr15	31535250	31535619	peak2195	Gm41287	0
chr15	31586607	31586764	peak2196	Cmbl	0
chr15	31601947	31602093	peak2197	Fam173b	-23
chr15	33083072	33083240	peak2198	Cpq	0
chr15	34970675	34970838	peak2200	Stk3	0
chr15	35404517	35404894	peak2202	Vps13b	0
chr15	36173931	36174104	peak2204	Polr2k	0
chr15	36179656	36179826	peak2205	Spag1	0
chr15	36517841	36518099	peak2207	Snx31	0
chr15	36792356	36792508	peak2213	Ywhaz	0
chr15	36799086	36799447	peak2214	Gm41298	0
chr15	36876096	36876284	peak2215	Gm10384	0
chr15	36935609	36935832	peak2216	Gm34590	-277
chr15	37011864	37012272	peak2218	LOC108168238	0
chr15	38395152	38395427	peak2221	Gm41307	0
chr15	38472988	38473195	peak2224	Gm41308	-33
chr15	39112757	39112921	peak2227	Dcaf13	0
chr15	39334807	39334998	peak2228	Rims2	0
chr15	39840769	39840915	peak2229	Dpys	0
chr15	39957742	39957903	peak2231	AU022793	-4746
chr15	40132804	40132950	peak2232	9330182O14Rik	-1415
chr15	41830835	41830995	peak2234	Oxr1	0
chr15	42463450	42463612	peak2237	Angpt1	0
chr15	42700224	42700498	peak2238	Gm41314	-4257
chr15	42914188	42914350	peak2239	LOC108168227	0
chr15	43035161	43035382	peak2241	Rspo2	0
chr15	44836351	44836532	peak2243	Gm33852	0
chr15	55072087	55072272	peak2247	Taf2	0
chr15	57995738	57996045	peak2250	Fam83a	0
chr15	58135038	58135415	peak2251	Atad2	0
chr15	58383564	58383710	peak2252	Anxa13	0
chr15	58578212	58578366	peak2254	Fer1l6	0
chr15	58870046	58870192	peak2256	Trmt12	-2457
chr15	58913933	58914095	peak2257	Tatdn1	0
chr15	58974475	58974690	peak2258	Mtss1	0
chr15	59414999	59415145	peak2262	Nsmce2	0
chr15	59645378	59645669	peak2263	Trib1	-2985
chr15	61983307	61983497	peak2264	Myc	-1844
chr15	62144815	62145126	peak2265	Pvt1	0
chr15	63829016	63829264	peak2270	Gsdmc2	0
chr15	63896031	63896274	peak2271	Gsdmc4	0
chr15	64056609	64056856	peak2272	Fam49b	0
chr15	64310630	64310783	peak2274	Asap1	0
chr15	64420070	64420359	peak2276	Gm30563	0
chr15	66676671	66676857	peak2277	Tg	0
chr15	66904111	66904273	peak2278	Wisp1	0
chr15	67118812	67119011	peak2280	St3gal1	0
chr15	68192880	68193191	peak2286	Zfat	0
chr15	71917748	71917943	peak2290	Col22a1	0
chr15	72955645	72955920	peak2292	Trappc9	0
chr15	72971383	72971557	peak2293	Gm31665	0
chr15	73130305	73130451	peak2295	Ago2	0
chr15	73421505	73421734	peak2297	Ptk2	0
chr15	74721072	74721264	peak2299	Them6	0
chr15	74933592	74933748	peak2300	Gm39556	0
chr15	75111490	75111728	peak2303	Ly6c2	0
chr15	75791834	75792030	peak2304	Zc3h3	0
chr15	76069653	76070106	peak2306	Scrib	0
chr15	76243274	76243421	peak2307	Parp10	0
chr15	76327148	76327509	peak2309	Exosc4	0
chr15	76511941	76512122	peak2310	Dgat1	-124
chr15	76607468	76607753	peak2311	Cpsf1	0
chr15	76626043	76626217	peak2312	Vps28	0
chr15	76640038	76640220	peak2313	Tonsl	-110
chr15	76715328	76715682	peak2314	Lrrc24	0
chr15	76899706	76899869	peak2315	Commd5	-72
chr15	77750594	77750781	peak2316	Apol8	0
chr15	77773616	77773823	peak2317	Myh9	0
chr15	77915308	77915661	peak2319	Txn2	0
chr15	78119867	78120023	peak2320	LOC102640344	0
chr15	78433622	78433877	peak2326	Kctd17	0
chr15	78441378	78441554	peak2327	Tmprss6	0
chr15	78540566	78540776	peak2329	Sstr3	0
chr15	78565135	78565345	peak2330	Rac2	0
chr15	78599589	78599790	peak2333	Cyth4	0
chr15	78685837	78685983	peak2335	Elfn2	0
chr15	78898570	78898876	peak2338	Sh3bp1	-892
chr15	78925838	78925990	peak2340	Gm30368	0
chr15	78963224	78963514	peak2341	Triobp	0
chr15	79038978	79039124	peak2342	Gcat	0
chr15	79051012	79051306	peak2343	Gm3924	0
chr15	79067659	79067866	peak2344	Ankrd54	-4801
chr15	79208336	79208613	peak2345	Gm10863	0
chr15	79243321	79243467	peak2347	Pick1	0
chr15	79280314	79280469	peak2348	Baiap2l2	0
chr15	79427709	79427895	peak2349	Csnk1e	0
chr15	79577927	79578088	peak2350	Dmc1	0
chr15	79775271	79775567	peak2351	Gm30977	0
chr15	79795236	79795473	peak2352	Nptxr	0
chr15	79795236	79795473	peak2352	Npcd	0
chr15	80017580	80017779	peak2356	Gm41361	0
chr15	80112464	80112673	peak2358	Syngr1	0
chr15	80225290	80225533	peak2359	LOC108168246	-790
chr15	80255357	80255580	peak2360	Atf4	0
chr15	80264251	80264489	peak2361	Rps19bp1	0
chr15	80295984	80296218	peak2362	Cacna1i	0
chr15	80738322	80738503	peak2364	Tnrc6b	0
chr15	81047598	81047748	peak2366	Mkl1	0
chr15	81858222	81858464	peak2370	Tob2	0
chr15	82029884	82030030	peak2371	Xrcc6	0
chr15	82047670	82047816	peak2372	Nhp2l1	-73
chr15	82151250	82151420	peak2373	Srebf2	0
chr15	82345926	82346411	peak2374	Smdt1	0
chr15	82354372	82354521	peak2375	Ndufa6	-82
chr15	82900213	82900434	peak2376	Tcf20	0
chr15	82900213	82900434	peak2376	Gm20324	0
chr15	82963157	82963317	peak2378	Mir3080	-3862
chr15	83013974	83014150	peak2379	Nfam1	0
chr15	83149433	83149631	peak2380	Rnu12	-14
chr15	83412351	83412515	peak2382	Pacsin2	0
chr15	84120432	84120602	peak2384	Pnpla5	0
chr15	84336439	84336586	peak2385	Parvg	0
chr15	84682362	84682531	peak2387	Prr5	0
chr15	85001452	85001603	peak2388	Gm39558	0
chr15	85559557	85559761	peak2389	Wnt7b	0
chr15	85716137	85716312	peak2394	Gm34622	-2793
chr15	85735155	85735301	peak2395	Ppara	-263
chr15	85859354	85859617	peak2396	Gtse1	-90
chr15	85998565	85998836	peak2397	Celsr1	0
chr15	86080408	86080806	peak2399	Gramd4	0
chr15	86214238	86214591	peak2400	Tbc1d22a	0
chr15	88686741	88687070	peak2403	Brd1	0
chr15	88819235	88819419	peak2404	Alg12	0
chr15	88990878	88991042	peak2405	Mov10l1	0
chr15	89123043	89123234	peak2406	Tubgcp6	0
chr15	89373495	89373712	peak2407	Sco2	0
chr15	89373495	89373712	peak2407	Tymp	0
chr15	89453436	89453624	peak2408	Mapk8ip2	-287
chr15	93268060	93268322	peak2409	Gxylt1	0
chr15	94542652	94542921	peak2412	Pus7l	0
chr15	95658700	95658963	peak2414	Gm31690	0
chr15	95795647	95795948	peak2420	A130051J06Rik	0
chr15	95795647	95795948	peak2420	Ano6	0
chr15	96060968	96061147	peak2424	D030018L15Rik	0
chr15	96461267	96461427	peak2427	Scaf11	-425
chr15	96507509	96507756	peak2428	Gm32406	0
chr15	97285862	97286152	peak2435	Pced1b	0
chr15	97705806	97706056	peak2443	Rpap3	0
chr15	97749008	97749295	peak2444	Rapgef3	0
chr15	97784211	97784367	peak2446	Slc48a1	0
chr15	97794388	97794537	peak2447	Hdac7	0
chr15	97963994	97964296	peak2450	Tmem106c	0
chr15	98145860	98146006	peak2451	Asb8	0
chr15	98181213	98181359	peak2453	Gm33909	0
chr15	98631560	98631724	peak2455	Cacnb3	-604
chr15	98662799	98663066	peak2456	Ddx23	0
chr15	98761634	98761820	peak2457	Arf3	0
chr15	98785918	98786112	peak2458	Wnt1	-3745
chr15	98821446	98821730	peak2459	Prkag1	0
chr15	98872145	98872393	peak2461	Kmt2d	-941
chr15	99026429	99026575	peak2463	Gm41398	-2019
chr15	99251870	99252036	peak2464	Mcrs1	0
chr15	99251870	99252036	peak2464	Gm34338	0
chr15	99251870	99252036	peak2464	1700120C14Rik	0
chr15	99251870	99252036	peak2464	Gm34447	0
chr15	99405878	99406166	peak2465	Tmbim6	0
chr15	99453755	99453922	peak2466	Nckap5l	0
chr15	99498027	99498272	peak2467	Faim2	0
chr15	99624505	99624735	peak2469	Racgap1	0
chr15	99664744	99664967	peak2470	Gm34880	0
chr15	99725363	99725654	peak2472	Cox14	0
chr15	99909559	99909739	peak2473	LOC105246040	-4630
chr15	99972630	99972886	peak2474	Larp4	0
chr15	99972630	99972886	peak2474	2310068J16Rik	0
chr15	100153050	100153279	peak2475	Dip2b	0
chr15	100666411	100666680	peak2478	Bin2	0
chr15	100705334	100705798	peak2479	Galnt6	0
chr15	101169939	101170085	peak2482	Acvr1b	-4040
chr15	101283861	101284043	peak2486	Atg101	-258
chr15	101465120	101465383	peak2488	Krt81	-1356
chr15	102018224	102018390	peak2491	Gm41404	-976
chr15	102135500	102135856	peak2493	Spryd3	0
chr15	102225359	102225619	peak2494	Itgb7	0
chr15	102296053	102296201	peak2496	Espl1	-92
chr15	102331632	102331854	peak2497	Myg1	0
chr15	102350673	102350883	peak2498	Aaas	0
chr15	102350673	102350883	peak2498	Gm36246	0
chr15	102470291	102470489	peak2499	Gm36331	0
chr15	102470828	102471072	peak2500	Pcbp2	0
chr15	102518511	102518657	peak2501	Tarbp2	0
chr15	102665610	102666060	peak2502	Atp5g2	0
chr15	102721984	102722176	peak2504	Calcoco1	0
chr15	102742694	102742840	peak2505	Gm36560	-1325
chr15	103013640	103013786	peak2506	Hoxc5	-222
chr15	103098590	103098850	peak2507	Gm28876	0
chr16	4281746	4281976	peak2515	Gm36359	-1751
chr16	4913802	4913948	peak2519	Mgrn1	0
chr16	4988174	4988344	peak2520	12-Sep	0
chr16	5093040	5093263	peak2521	Ppl	0
chr16	8412405	8412566	peak2522	Tmem114	0
chr16	8487366	8487970	peak2523	Mettl22	0
chr16	8741812	8741976	peak2524	Usp7	-3471
chr16	8856859	8857170	peak2526	1810013L24Rik	0
chr16	10384252	10384429	peak2527	Tekt5	0
chr16	10570439	10570627	peak2529	Clec16a	0
chr16	10975010	10975261	peak2533	Litaf	0
chr16	11010321	11010578	peak2534	Gm4262	0
chr16	11065047	11065201	peak2536	Gm9861	0
chr16	11078588	11078785	peak2537	Txndc11	0
chr16	11143964	11144251	peak2538	Zc3h7a	0
chr16	11254495	11254641	peak2539	Mir1945	-51
chr16	13437189	13437414	peak2541	Gm41421	0
chr16	13550758	13551005	peak2542	Parn	0
chr16	13903295	13903473	peak2545	Mpv17l	0
chr16	13994579	13994852	peak2546	2900011O08Rik	0
chr16	14173511	14173670	peak2547	Nde1	0
chr16	14376377	14376652	peak2548	Abcc1	0
chr16	16302314	16302581	peak2551	Yars2	-384
chr16	16870649	16870830	peak2552	Top3b	0
chr16	17110122	17110335	peak2553	Ppil2	0
chr16	17124618	17124921	peak2554	2610318N02Rik	0
chr16	17181537	17181757	peak2555	Ube2l3	0
chr16	17209139	17209308	peak2557	Rimbp3	0
chr16	17271276	17271423	peak2558	Tmem191c	-4877
chr16	17620455	17620637	peak2559	Smpd4	0
chr16	18172775	18172929	peak2560	Gm34679	0
chr16	18211796	18212066	peak2561	4933432I09Rik	0
chr16	18248794	18249061	peak2562	Trmt2a	0
chr16	18342038	18342211	peak2564	Tango2	0
chr16	18398528	18398766	peak2565	Arvcf	0
chr16	18443573	18443736	peak2566	Txnrd2	0
chr16	20302408	20302680	peak2568	Parl	-47
chr16	20312697	20312873	peak2569	Cyp2ab1	0
chr16	20548315	20548627	peak2570	Gm15760	0
chr16	20548315	20548627	peak2570	Abcf3	0
chr16	20595191	20595647	peak2571	Vwa5b2	0
chr16	20610588	20610858	peak2572	Alg3	0
chr16	20631326	20631506	peak2573	Ece2	0
chr16	20651407	20651828	peak2574	Psmd2	0
chr16	20672580	20672798	peak2575	Eif4g1	0
chr16	21275227	21275487	peak2576	Gm16863	0
chr16	22890360	22890614	peak2580	Gm30505	0
chr16	23107420	23107782	peak2581	Eif4a2	0
chr16	23279761	23280145	peak2582	St6gal1	0
chr16	29579233	29579379	peak2584	Opa1	0
chr16	30070687	30070998	peak2585	Gm32998	-250
chr16	30252192	30252397	peak2590	Gm33330	0
chr16	30587819	30587988	peak2592	Lsg1	-231
chr16	31857160	31857306	peak2595	Dlg1	0
chr16	32003187	32003333	peak2597	Senp5	0
chr16	32419756	32419903	peak2598	Tctex1d2	0
chr16	32682350	32682520	peak2600	Tnk2	0
chr16	32813051	32813242	peak2602	Gm933	-2606
chr16	33023915	33024061	peak2603	Iqcg	0
chr16	33062123	33062331	peak2604	Lmln	-190
chr16	33292578	33292817	peak2607	Snx4	0
chr16	33380671	33380852	peak2609	1700007L15Rik	0
chr16	33380671	33380852	peak2609	Zfp148	0
chr16	33684077	33684364	peak2611	Heg1	-102
chr16	33967261	33967432	peak2612	Umps	-259
chr16	33988448	33988692	peak2613	Kalrn	0
chr16	34950917	34951063	peak2615	Mylk	0
chr16	34950917	34951063	peak2615	E130310I04Rik	0
chr16	35317066	35317212	peak2616	Sec22a	0
chr16	35981512	35981866	peak2620	Gm15564	0
chr16	36040933	36041232	peak2621	Wdr5b	0
chr16	38363365	38363729	peak2622	Popdc2	0
chr16	38550170	38550374	peak2624	Poglut1	0
chr16	38585374	38585534	peak2625	Tmem39a	0
chr16	44243516	44243733	peak2626	Sidt1	0
chr16	44728809	44728983	peak2627	Nepro	0
chr16	44746190	44746420	peak2628	Gtpbp8	0
chr16	44962853	44963024	peak2629	Cd200r3	0
chr16	49987049	49987300	peak2632	Gm6936	0
chr16	50046126	50046295	peak2633	Gm4827	0
chr16	50192652	50192905	peak2635	Bbx	0
chr16	55966153	55966362	peak2639	Rpl24	0
chr16	55973537	55973865	peak2640	Zbtb11os1	0
chr16	55973537	55973865	peak2640	Zbtb11	0
chr16	57391398	57391771	peak2643	Cmss1	0
chr16	57391398	57391771	peak2643	Filip1l	0
chr16	67594577	67594761	peak2646	Cadm2	0
chr16	75910430	75910576	peak2650	Samsn1	-1165
chr16	76002485	76002674	peak2651	Gm15555	0
chr16	76373662	76373855	peak2653	Nrip1	-614
chr16	76455705	76455988	peak2654	Gm30615	0
chr16	84735196	84735402	peak2657	Mrpl39	0
chr16	87455924	87456094	peak2658	Usp16	0
chr16	87492248	87492733	peak2659	Cct8	0
chr16	89841793	89842057	peak2660	Tiam1	0
chr16	90202972	90203192	peak2665	Gm35714	0
chr16	90727353	90727544	peak2666	Mis18a	0
chr16	90727353	90727544	peak2666	Gm17518	0
chr16	90745950	90746199	peak2667	Mrap	0
chr16	90934787	90934953	peak2668	1110004E09Rik	0
chr16	90964341	90964634	peak2669	Synj1	0
chr16	91416098	91416299	peak2672	Il10rb	0
chr16	91480937	91481083	peak2674	Ifnar1	-4132
chr16	91618931	91619096	peak2676	Dnajc28	0
chr16	91789750	91789972	peak2678	Itsn1	0
chr16	91943781	91943934	peak2680	Gm36797	-2924
chr16	92182266	92182454	peak2681	Gm41496	0
chr16	92668831	92669147	peak2684	Runx1	0
chr16	92763632	92763860	peak2685	Gm30281	0
chr16	93724484	93724721	peak2690	Dopey2	0
chr16	93937709	93937976	peak2692	Cldn14	0
chr16	93937709	93937976	peak2692	Gm31012	0
chr16	94118458	94118748	peak2694	Sim2	0
chr16	94185487	94185723	peak2695	Hlcs	0
chr16	94531336	94531571	peak2697	Dscr3	-4708
chr16	94667160	94667324	peak2698	Dyrk1a	0
chr16	95196559	95196795	peak2699	Gm31641	0
chr16	95438764	95438986	peak2701	Erg	0
chr16	95701768	95701975	peak2702	Gm31989	0
chr16	95801733	95801920	peak2704	Gm32130	0
chr16	95801733	95801920	peak2704	Gm41509	0
chr16	95861384	95861587	peak2705	1600002D24Rik	0
chr16	95990934	95991147	peak2706	Psmg1	-32
chr16	96145103	96145345	peak2708	Wrb	-74
chr16	96912154	96912311	peak2709	Dscam	0
chr16	97798054	97798200	peak2711	Prdm15	0
chr16	98082001	98082218	peak2713	A630089N07Rik	0
chr17	3084158	3084304	peak2714	Pisd-ps2	0
chr17	3156277	3156648	peak2715	Scaf8	0
chr17	3670731	3670892	peak2717	Nox3	0
chr17	3670731	3670892	peak2717	Gm34208	0
chr17	4626282	4626531	peak2719	Gm34259	0
chr17	5039701	5039965	peak2720	Arid1b	0
chr17	5429530	5429693	peak2723	Tmem242	0
chr17	5766296	5766488	peak2725	Gm41519	0
chr17	5885555	5885877	peak2726	Snx9	0
chr17	5929086	5929311	peak2728	LOC108168344	0
chr17	6079773	6079923	peak2729	Gtf2h5	0
chr17	6697286	6697452	peak2730	Sytl3	0
chr17	10874653	10874825	peak2734	Park2	0
chr17	11970280	11970445	peak2735	LOC108168354	0
chr17	12281512	12281792	peak2738	Map3k4	0
chr17	12508896	12509095	peak2739	Slc22a3	-1193
chr17	12992590	12992779	peak2741	Wtap	-52
chr17	13007815	13008005	peak2742	Sod2	0
chr17	13494546	13494713	peak2743	2700054A10Rik	0
chr17	14943073	14943340	peak2745	Wdr27	0
chr17	14943073	14943340	peak2745	1600012H06Rik	0
chr17	17849090	17849236	peak2747	Has1	0
chr17	21423224	21423430	peak2748	Zfp54	0
chr17	23538755	23538965	peak2749	Gm41543	-82
chr17	23548680	23548871	peak2750	6330415G19Rik	-1928
chr17	23660186	23660480	peak2751	Ccdc64b	-43
chr17	23993611	23993811	peak2752	Prss22	0
chr17	24073389	24073600	peak2753	Kctd5	0
chr17	24152217	24152488	peak2754	Pdpk1	-1296
chr17	24163556	24163883	peak2755	Amdhd2	0
chr17	24163556	24163883	peak2755	Atp6v0c	0
chr17	24220562	24220849	peak2756	1600002H07Rik	0
chr17	24426596	24426809	peak2758	Eci1	0
chr17	24479017	24479380	peak2759	Mlst8	0
chr17	24633165	24633513	peak2760	Nthl1	0
chr17	25036372	25036659	peak2762	Ift140	0
chr17	25133198	25133475	peak2763	Clcn7	0
chr17	25240105	25240251	peak2764	Gnptg	0
chr17	25240105	25240251	peak2764	Tsr3	0
chr17	25273951	25274119	peak2765	Ube2i	0
chr17	25773574	25773885	peak2766	Narfl	0
chr17	25785459	25785762	peak2767	Haghl	0
chr17	25792328	25792474	peak2768	Fam173a	0
chr17	25823452	25823728	peak2769	Wdr24	0
chr17	25985715	25985943	peak2770	1700022N22Rik	0
chr17	26252749	26252963	peak2771	Luc7l	0
chr17	26423700	26423935	peak2773	Neurl1b	0
chr17	26512045	26512348	peak2775	Dusp1	-3574
chr17	26571076	26571349	peak2779	Ergic1	0
chr17	26886198	26886344	peak2781	Gm17382	0
chr17	26916769	26916961	peak2782	Kifc5b	-130
chr17	27030951	27031229	peak2784	Ggnbp1	0
chr17	27499225	27499518	peak2786	Grm4	0
chr17	27564762	27564970	peak2787	AI413582	0
chr17	27678103	27678342	peak2789	Pacsin1	0
chr17	27907642	27907788	peak2791	Taf11	0
chr17	28360551	28360717	peak2792	Tulp1	0
chr17	28591699	28591874	peak2795	Srpk1	0
chr17	28697420	28697623	peak2797	Mapk14	0
chr17	29100465	29100628	peak2799	Cdkn1a	0
chr17	29492836	29493054	peak2802	Pim1	0
chr17	29614626	29614956	peak2804	Rnf8	0
chr17	29614626	29614956	peak2804	Rnf8-cmtr1	0
chr17	29670045	29670205	peak2805	Cmtr1	0
chr17	30090896	30091069	peak2809	Zfand3	0
chr17	30253432	30253613	peak2810	Btbd9	0
chr17	30681675	30681887	peak2815	Dnah8	0
chr17	30850394	30850587	peak2816	Gm41561	0
chr17	30914243	30914625	peak2817	Glp1r	0
chr17	31005443	31005850	peak2818	Umodl1	0
chr17	31091479	31091625	peak2819	Abcg1	0
chr17	31238663	31238847	peak2820	Ubash3a	0
chr17	31259694	31260059	peak2821	Rsph1	0
chr17	32036211	32036445	peak2822	Rrp1b	0
chr17	32242907	32243121	peak2824	Brd4	0
chr17	32321199	32321410	peak2825	Akap8	0
chr17	32348927	32349278	peak2826	Akap8l	0
chr17	33635805	33636066	peak2827	Pram1	-1990
chr17	33816881	33817182	peak2828	Kank3	0
chr17	33890728	33890977	peak2830	Kifc1	-96
chr17	33951488	33951729	peak2832	B3galt4	-1
chr17	34000270	34000416	peak2833	H2-K1	0
chr17	34000270	34000416	peak2833	Gm41575	0
chr17	34122600	34122814	peak2834	Brd2	0
chr17	34135347	34135569	peak2835	H2-DMa	0
chr17	34210465	34210922	peak2836	Tap2	0
chr17	34238619	34238904	peak2837	H2-Ob	-1
chr17	34257636	34257858	peak2838	Gm20506	0
chr17	34613468	34613646	peak2839	Egfl8	0
chr17	35021993	35022172	peak2840	Vwa7	0
chr17	35090779	35090989	peak2841	Abhd16a	0
chr17	35134816	35135065	peak2842	Bag6	-113
chr17	35209967	35210208	peak2843	Lta	-4617
chr17	35235813	35235998	peak2844	Nfkbil1	0
chr17	35241531	35241784	peak2845	Ddx39b	0
chr17	35262874	35263129	peak2847	H2-D1	0
chr17	35667377	35667523	peak2849	Vars2	0
chr17	35879629	35879821	peak2851	Dhx16	0
chr17	35909967	35910235	peak2852	Atat1	0
chr17	35909967	35910235	peak2852	LOC102635200	0
chr17	35927606	35927759	peak2853	Ppp1r10	0
chr17	35937815	35937988	peak2854	Gm9840	-1804
chr17	36257658	36257956	peak2856	Rpp21	0
chr17	36836947	36837093	peak2857	Trim26	-53
chr17	39847585	39848784	peak2863	LOC101056014	0
chr17	40832003	40832149	peak2864	Rhag	0
chr17	40934301	40934556	peak2865	Cenpq	0
chr17	43054013	43054270	peak2866	Tnfrsf21	0
chr17	44076055	44076248	peak2867	Enpp5	-2598
chr17	44690488	44690854	peak2869	Runx2	0
chr17	44783254	44783460	peak2870	Supt3	0
chr17	45506690	45506875	peak2871	Aars2	0
chr17	45563773	45563933	peak2872	Slc35b2	-219
chr17	45573240	45573442	peak2873	Hsp90ab1	0
chr17	45573240	45573442	peak2873	Gm35399	0
chr17	45665341	45665517	peak2876	Tmem63b	0
chr17	45736975	45737285	peak2877	F630040K05Rik	0
chr17	46674056	46674451	peak2881	Rrp36	0
chr17	46702551	46702844	peak2882	Ppp2r5d	0
chr17	46751568	46751715	peak2883	Cnpy3	0
chr17	46772688	46772884	peak2884	2310039H08Rik	0
chr17	46835588	46835808	peak2885	Gltscr1l	-4176
chr17	46962209	46962555	peak2887	Ubr2	0
chr17	47228383	47228663	peak2892	Trerf1	0
chr17	47505662	47505928	peak2897	Ccnd3	0
chr17	47617726	47617945	peak2900	Med20	0
chr17	47688013	47688159	peak2901	Tomm6	0
chr17	47688013	47688159	peak2901	Tomm6os	0
chr17	47736900	47737048	peak2902	Tfeb	0
chr17	47890714	47890961	peak2903	Foxp4	0
chr17	48039263	48039683	peak2906	1700122O11Rik	-971
chr17	48272285	48272475	peak2907	Treml4	0
chr17	48341993	48342333	peak2908	Trem2	-4068
chr17	48360628	48360774	peak2909	Treml1	0
chr17	50025188	50025391	peak2913	Rftn1	0
chr17	50621132	50621514	peak2919	Plcl2	0
chr17	53531218	53531417	peak2921	Pp2d1	0
chr17	55976386	55976532	peak2922	Shd	0
chr17	56031114	56031260	peak2923	Sh3gl1	0
chr17	56143277	56143456	peak2925	Sema6b	-2935
chr17	56183767	56184004	peak2927	Mydgf	0
chr17	56218991	56219144	peak2928	Dpp9	-103
chr17	56242006	56242289	peak2929	A230051N06Rik	0
chr17	56274063	56274297	peak2930	Ticam1	0
chr17	56325584	56325747	peak2931	Kdm4b	-303
chr17	56430650	56431380	peak2932	Ptprs	0
chr17	56507908	56508153	peak2936	Gm33258	0
chr17	56563683	56563932	peak2938	Safb2	0
chr17	56688174	56688323	peak2939	Ranbp3	0
chr17	56763253	56763665	peak2940	Dus3l	-1086
chr17	56831211	56831526	peak2941	Rfx2	-204
chr17	56997067	56997345	peak2942	Alkbh7	0
chr17	57311046	57311265	peak2944	Vav1	0
chr17	58911683	58911848	peak2948	Pdzph1	0
chr17	63092747	63093033	peak2950	Fbxl17	0
chr17	64014903	64015049	peak2954	Fer	0
chr17	65558303	65558449	peak2957	Gm35400	0
chr17	65709597	65709776	peak2959	Rab31	0
chr17	65783899	65784131	peak2960	Ppp4r1	0
chr17	66135469	66135728	peak2961	Ddx11	0
chr17	68617497	68617753	peak2962	L3mbtl4	0
chr17	69396653	69397019	peak2963	A930029G22Rik	0
chr17	70974033	70974377	peak2964	Myl12b	0
chr17	71196090	71196237	peak2966	Lpin2	0
chr17	71599286	71599462	peak2969	Trmt61b	-526
chr17	73087143	73087359	peak2970	Gm41616	-2561
chr17	74210689	74210956	peak2973	Memo1	0
chr17	74688617	74688923	peak2974	Birc6	0
chr17	74843443	74843684	peak2975	Ttc27	0
chr17	75518307	75518469	peak2978	Rasgrp3	0
chr17	78402881	78403090	peak2981	Fez2	0
chr17	78810596	78810744	peak2982	Heatr5b	0
chr17	79663648	79664039	peak2983	Rmdn2	0
chr17	79663648	79664039	peak2983	Gm33006	0
chr17	79877727	79878029	peak2984	Atl2	0
chr17	80055967	80056149	peak2985	Hnrnpll	0
chr17	80207212	80207521	peak2986	Srsf7	0
chr17	80560811	80561014	peak2988	Cdkl4	0
chr17	80560811	80561014	peak2988	Gm33373	0
chr17	81304798	81305154	peak2989	Gm33944	0
chr17	81712586	81712801	peak2990	Slc8a1	0
chr17	81712586	81712801	peak2990	Gm34131	0
chr17	83556140	83556295	peak2992	Gm34801	0
chr17	83903490	83903636	peak2995	1810073O08Rik	-2086
chr17	84028639	84028814	peak2996	Gm35551	0
chr17	84147796	84147995	peak2999	Gm19696	0
chr17	84466409	84466623	peak3000	Thada	-202
chr17	84981772	84981918	peak3001	Ppm1b	0
chr17	86185657	86185803	peak3007	Prkce	0
chr17	86781461	86781661	peak3011	Epas1	0
chr17	86918937	86919182	peak3012	Tmem247	0
chr17	87044540	87044721	peak3013	Gm30421	0
chr17	87107955	87108106	peak3014	Socs5	0
chr17	87316191	87316463	peak3016	Ttc7	0
chr17	87571672	87571856	peak3018	LOC108168330	-916
chr17	88459538	88459684	peak3019	Foxn2	0
chr17	89037016	89037256	peak3020	Fshr	0
chr17	90628627	90628836	peak3021	Nrxn1	0
chr18	7106895	7107070	peak3031	Armc4	0
chr18	7577558	7577708	peak3032	Mpp7	0
chr18	9338645	9338884	peak3033	Ccny	0
chr18	10617691	10617842	peak3035	Snrpd1	0
chr18	11726204	11726350	peak3036	Rbbp8	0
chr18	12237077	12237223	peak3037	Npc1	-692
chr18	12883163	12883328	peak3038	Osbpl1a	0
chr18	12949180	12949334	peak3039	Gm36490	-4064
chr18	12972092	12972280	peak3040	Impact	0
chr18	20713537	20713685	peak3042	B4galt6	0
chr18	23807862	23808028	peak3046	Mapre2	0
chr18	32542445	32542600	peak3048	Gypc	0
chr18	32837142	32837292	peak3049	4930455D15Rik	0
chr18	32837142	32837292	peak3049	Wdr36	0
chr18	33212858	33213209	peak3050	Stard4	0
chr18	34788270	34788473	peak3052	Kdm3b	0
chr18	35021959	35022188	peak3054	Gm36037	0
chr18	35156454	35156741	peak3055	Ctnna1	0
chr18	35399402	35399596	peak3057	Sil1	0
chr18	35598415	35598781	peak3059	Paip2	0
chr18	35671958	35672118	peak3060	Dnajc18	0
chr18	36087320	36087600	peak3062	Nrg2	0
chr18	36286900	36287068	peak3063	Pura	0
chr18	36328638	36328824	peak3064	Gm41696	0
chr18	36438495	36438660	peak3065	Pfdn1	0
chr18	36670151	36670427	peak3066	Sra1	0
chr18	36772399	36772563	peak3067	Hars	0
chr18	36801801	36802020	peak3068	Vaultrc5	0
chr18	37883622	37883795	peak3069	Diaph1	0
chr18	38174683	38174893	peak3072	Gm38566	-1263
chr18	38243274	38243425	peak3073	1700086O06Rik	0
chr18	38338350	38338499	peak3076	Gnpda1	0
chr18	38338350	38338499	peak3076	Gm41702	0
chr18	38881922	38882217	peak3078	Fgf1	0
chr18	39478496	39478710	peak3079	Nr3c1	0
chr18	40307967	40308388	peak3080	Kctd16	0
chr18	41884428	41884590	peak3081	Prelid2	0
chr18	42975854	42976116	peak3083	Ppp2r2b	0
chr18	44380308	44380489	peak3084	Dcp2	-11
chr18	44471594	44471740	peak3085	Mcc	0
chr18	46760048	46760238	peak3087	Ap3s1	0
chr18	50146633	50146785	peak3089	Hsd17b4	0
chr18	53739605	53739818	peak3090	Cep120	0
chr18	54422006	54422193	peak3091	Redrum	-102
chr18	56707433	56707664	peak3094	Lmnb1	-149
chr18	56977815	56978030	peak3095	C330018D20Rik	-2437
chr18	60805782	60805928	peak3098	Cd74	0
chr18	61031161	61031436	peak3099	Cdx1	0
chr18	61135168	61135394	peak3100	Hmgxb3	0
chr18	61365132	61365278	peak3101	Ppargc1b	0
chr18	61489661	61489893	peak3103	LOC108168397	0
chr18	61696901	61697081	peak3104	Pcyox1l	0
chr18	61960626	61960897	peak3105	Sh3tc2	0
chr18	62068928	62069199	peak3106	Gm35887	0
chr18	62111036	62111229	peak3107	Gm41750	0
chr18	62189381	62189606	peak3108	LOC108168392	0
chr18	62548608	62548891	peak3110	Fbxo38	0
chr18	63204012	63204324	peak3111	Piezo2	0
chr18	63692474	63692620	peak3112	Txnl1	-116
chr18	63728080	63728331	peak3113	Wdr7	0
chr18	64516515	64516707	peak3114	Nars	0
chr18	64543146	64543414	peak3115	Atp8b1	0
chr18	65153920	65154090	peak3116	Nedd4l	0
chr18	65799322	65799531	peak3117	Sec11c	-1047
chr18	67116119	67116265	peak3121	Gnal	0
chr18	67230752	67230922	peak3122	Mppe1	0
chr18	67311781	67311936	peak3124	Impa2	0
chr18	67436740	67436891	peak3125	Afg3l2	0
chr18	67932585	67932861	peak3129	Ldlrad4	-396
chr18	68337254	68337450	peak3130	Mc5r	-153
chr18	68465790	68465936	peak3131	Gm29677	0
chr18	68465790	68465936	peak3131	Gm41765	0
chr18	68692099	68692245	peak3133	Gm30821	0
chr18	69395966	69396189	peak3134	Tcf4	0
chr18	70420417	70420584	peak3137	Gm31620	0
chr18	70645032	70645192	peak3138	Gm41772	-3763
chr18	75000016	75000186	peak3139	Rpl17	-291
chr18	75005625	75005844	peak3140	BC031181	-56
chr18	75459319	75459518	peak3141	Ctif	0
chr18	77003902	77004172	peak3144	Katnal2	0
chr18	78212547	78212720	peak3145	Slc14a2	0
chr18	80089680	80089853	peak3146	Pard6g	0
chr18	80865797	80865943	peak3147	Atp9b	0
chr18	81798458	81798604	peak3149	LOC108168369	0
chr18	82472288	82472477	peak3150	Mbp	-2646
chr18	82691931	82692425	peak3153	Zfp236	0
chr18	82771181	82771443	peak3155	LOC108168398	0
chr18	82855734	82855880	peak3157	4930445N18Rik	-17
chr18	83058543	83058743	peak3158	LOC108168396	0
chr18	84219883	84220132	peak3160	Zfp407	0
chr18	84849034	84849256	peak3163	Cyb5a	-2158
chr19	3282928	3283212	peak3168	Ighmbp2	0
chr19	3282928	3283212	peak3168	Mrpl21	0
chr19	3325872	3326069	peak3169	Cpt1a	0
chr19	3576228	3576393	peak3171	Ppp6r3	-480
chr19	3688279	3688466	peak3172	Gm36672	0
chr19	3913004	3913150	peak3173	Ndufs8	-231
chr19	4012766	4012989	peak3174	Ndufv1	-12
chr19	4163285	4163496	peak3175	Rps6kb2	-41
chr19	4169574	4169757	peak3176	Carns1	0
chr19	4169574	4169757	peak3176	LOC102631780	0
chr19	4228380	4228548	peak3177	LOC102631992	0
chr19	4228380	4228548	peak3177	Clcf1-pold4	0
chr19	4294502	4294710	peak3178	Adrbk1	0
chr19	4515648	4515911	peak3179	Pcx	0
chr19	4756235	4756739	peak3180	Rbm4b	0
chr19	4928413	4928565	peak3181	Dpp3	-127
chr19	4941319	4941493	peak3182	Peli3	0
chr19	4962172	4962318	peak3183	Mrpl11	0
chr19	4989048	4989264	peak3184	Npas4	0
chr19	5038195	5038386	peak3185	Gm30581	0
chr19	5107059	5107330	peak3186	Rab1b	-64
[truncated: 2,199 more rows]
