# Supplementary material for: Disruption of the ATXN1-CIC complex reveals the role of additional nuclear ATXN1 interactors in spinocerebellar ataxia type 1
Source: Neuron. Author manuscript; Available in PMC 2023 Feb 25. (PMC9957872; doi:10.1016/j.neuron.2022.11.016)
Supplement: MMC6 [file NIHMS1859677-supplement-MMC6.xlsx]

## Sheet: CB_154Q_DEGS_ZKSCAN1_Motif
gene_name

## Sheet: CB_154Q_AXH_DEGS_ZKSCAN1_Motif
gene_name

## Sheet: BS_154Q_DEGS_ZKSCAN1_Motif
gene_name

## Sheet: BS_154Q_AXH_DEGS_ZKSCAN1_Motif
gene_name

## Sheet: CTX_154Q_DEGS_ZKSCAN1_Motif
gene_name

## Sheet: CTX_154Q_AXH_DEGS_ZKSCAN1_Motif
gene_name

## Sheet: HIP_154Q_DEGS_ZKSCAN1_Motif
gene_name

## Sheet: HIP_154Q_AXH_DEGS_ZKSCAN1_Motif
gene_name

## Sheet: STR_154Q_DEGS_ZKSCAN1_Motif
gene_name

## Sheet: STR_154Q_AXH_DEGS_ZKSCAN1_Motif
gene_name
