# Supplementary material for: Disruption of the ATXN1-CIC complex reveals the role of additional nuclear ATXN1 interactors in spinocerebellar ataxia type 1
Source: Neuron. Author manuscript; Available in PMC 2023 Feb 25. (PMC9957872; doi:10.1016/j.neuron.2022.11.016)
Supplement: MMC2 [file NIHMS1859677-supplement-MMC2.xlsx]

## Sheet: Sheet1
Gene of interest	Forward Primer	Reverse Primer
Mouse Atxn1	ATTGTGCCAATTTCATGTGG	AGACTTCGACACTGACCTG
Mouse Cic	CAAGTGCAAGGAACGAGTGA	TAAAGGAGGAGCGGATGACA
Mouse Gapdh	AGGTCGGTGTGAACGGATTTG	TGTAGACCATGTAGTTGAGGTCA
Human CHN2	ATTGTGCCAATTTCATGTGG	CGTGCTTGGAACACTGTTTG
Human GRID2	TGGAGAATAACATGCGTGGA	TTCGGCTTACCCAAGACATT
Human CNIH3	AACGGTTGAGGAACATCGAG	TGCGCACACAGGAACATAAT
Human ANKDD1A	TGGCATATTCCTGGGAGTTC	TGCTCCTGATAGCTCCTGGT
Human EBF4	TAACAATGGACTGCGGACAG	CTTGTCCTGCCCCTCATAGA
Human TLE6	TCCTGAGCGTCAAGTTCTCC	GGCACCTCGAACACTTTTGT
Human GAPDH	GGAGCGAGATCCCTCCAAAAT	GGCTGTTGTCATACTTCTCATGG
