# Supplementary material for: Disruption of the ATXN1-CIC complex reveals the role of additional nuclear ATXN1 interactors in spinocerebellar ataxia type 1
Source: Neuron. Author manuscript; Available in PMC 2023 Feb 25. (PMC9957872; doi:10.1016/j.neuron.2022.11.016)
Supplement: MMC10 [file NIHMS1859677-supplement-MMC10.xlsx]

## Sheet: Sheet1
		iBAQ												log iBAQ															WT Atxn1 IP / PreClear		V591A;S602D Atxn1 IP / PreClear		Selection Criteria
	Genotype	Preclear WT CB			Preclear V591A;S602D CB			WT ATXN1 CB IP			V591A;S602D CB IP			Preclear WT CB			Preclear AXH CB			WT ATXN1 CB IP			V591A;S602D ATXN1 CB IP			Average iBAQ				t.test		t.test	Fold >=100
GeneID	GeneSymbol	1	2	3	1	2	3	1	2	3	1	2	3	1	2	3	1	2	3	1	2	3	1	2	3	Preclear	WT Atxn1 IP	V591A;S602D Atxn1 IP	Fold	p value	Fold	p value	P<=0.05
71722	Cic	1	1	1	1	1	1	33403.1	18861.9	58339.8	1	1	1	0	0	0	0	0	0	4.52379	4.27559	4.76597	0	0	0	1	36868.3	1	36868.3	0.000978697	1	#DIV/0!
20238	Atxn1	1	1	1	1	1	1	124532	65002.7	163372	368044	76568.4	12121.7	0	0	0	0	0	0	5.09528	4.81293	5.21318	5.5659	4.88405	4.08356	1	117636	152245	117636	0.00055456	152245	0.00772828
52335	Atxn1l	1	1	1	1	1	1	1	1	1	1	1	1	0	0	0	0	0	0	0	0	0	0	0	0	1	1	1	1	#DIV/0!	1	#DIV/0!
77521	Mtus2	1	1	1	1	1	1	1	1	1	301.526	917.395	243.473	0	0	0	0	0	0	0	0	0	2.47932	2.96256	2.38645	1	1	487.465	1	#DIV/0!	487.465	0.00465086
68339	Ccdc88c	1	1	1	1	1	1	1	1	1	198496	44701.8	1	0	0	0	0	0	0	0	0	0	5.29775	4.65032	0	1	1	81066.2	1	#DIV/0!	81066.2	0.185227
21402	Skp1a	1	1	1	1	1	1	1	1	1	2430.07	7631.87	1783.49	0	0	0	0	0	0	0	0	0	3.38562	3.88263	3.25127	1	1	3948.48	1	#DIV/0!	3948.48	0.00298533
140781	Myh7	1	1	1	1	1	1	1	1	1	1	1	1	0	0	0	0	0	0	0	0	0	0	0	0	1	1	1	1	#DIV/0!	1	#DIV/0!
14251	Flot1	1	1	1	1	1	1	1	1	1	1	1	1	0	0	0	0	0	0	0	0	0	0	0	0	1	1	1	1	#DIV/0!	1	#DIV/0!
319163	Hist1h2aa	1	1	1	1	1	1	1	1	1	12053.2	3614.21	7222.25	0	0	0	0	0	0	0	0	0	4.0811	3.55801	3.85867	1	1	7629.87	1	#DIV/0!	7629.87	0.00156024
53860	44448	1	1	1	1	1	1	1	1	1	1	1	1	0	0	0	0	0	0	0	0	0	0	0	0	1	1	1	1	#DIV/0!	1	#DIV/0!
544791	Myh13	1	1	1	1	1	1	1	1	1	1	1	1	0	0	0	0	0	0	0	0	0	0	0	0	1	1	1	1	#DIV/0!	1	#DIV/0!
59310	Myl10	1	1	1	1	1	1	1	1	1	7750.91	1	1	0	0	0	0	0	0	0	0	0	3.88935	0	0	1	1	2584.3	1	#DIV/0!	2584.3	0.42265
17907	Mylpf	1	1	1	1	1	1	1	1	1	1	1	1	0	0	0	0	0	0	0	0	0	0	0	0	1	1	1	1	#DIV/0!	1	#DIV/0!
93714	Pcdhga6	1	1	1	1	1	1	1	1	75.132	1773.48	1	1	0	0	0	0	0	0	0	0	1.87582	3.24883	0	0	1	25.7107	591.827	25.7107	0.42265	591.827	0.42265
30928	Zbtb18	1	1	1	1	1	1	1	1	1	1	1	1	0	0	0	0	0	0	0	0	0	0	0	0	1	1	1	1	#DIV/0!	1	#DIV/0!
69693	Pof1b	1	1	1	1	1	1	1	1	1	1	1	1	0	0	0	0	0	0	0	0	0	0	0	0	1	1	1	1	#DIV/0!	1	#DIV/0!
15925	Ide	1	1	1	1	1	1	1	1	1	1	1	1	0	0	0	0	0	0	0	0	0	0	0	0	1	1	1	1	#DIV/0!	1	#DIV/0!
20218	Khdrbs1	1	1	1	1	1	1	1	1	1	1	1	1	0	0	0	0	0	0	0	0	0	0	0	0	1	1	1	1	#DIV/0!	1	#DIV/0!
114566	Krt82	1	1	1	1	1	1	1	1	290.938	1	1	1	0	0	0	0	0	0	0	0	2.4638	0	0	0	1	97.646	1	97.646	0.42265	1	#DIV/0!
15129	Hbb-b1	1	1	1	1	1	1	1	1	1	1	1	1	0	0	0	0	0	0	0	0	0	0	0	0	1	1	1	1	#DIV/0!	1	#DIV/0!
66166	S100a14	1	1	1	1	1	1	1	207.116	1	1311.31	1	1	0	0	0	0	0	0	0	2.31621	0	3.11771	0	0	1	69.7054	437.772	69.7054	0.42265	437.772	0.42265
13510	Dsg1a	1	1	1	1	1	1	487.914	109.345	175.059	2039.29	1	1	0	0	0	0	0	0	2.68834	2.0388	2.24318	3.30948	0	0	1	257.44	680.431	257.44	0.00674233	680.431	0.42265
233038	Nccrp1	1	1	1	1	1	1	1	1	1	1	1	1	0	0	0	0	0	0	0	0	0	0	0	0	1	1	1	1	#DIV/0!	1	#DIV/0!
225256	Dsg1b	1	1	1	1	1	1	459.213	102.913	164.761	1919.34	1	1	0	0	0	0	0	0	2.66201	2.01247	2.21686	3.28315	0	0	1	242.296	640.445	242.296	0.00689617	640.445	0.42265
223915	Krt73	1	1	1	1	1	1	1	1	1.38371e+06	1	1	1	0	0	0	0	0	0	0	0	6.14104	0	0	0	1	461237	1	461237	0.42265	1	#DIV/0!
103080	44449	1	1	1	1	1	1	1	1	1	1	1	1	0	0	0	0	0	0	0	0	0	0	0	0	1	1	1	1	#DIV/0!	1	#DIV/0!
20587	Smarcb1	1	1	1	1	1	1	1	1	1	1	1	1	0	0	0	0	0	0	0	0	0	0	0	0	1	1	1	1	#DIV/0!	1	#DIV/0!
17879	Myh1	1	122.008	1	1	1	1	1	1	1	37.6938	1	1	0	2.08639	0	0	0	0	0	0	0	1.57627	0	0	21.1681	1	13.2313	0.0472409	0.363217	0.625057	0.792468
17110	Lyz1	1	1	1	1	1	1	1	1	1	5785.64	1	1	0	0	0	0	0	0	0	0	0	3.76235	0	0	1	1	1929.21	1	#DIV/0!	1929.21	0.42265
20832	Ssr4	1	1	1	1	1	1	1	1	1	1	1	1	0	0	0	0	0	0	0	0	0	0	0	0	1	1	1	1	#DIV/0!	1	#DIV/0!
12333	Capn1	1	1	1	1	1	1	1	1	1	1	1	1	0	0	0	0	0	0	0	0	0	0	0	0	1	1	1	1	#DIV/0!	1	#DIV/0!
57376	Smarce1	1	1	1	1	1	1	1	1	1	1	1	705.538	0	0	0	0	0	0	0	0	0	0	0	2.84852	1	1	235.846	1	#DIV/0!	235.846	0.42265
67655	Ctdp1	1	1	1	1	1	1	1	1	1	1	1	1	0	0	0	0	0	0	0	0	0	0	0	0	1	1	1	1	#DIV/0!	1	#DIV/0!
22763	Zfr	1	1	1	1	1	1	1	1	1	1	1	1	0	0	0	0	0	0	0	0	0	0	0	0	1	1	1	1	#DIV/0!	1	#DIV/0!
106393	Srl	1	1	1	1	1	1	1	1	1	1	1	1	0	0	0	0	0	0	0	0	0	0	0	0	1	1	1	1	#DIV/0!	1	#DIV/0!
17885	Myh8	1	123.182	1	169.768	1	1	1	1	1	1	1	1	0	2.09055	0	2.22985	0	0	0	0	0	0	0	0	49.4915	1	1	0.0202055	0.174965	0.0202055	0.174965
17884	Myh4	1	120.857	1	1	1	1	1	1	1	1	1	1	0	2.08227	0	0	0	0	0	0	0	0	0	0	20.9762	1	1	0.047673	0.363217	0.047673	0.363217
21816	Tgm1	1	1	1	1	1	1	1	56.9053	1	614.876	1	1	0	0	0	0	0	0	0	1.75515	0	2.78879	0	0	1	19.6351	205.625	19.6351	0.42265	205.625	0.42265
67155	Smarca2	1	1	1	1	1	1	1	1	1	1	1	1	0	0	0	0	0	0	0	0	0	0	0	0	1	1	1	1	#DIV/0!	1	#DIV/0!
26443	Psma6	1	1	1	1	1	1	1	1	1	1	1	1	0	0	0	0	0	0	0	0	0	0	0	0	1	1	1	1	#DIV/0!	1	#DIV/0!
216459	Myl6b	1	1	1	1	1	1	1	1	1	8357.21	21222.7	2725.54	0	0	0	0	0	0	0	0	0	3.92206	4.3268	3.43545	1	1	10768.5	1	#DIV/0!	10768.5	0.00434839
15109	Hal	1	1	1	1	1	1	1	1	1	1	1	1	0	0	0	0	0	0	0	0	0	0	0	0	1	1	1	1	#DIV/0!	1	#DIV/0!
106763	Ttbk1	1	1	1	1	1	1	1	1	1	1	1	1	0	0	0	0	0	0	0	0	0	0	0	0	1	1	1	1	#DIV/0!	1	#DIV/0!
20724	Serpinb5	1	1	1	1	1	1	1	1	1	1	1	1	0	0	0	0	0	0	0	0	0	0	0	0	1	1	1	1	#DIV/0!	1	#DIV/0!
70405	Calml3	1	1	1	1	1	1	1	1	1	1	1	1	0	0	0	0	0	0	0	0	0	0	0	0	1	1	1	1	#DIV/0!	1	#DIV/0!
18008	Nes	422.778	364.324	1	1	1	1	1	4991.07	83444.6	9208.6	38446.1	1	2.62611	2.56149	0	0	0	0	0	3.69819	4.9214	3.96419	4.58485	0	131.85	29478.9	15885.2	223.578	0.306008	120.479	0.299268
70127	Dpf3	1	1	1	1	1	1	1	1	1	1	1	1	0	0	0	0	0	0	0	0	0	0	0	0	1	1	1	1	#DIV/0!	1	#DIV/0!
28006	Washc2	1	1	1	1	1	1	1	1	1	1	1	1	0	0	0	0	0	0	0	0	0	0	0	0	1	1	1	1	#DIV/0!	1	#DIV/0!
17882	Myh2	1	123.182	1	1	1	1	1	1	1	38.0562	235.606	1	0	2.09055	0	0	0	0	0	0	0	1.58043	2.37219	0	21.3636	1	91.554	0.0468086	0.363217	4.28551	0.300843
83797	Smarcd1	1	1	1	1	1	1	1	1	1	1	1	1	0	0	0	0	0	0	0	0	0	0	0	0	1	1	1	1	#DIV/0!	1	#DIV/0!
57911	Gsdma	1	1	1	1	1	1	1	1	1	1	1	1	0	0	0	0	0	0	0	0	0	0	0	0	1	1	1	1	#DIV/0!	1	#DIV/0!
20115	Rps7	1	1	1	1	1	1	1	1	1	1	1	1	0	0	0	0	0	0	0	0	0	0	0	0	1	1	1	1	#DIV/0!	1	#DIV/0!
223650	Eppk1	1	1	1	1	1	1	1	1	1	1	1	1	0	0	0	0	0	0	0	0	0	0	0	0	1	1	1	1	#DIV/0!	1	#DIV/0!
347722	Agap1	1	1	1	1	89.0024	1	1	38.487	738.583	1	1	1	0	0	0	0	1.9494	0	0	1.58531	2.8684	0	0	0	15.6671	259.357	1	16.5543	0.29512	0.0638281	0.363217
13072	Cyp11b2	1	1	1	1	1	1	1	1	1	1	2323.9	1	0	0	0	0	0	0	0	0	0	0	3.36622	0	1	1	775.299	1	#DIV/0!	775.299	0.42265
110115	Cyp11b1	1	1	1	1	1	1	1	1	1	1	2243.76	1	0	0	0	0	0	0	0	0	0	0	3.35098	0	1	1	748.587	1	#DIV/0!	748.587	0.42265
76722	Ckmt2	1	1	1	1	1	1	1	1	1	1	1	1	0	0	0	0	0	0	0	0	0	0	0	0	1	1	1	1	#DIV/0!	1	#DIV/0!
319217	Vmn2r7	1	1	1	1	1	1	1	1	1	1	1	1	0	0	0	0	0	0	0	0	0	0	0	0	1	1	1	1	#DIV/0!	1	#DIV/0!
637053	Vmn2r4	1	1	1	1	1	1	1	1	1	1	1	1	0	0	0	0	0	0	0	0	0	0	0	0	1	1	1	1	#DIV/0!	1	#DIV/0!
667069	Vmn2r6	1	1	1	1	1	1	1	1	1	1	1	1	0	0	0	0	0	0	0	0	0	0	0	0	1	1	1	1	#DIV/0!	1	#DIV/0!
16978	Lrrfip1	1	1	1	1	1	1	1	1	1	3976.86	76777.8	5365.08	0	0	0	0	0	0	0	0	0	3.59954	4.88524	3.72958	1	1	28706.6	1	#DIV/0!	28706.6	0.00992293
13033	Ctsd	1	1	1	1	1	1	1	50.7665	1	1	1	1	0	0	0	0	0	0	0	1.70558	0	0	0	0	1	17.5888	1	17.5888	0.42265	1	#DIV/0!
56752	Aldh9a1	1	1	1	1	1	1	1	1	1	1	1	1	0	0	0	0	0	0	0	0	0	0	0	0	1	1	1	1	#DIV/0!	1	#DIV/0!
17901	Myl1	1	1	341.352	482.187	4086.15	2187.86	1	1	1	371290	1.10445e+06	157803	0	0	2.5332	2.68322	3.61131	3.34002	0	0	0	5.56971	6.04314	5.19811	1183.26	1	544513	0.000845123	0.0279608	460.181	0.00211029
19309	Pygm	1	1	1	1	1	246.523	1	1	1	1	940.535	1	0	0	0	0	0	2.39186	0	0	0	0	2.97337	0	41.9205	1	314.178	0.0238547	0.363217	7.49462	0.622172
26422	Nbea	1	1	1	1	36.0966	1	1	1	1	1	1	1	0	0	0	0	1.55747	0	0	0	0	0	0	0	6.84943	1	1	0.145998	0.363217	0.145998	0.363217
18000	44441	1	1	810.127	1	2072.96	1	1	1	1	1	1	1	0	0	2.90855	0	3.31659	0	0	0	0	0	0	0	481.182	1	1	0.00207822	0.175832	0.00207822	0.175832
18432	Mybbp1a	1	1	1	1	1	1	1	1	1	1	1	1	0	0	0	0	0	0	0	0	0	0	0	0	1	1	1	1	#DIV/0!	1	#DIV/0!
209446	Tfe3	1	1	1	1	1	1	1	1	1	1	1	1	0	0	0	0	0	0	0	0	0	0	0	0	1	1	1	1	#DIV/0!	1	#DIV/0!
100040591	Kcnj13	1	1	1	1	1	1	1	1	1	1	1	1	0	0	0	0	0	0	0	0	0	0	0	0	1	1	1	1	#DIV/0!	1	#DIV/0!
432572	Specc1	1	1	1	1	1	1	1	1	1	5764.06	36330.9	3049.25	0	0	0	0	0	0	0	0	0	3.76073	4.56028	3.48419	1	1	15048.1	1	#DIV/0!	15048.1	0.00665537
20618	Sncg	1	1	1	1	5900.49	847.032	1	1	1	740.052	1	322.919	0	0	0	0	3.77089	2.9279	0	0	0	2.86926	0	2.50909	1125.25	1	354.657	0.000888689	0.178887	0.31518	0.584598
12259	C1qa	1	6787.16	1	22464.4	29298.5	16961.3	2613.1	1033.12	1	1	1	1	0	3.83169	0	4.3515	4.46685	4.22946	3.41716	3.01415	0	0	0	0	12585.6	1215.74	1	0.0965981	0.65366	7.94561e-05	0.025461
93721	Cpn1	1	1	1	1	1	1	1	1	1	1	1	1	0	0	0	0	0	0	0	0	0	0	0	0	1	1	1	1	#DIV/0!	1	#DIV/0!
14415	Gad1	1	1	1	1	1252.98	1	1	1	1	1	1	1	0	0	0	0	3.09794	0	0	0	0	0	0	0	209.663	1	1	0.00476955	0.363217	0.00476955	0.363217
115489330	115489330	1	1	1	1	1	1	1	1	1	118.513	1	61.5212	0	0	0	0	0	0	0	0	0	2.07377	0	1.78903	1	1	60.3447	1	#DIV/0!	60.3447	0.185713
16649	Kpna4	1	1	1	1	1	648.88	1	1	1	1	1	1	0	0	0	0	0	2.81216	0	0	0	0	0	0	108.98	1	1	0.009176	0.363217	0.009176	0.363217
12262	C1qc	1	13970.3	1	18828.8	50337.7	10488.4	1303.7	1	743.81	1	1	1	0	4.14521	0	4.27482	4.70189	4.02071	3.11518	0	2.87146	0	0	0	15604.5	682.836	1	0.0437588	0.550547	6.4084e-05	0.0255103
12260	C1qb	486.336	13721.5	496.328	21850.6	109762	7418.3	1539.85	1	2487.7	3312.6	3215.61	1	2.68694	4.1374	2.69577	4.33946	5.04045	3.8703	3.18748	0	3.3958	3.52017	3.50726	0	25622.6	1342.85	2176.4	0.0524089	0.279224	0.0849409	0.340625
68094	Smarcc2	1	1	221.319	129.048	121.079	1	1	1	1	1	80.9304	111.765	0	0	2.34502	2.11075	2.08307	0	0	0	0	0	1.90811	2.0483	79.0743	1	64.5651	0.0126463	0.0762036	0.816511	0.793472
17883	Myh3	9624.44	122.008	1	1	1	1	1	1	1	1	106.038	1	3.98338	2.08639	0	0	0	0	0	0	0	0	2.02546	0	1625.08	1	36.0128	0.000615356	0.199801	0.0221607	0.738857
74142	Lonp1	1	1	902.636	1	1042.88	1416.49	1	1	1	1	1	1	0	0	2.95551	0	3.01824	3.15121	0	0	0	0	0	0	560.835	1	1	0.00178306	0.0757395	0.00178306	0.0757395
19167	Psma3	1	1	455.066	1	1	1	1	1	1	1	1	1	0	0	2.65807	0	0	0	0	0	0	0	0	0	76.6777	1	1	0.0130416	0.363217	0.0130416	0.363217
12404	Cbln1	1	4798.16	2081.14	3833.92	13062.7	1	1539.85	1	1	1	1	1	0	3.68107	3.3183	3.58364	4.11603	0	3.18748	0	0	0	0	0	3962.98	513.95	1	0.129688	0.34897	0.000252335	0.0258499
213990	Agap3	1	1	1	1	102.117	1	1	1	1	1	1	1	0	0	0	0	2.0091	0	0	0	0	0	0	0	17.8528	1	1	0.0560135	0.363217	0.0560135	0.363217
16480	Jup	9709.26	376.117	849.702	1132.42	1	1673.34	10159.2	19426.2	58169.3	49407.8	10291.5	1262.58	3.98719	2.57532	2.92927	3.05401	0	3.22358	4.00686	4.28839	4.76469	4.6938	4.01248	3.10126	2290.31	29251.6	20320.6	12.7719	0.0269772	8.87244	0.117229
73677	Psma8	1	1	1	1270.07	1	1	1	1	1	1	1	1	0	0	0	3.10383	0	0	0	0	0	0	0	0	212.512	1	1	0.00470562	0.363217	0.00470562	0.363217
26444	Psma7	1	1	1	1172.37	1	1	1	1	1	1	1	1	0	0	0	3.06907	0	0	0	0	0	0	0	0	196.229	1	1	0.00509609	0.363217	0.00509609	0.363217
16532	Kcnu1	1	1	2276.92	1	1	1	1	1104.69	1	1	1	1	0	0	3.35735	0	0	0	0	3.04324	0	0	0	0	380.319	368.897	1	0.969967	0.718735	0.00262937	0.363217
12306	Anxa2	5390.8	1	1	2196.38	1	1	1	2874.71	1064.67	4001.24	1	1	3.73165	0	0	3.34171	0	0	0	3.45859	3.02721	3.60219	0	0	1265.2	1313.46	1334.41	1.03815	0.498035	1.05471	0.988491
109620	Dsp	9298.65	1	1542.74	611.604	239.53	390.092	498.611	3265.31	871.428	13965.6	103.314	1	3.96842	0	3.18829	2.78647	2.37936	2.59117	2.69776	3.51392	2.94023	4.14506	2.01416	0	2013.94	1545.12	4689.97	0.767213	0.378662	2.32876	0.764868
22003	Tpm1	1	1648.68	4808.24	10591.8	15287.1	28399.8	1	1	1	463326	2.36279e+06	172930	0	3.21714	3.68199	4.02497	4.18432	4.45332	0	0	0	5.66589	6.37343	5.23787	10122.8	1	999682	9.87872e-05	0.00475795	98.7558	0.013479
11657	Alb	24487.3	13990.8	31197.4	33236.5	40023.5	12368.1	274432	114985	135518	207905	37741.3	1174.92	4.38894	4.14584	4.49412	4.52162	4.60232	4.0923	5.43843	5.06064	5.132	5.31787	4.57682	3.07001	25883.9	174978	82273.8	6.76011	0.00357318	3.17857	0.944077
223917	Krt79	845676	143121	172221	269176	163157	69658.3	109624	190807	1	629128	192527	18065.4	5.9272	5.1557	5.23609	5.43004	5.21261	4.84297	5.03991	5.2806	0	5.79874	5.28449	4.25685	277168	100144	279907	0.361312	0.392787	1.00988	0.725997
16663	Krt13	1	585462	1	1	575830	388175	1	1	1.30568e+06	1.51613e+06	1	1	0	5.7675	0	0	5.76029	5.58903	0	0	6.11584	6.18074	0	0	258245	435227	505378	1.68533	0.753527	1.95697	0.76168
70615	Ankrd24	10864.1	1	1	1	1	1	1	1	1	1	10274.1	1	4.03599	0	0	0	0	0	0	0	0	0	4.01174	0	1811.52	1	3425.37	0.000552023	0.363217	1.89088	0.686571
22630	Ywhaq	32386	17232.5	68663.1	67910.9	163298	115995	65244.2	23642.5	95168.3	122795	72898.4	11031.3	4.51036	4.23635	4.83672	4.83194	5.21298	5.06444	4.81454	4.37369	4.97849	5.08918	4.86272	4.04263	77580.9	61351.7	68908.1	0.790809	0.807614	0.88821	0.760393
59069	Tpm3	1	1677.01	2028.38	11318.7	27976.2	17409.4	1	1	1	352638	1.75074e+06	234878	0	3.22454	3.30715	4.0538	4.44679	4.24078	0	0	0	5.54733	6.24322	5.37084	10068.5	1	779418	9.93201e-05	0.00502521	77.4119	0.0124245
406220	Krt77	405182	630189	628779	1.12309e+06	485169	537248	376203	361848	874490	1.93761e+06	731044	25465.9	5.60765	5.79947	5.7985	6.05041	5.68589	5.73017	5.57542	5.55853	5.94175	6.28727	5.86394	4.40596	634943	537514	898039	0.846555	0.577585	1.41436	0.694054
332131	Krt78	237156	78256.6	57192.1	101363	45372.4	72846.7	55830.3	87089.8	108771	416285	62718.5	3398.24	5.37503	4.89352	4.75734	5.00588	4.65679	4.86241	4.74687	4.93997	5.03651	5.61939	4.7974	3.53125	98697.8	83897	160800	0.85004	0.900062	1.62922	0.695997
235072	44446	1325.7	3816.28	14326	6887.95	27100.3	25783.5	1	1	1	1	1	1	3.12245	3.58164	4.15613	3.83809	4.43297	4.41134	0	0	0	0	0	0	13206.6	1	1	7.57196e-05	8.00187e-06	7.57196e-05	8.00187e-06
20362	44447	1	1	10692.4	7854.1	17233.2	6243.63	1	1	1	1	1	1	0	0	4.02908	3.8951	4.23637	3.79544	0	0	0	0	0	0	7004.22	1	1	0.000142771	0.0252599	0.000142771	0.0252599
110611	Hdlbp	1	1	1	650.076	1	1	1	1	1	1	1	1	0	0	0	2.81296	0	0	0	0	0	0	0	0	109.179	1	1	0.00915924	0.363217	0.00915924	0.363217
239673	Krt90	2.27187e+06	5375.21	4303.25	52164.1	28375.7	448797	200816	334596	269755	1.02666e+06	1	1	6.35638	3.7304	3.6338	4.71737	4.45295	5.65205	5.3028	5.52452	5.43097	6.01143	0	0	468481	268389	342221	0.572893	0.193003	0.730491	0.301498
101055983	Gm14569	1	257.156	591.203	10763.3	725.17	531.372	1	1	1	1	1	1	0	2.4102	2.77174	4.03194	2.86044	2.7254	0	0	0	0	0	0	2144.86	1	1	0.000466231	0.00616476	0.000466231	0.00616476
109052	Krt75	24860.4	1	5502.69	7334.1	102818	13267.6	1	19793	2039.73	259728	477411	1	4.39551	0	3.74058	3.86535	5.01207	4.12279	0	4.29651	3.30957	5.41452	5.67889	0	25630.6	7277.9	245713	0.283954	0.550524	9.58671	0.936081
110308	Krt5	2.25504e+06	365734	435735	621409	326569	103412	307909	666020	235960	1.55924e+06	581409	31299.2	6.35316	5.56316	5.63922	5.79338	5.51397	5.01457	5.48842	5.82349	5.37284	6.19291	5.76448	4.49553	684650	403296	723983	0.589054	0.715889	1.05745	0.78729
16691	Krt8	1.27269e+06	159998	73294.8	167039	84885.3	119963	91262.9	154498	191197	86617.9	225702	11909.1	6.10472	5.20412	4.86507	5.22282	4.92883	5.07905	4.96029	5.18892	5.28148	4.93761	5.35354	4.07588	312979	145652	108076	0.465375	0.675387	0.345315	0.36576
68723	Hrnr	1	1	1	1	1	1	1	9.37632	1	1	1	1	0	0	0	0	0	0	0	0.972032	0	0	0	0	1	3.79211	1	3.79211	0.42265	1	#DIV/0!
16661	Krt10	6.81821e+06	845427	1.37935e+06	1.35022e+06	976312	774841	635833	107582	1.97451e+06	2.62532e+06	783515	33431	6.83367	5.92708	6.13968	6.1304	5.98959	5.88921	5.80334	5.03174	6.29546	6.41918	5.89405	4.52415	2.02406e+06	905974	1.14742e+06	0.447602	0.355041	0.566891	0.442653
16667	Krt17	1	346197	1	1	323154	1	159102	5740.82	611948	278821	248098	1	0	5.53932	0	0	5.50941	0	5.20168	3.75897	5.78671	5.44533	5.39462	0	111559	258930	175640	2.32101	0.0524731	1.57441	0.458983
215384	Fcgbp	53349.6	16018.8	1	1	1	1	1	73.0399	19382.1	1175.9	14561.2	1	4.72713	4.20463	0	0	0	0	0	1.86356	4.2874	3.07037	4.1632	0	11562.1	6485.37	5246.03	0.560918	0.735341	0.453728	0.584233
319482	9530053A07Rik	46854.9	14068.7	1	1	1	1	1	64.1481	17022.5	1032.75	12788.5	1	4.67075	4.14825	0	0	0	0	0	1.80718	4.23102	3.01399	4.10682	0	10154.6	5695.88	4607.42	0.560917	0.74068	0.453728	0.586577
77055	Krt76	483411	69885.9	106758	195083	147426	101720	77804.7	37739.5	299576	29494.8	207581	1037.38	5.68432	4.84439	5.0284	5.29022	5.16857	5.00741	4.89101	4.5768	5.47651	4.46974	5.31719	3.01594	184047	138374	79371.1	0.751837	0.562378	0.431254	0.310093
13808	Eno3	1	1	1423.78	1	6320.01	18812.1	1	1	1	1	1	1	0	0	3.15344	0	3.80072	4.27444	0	0	0	0	0	0	4426.48	1	1	0.000225913	0.0787843	0.000225913	0.0787843
103724	Tbc1d10a	1	1	1	1	1	5283.31	1	1	1	110.262	8813.17	1	0	0	0	0	0	3.72291	0	0	0	2.04242	3.94513	0	881.384	1	2974.81	0.00113458	0.363217	3.37516	0.361389
16681	Krt2	937842	136211	245239	199643	185352	118343	127643	19800.1	328082	341953	169867	3373.32	5.97213	5.13421	5.38959	5.30025	5.268	5.07314	5.106	4.29667	5.51598	5.53397	5.23011	3.52806	303772	158508	171731	0.521801	0.400545	0.565329	0.444218
68239	Krt42	100048	55478	242341	193359	13783.6	14451	73734.5	19843.2	128248	178184	153113	4115.75	5.00021	4.74412	5.38443	5.28637	4.13936	4.1599	4.86767	4.29761	5.10805	5.25087	5.18501	3.61445	103243	73941.8	111804	0.716189	0.934923	1.08292	0.872076
12715	Ckm	1	1	1	1	45298.6	1	1	1	1	1	1	1	0	0	0	0	4.65608	0	0	0	0	0	0	0	7550.6	1	1	0.00013244	0.363217	0.00013244	0.363217
12359	Cat	1	1	4092.79	1	3436.65	227.988	1	1	1	1270.66	1	1	0	0	3.61202	0	3.53614	2.35791	0	0	0	3.10403	0	0	1293.4	1	424.219	0.000773153	0.0825501	0.327986	0.686339
11426	Macf1	170.047	1	1	1	1	58.0501	1	1	21.9402	337.155	3168.09	938.182	2.23057	0	0	0	0	1.7638	0	0	1.34124	2.52783	3.5008	2.97229	38.6829	7.98008	1481.14	0.206295	0.736355	38.2893	0.00255915
16669	Krt19	1.45938e+06	1	657840	559794	385861	1	153006	17716.8	1	293610	291330	1	6.16417	0	5.81812	5.74803	5.58643	0	5.18471	4.24839	0	5.46777	5.46439	0	510480	56908	194980	0.111479	0.729624	0.381955	0.917755
26442	Psma5	4969.07	1	1	1	3526.28	3765.43	1	1	1	1	1	1	3.69628	0	0	0	3.54732	3.57581	0	0	0	0	0	0	2043.96	1	1	0.000489246	0.0756548	0.000489246	0.0756548
17904	Myl6	4565.14	5866.05	31354.9	38073.4	66258.2	69235.3	2025.43	916.357	56495.1	4.58222e+06	9.45217e+06	2.16329e+06	3.65945	3.76835	4.49631	4.58062	4.82124	4.84033	3.30652	2.96206	4.75201	6.66108	6.97553	6.33512	35892.2	19812.3	5.39923e+06	0.551995	0.337578	150.429	0.000136968
110078	Pygb	312.221	1	3296.96	1461.39	6889.11	6590.97	1	1	1	1	1	1	2.49446	0	3.51811	3.16477	3.83816	3.81895	0	0	0	0	0	0	3091.94	1	1	0.000323421	0.00534432	0.000323421	0.00534432
18772	Pkp1	907.624	1	1	1	1	1	1	90.1516	1	2659.32	1	1	2.95791	0	0	0	0	0	0	1.95497	0	3.42477	0	0	152.104	30.7172	887.108	0.201949	0.854725	5.83224	0.640668
16665	Krt15	176014	373279	1	357710	138214	270422	111098	1	596731	241456	1	1	5.24555	5.57203	0	5.55353	5.14055	5.43204	5.04571	0	5.77578	5.38284	0	0	219273	235943	80486.1	1.07602	0.692119	0.367058	0.270267
16678	Krt1	4.0778e+06	673176	763131	966424	431654	695855	528393	47172.2	1.1166e+06	2.55383e+06	654111	36088.7	6.61043	5.82813	5.8826	5.98517	5.63514	5.84252	5.72296	4.67369	6.0479	6.40719	5.81565	4.55737	1.26801e+06	564054	1.08134e+06	0.444835	0.365891	0.852789	0.570829
11472	Actn2	45706.3	4311.62	1176.76	1415.6	1779.32	456.046	267.78	143.711	1	1	1	1	4.65998	3.63464	3.07069	3.15094	3.25025	2.65901	2.42778	2.15749	0	0	0	0	9140.94	137.497	1	0.0150419	0.120928	0.000109398	6.87814e-05
11937	Atp2a1	1	1	492.48	1479.71	2021.39	1	1	1	1	1	1	1	0	0	2.69239	3.17018	3.30565	0	0	0	0	0	0	0	666.096	1	1	0.00150129	0.0771589	0.00150129	0.0771589
68196	Hsbp1	1	1	1	1	1	1	885413	1.4308e+06	1.68957e+06	1.99312e+06	293541	47196.3	0	0	0	0	0	0	5.94715	6.15558	6.22778	6.29953	5.46767	4.67391	1	1.33526e+06	777951	1.33526e+06	0.00018954	777951	0.00725393
13728	Mark2	1	1	1	1	1	1	636984	260244	2.1027e+06	1.9864e+06	293166	119984	0	0	0	0	0	0	5.80413	5.41538	6.32278	6.29807	5.46711	5.07912	1	999976	799850	999976	0.00201431	799850	0.0040754
67480	Cwc25	1	1	1	1	1	1	212623	23765.4	359585	465866	215180	6713.67	0	0	0	0	0	0	5.32761	4.37595	5.5558	5.66826	5.3328	3.82696	1	198658	229253	198658	0.00500791	229253	0.0128697
69903	Rasip1	1	1	1	1	1	1	231187	88066.4	262904	986813	302623	51206.4	0	0	0	0	0	0	5.36396	4.94481	5.4198	5.99423	5.4809	4.70932	1	194052	446881	194052	0.000816379	446881	0.00475677
245827	Fat2	1	1	1	1	1	1	48729.6	58475.2	194117	86029	8695.3	5257.01	0	0	0	0	0	0	4.68779	4.76697	5.28806	4.93464	3.93928	3.72074	1	100440	33327.1	100440	0.00146474	33327.1	0.00782541
74570	Zkscan1	1	1	1	1	1	1	75336.9	84271.8	107534	372640	61285.3	24534.5	0	0	0	0	0	0	4.87701	4.92568	5.03154	5.57129	4.78736	4.38978	1	89047.5	152820	89047.5	8.50991e-05	152820	0.00494793
12558	Cdh2	1	1	1	1	1	1	85088.6	79108.7	60647.4	141975	55501.7	17010	0	0	0	0	0	0	4.92987	4.89822	4.78281	5.15221	4.74431	4.23071	1	74948.2	71495.7	74948.2	8.41852e-05	71495.7	0.0031898
227937	Pkp4	1	1	1	1	1	1	38845.5	33908.9	138539	146063	38192.6	6945.89	0	0	0	0	0	0	4.58934	4.53031	5.14157	5.16454	4.58198	3.84173	1	70431.2	63733.9	70431.2	0.00167263	63733.9	0.00706581
12385	Ctnna1	1	1	1	1	1	1	3251.28	11388.4	86467.9	14277.1	5299	5204.76	0	0	0	0	0	0	3.51205	4.05646	4.93686	4.15464	3.72419	3.7164	1	33702.6	8260.3	33702.6	0.00977125	8260.3	0.00140055
238871	Pde4d	1	1	1	1	1	1	2557.7	12950	33886.5	41397.5	2124.58	169.919	0	0	0	0	0	0	3.40785	4.11227	4.53003	4.61697	3.32727	2.23024	1	16464.7	14564	16464.7	0.00658024	14564	0.0389594
239667	Dip2b	1	1	1	1	1	1	12548.5	6444.12	24768.1	107823	10619.5	7562.08	0	0	0	0	0	0	4.09859	3.80916	4.39389	5.03271	4.02611	3.87864	1	14586.9	42001.6	14586.9	0.00169028	42001.6	0.00699637
226778	Mark1	1	1	1	1	1	1	6456.53	4388.91	30637.7	41584.7	4225.7	2342.74	0	0	0	0	0	0	3.81	3.64236	4.48626	4.61893	3.6259	3.36972	1	13827.7	16051	13827.7	0.00417489	16051	0.00954399
76071	Jakmip1	1	1	1	1	1	1	7135.74	3393.21	29271.2	77606.4	2854.94	1079.14	0	0	0	0	0	0	3.85344	3.53061	4.46644	4.8899	3.4556	3.03308	1	13266.7	27180.2	13266.7	0.00479237	27180.2	0.0212516
381353	Ajm1	1	1	1	1	1	1	3539.92	4659.16	30163.4	18354.1	24419	6111.35	0	0	0	0	0	0	3.54899	3.66831	4.47948	4.26373	4.38773	3.78614	1	12787.5	16294.8	12787.5	0.00557395	16294.8	0.00195099
19724	Rfx1	1	1	1	1	1	1	6857.21	12577.3	17418.1	37347	3849.42	1395.61	0	0	0	0	0	0	3.83615	4.09959	4.241	4.57226	3.5854	3.14476	1	12284.2	14197.3	12284.2	0.000853087	14197.3	0.0123163
56508	Rapgef4	1	1	1	1	1	1	8811.84	7668.35	16931.6	33717.1	1399.09	1535.25	0	0	0	0	0	0	3.94507	3.8847	4.2287	4.52785	3.14584	3.18618	1	11137.3	12217.1	11137.3	0.000695333	12217.1	0.0153738
230119	Zbtb5	1	1	1	1	1	1	5085.07	1023	21142.1	26811.7	1579.99	522.486	0	0	0	0	0	0	3.7063	3.00987	4.32515	4.42832	3.19865	2.71807	1	9083.39	9638.04	9083.39	0.0104877	9638.04	0.0211205
18163	Ctnnd2	1	1	1	1	1	1	4037.8	1567.53	15566.8	23974.6	28032.7	921.528	0	0	0	0	0	0	3.60615	3.19522	4.1922	4.37975	4.44766	2.96451	1	7057.39	17642.9	7057.39	0.00617403	17642.9	0.0147938
320271	Scai	1	1	1	1	1	1	5653.63	3321.01	8558.53	21335.5	650.973	214.111	0	0	0	0	0	0	3.75233	3.52127	3.9324	4.3291	2.81356	2.33064	1	5844.39	7400.2	5844.39	0.00101316	7400.2	0.0344788
12555	Cdh15	1	1	1	1	1	1	4344.55	324.196	12075.5	20009.9	18348.7	4725.89	0	0	0	0	0	0	3.63794	2.51081	4.08191	4.30124	4.2636	3.67448	1	5581.43	14361.5	5581.43	0.0182879	14361.5	0.00246517
208618	Etl4	1	1	1	1	1	1	3447.12	1887.21	10718	4376.91	549.275	248.122	0	0	0	0	0	0	3.53746	3.27582	4.03011	3.64117	2.73979	2.39467	1	5350.78	1724.77	5350.78	0.0037218	1724.77	0.0157559
18578	Pde4b	1	1	1	1	1	1	1699.1	4483.26	7453.28	37766.1	2072.05	2786.1	0	0	0	0	0	0	3.23022	3.65159	3.87235	4.5771	3.3164	3.445	1	4545.21	14208.1	4545.21	0.00274957	14208.1	0.0110446
319713	Ablim3	1	1	1	1	1	1	2809.47	5407.91	3046.06	12188.4	35085.9	6330.85	0	0	0	0	0	0	3.44862	3.73303	3.48374	4.08595	4.54513	3.80146	1	3754.48	17868.4	3754.48	0.000633527	17868.4	0.00272172
240753	Plekha6	1	1	1	1	1	1	1268.35	5623.75	3042	1320.01	1832.82	165.816	0	0	0	0	0	0	3.10324	3.75003	3.48316	3.12058	3.26312	2.21963	1	3311.36	1106.21	3311.36	0.00295335	1106.21	0.0127289
20411	Sorbs1	1	1	1	1	1	1	478.98	3573.23	3758.75	3874.8	6033.31	1839.53	0	0	0	0	0	0	2.68032	3.55306	3.57504	3.58825	3.78056	3.26471	1	2603.65	3915.88	2603.65	0.00802407	3915.88	0.00179824
116837	Rims1	1	1	1	1	1	1	2234.94	1900.17	2326.61	14916.6	3576.31	500.598	0	0	0	0	0	0	3.34927	3.27879	3.36672	4.17367	3.55344	2.69949	1	2153.91	6331.16	2153.91	6.50773e-05	6331.16	0.0147838
56455	Dynll1	1	1	1	1	1	1	12992.4	675.818	63110.1	1	27004.2	1	0	0	0	0	0	0	4.11369	2.82983	4.8001	0	4.43143	0	1	25592.8	9002.08	25592.8	0.0210727	9002.08	0.42265
66395	Ahnak	1	1	1	1	1	1	1719.8	18596.9	48170.2	629.076	1	1	0	0	0	0	0	0	3.23548	4.26944	4.68278	2.7987	0	0	1	22829	210.359	22829	0.0110391	210.359	0.42265
99480	Dnttip2	1	1	1	1	1	1	5069.77	4900.7	29650.6	11675.8	1	169.835	0	0	0	0	0	0	3.70499	3.69026	4.47203	4.06729	0	2.23003	1	13207	3948.86	13207	0.00423247	3948.86	0.216181
16800	Arhgef2	1	1	1	1	1	1	1508.26	4255.26	17577.2	24915.2	1	1300.15	0	0	0	0	0	0	3.17848	3.62893	4.24495	4.39646	0	3.114	1	7780.24	8738.79	7780.24	0.00696582	8738.79	0.195153
72542	Pgam5	1	1	1	1	1	1	6071.42	783.955	13191.5	4522.37	1003.45	1	0	0	0	0	0	0	3.78329	2.89429	4.12029	3.65537	3.00149	0	1	6682.29	1842.27	6682.29	0.0101649	1842.27	0.187414
14107	Fat1	1	1	1	1	1	1	1472.69	3541.6	10008.5	2592.81	1	1	0	0	0	0	0	0	3.16811	3.5492	4.00037	3.41377	0	0	1	5007.61	864.937	5007.61	0.00450259	864.937	0.42265
93742	Pard3	1	1	1	1	1	1	558.836	1896.36	4442.78	652.623	1	1	0	0	0	0	0	0	2.74728	3.27792	3.64766	2.81466	0	0	1	2299.32	218.208	2299.32	0.0065034	218.208	0.42265
13855	Epn2	1	1	1	1	1	1	831.259	1489.8	1724.71	44602.5	1	1002.03	0	0	0	0	0	0	2.91974	3.17313	3.23671	4.64936	0	3.00088	1	1348.59	15201.8	1348.59	0.000967829	15201.8	0.201824
101565	Ccp110	1	1	1	1	1	1	347.32	1777.62	533.497	475.993	1	64.2358	0	0	0	0	0	0	2.54073	3.24984	2.72713	2.6776	0	1.80778	1	886.144	180.409	886.144	0.00554139	180.409	0.198436
72313	Fryl	1	1	1	1	1	1	926.846	295.246	130.78	3816.91	1	105.472	0	0	0	0	0	0	2.96701	2.47018	2.11654	3.58171	0	2.02314	1	450.957	1307.8	450.957	0.00946099	1307.8	0.213351
12561	Cdh4	1	1	1	1	1	1	1	7278.55	5711.76	1194.03	753.562	160.94	0	0	0	0	0	0	0	3.86204	3.75677	3.07701	2.87712	2.20666	1	4330.44	702.843	4330.44	0.183581	702.843	0.00923242
12340	Capza1	1	1	1	1	1	1	1	1	6326.61	224054	756795	199722	0	0	0	0	0	0	0	0	3.80117	5.35035	5.87898	5.30043	1	2109.54	393524	2109.54	0.42265	393524	0.00112655
14810	Grin1	1	1	1	1	1	1	1	452.421	1386.99	1741.4	5889.41	133.397	0	0	0	0	0	0	0	2.65554	3.14207	3.2409	3.77007	2.12514	1	613.469	2588.07	613.469	0.186363	2588.07	0.0244187
80297	Sptbn4	1	1	1	1	1	1	1	1	337.954	169.066	4204.54	1507.32	0	0	0	0	0	0	0	0	2.52886	2.22806	3.62372	3.1782	1	113.318	1960.31	113.318	0.42265	1960.31	0.0181885
74206	Sipa1l3	1	1	1	1	1	1	1	1	335.001	109.458	4596.43	536.136	0	0	0	0	0	0	0	0	2.52505	2.03925	3.66242	2.72927	1	112.334	1747.34	112.334	0.42265	1747.34	0.0268832
17356	Afdn	1	1	1	1	1	1	69.4326	1	209.267	66.5707	1564.31	1275.74	0	0	0	0	0	0	1.84156	0	2.3207	1.82328	3.19432	3.10576	1	93.2331	968.872	93.2331	0.18886	968.872	0.0257359
217124	Ppp1r9b	1	1	1	1	1	1	1	207.02	1	76460.4	566190	111440	0	0	0	0	0	0	0	2.31601	0	4.88344	5.75296	5.04704	1	69.6733	251364	69.6733	0.42265	251364	0.00259418
71960	Myh14	1	1	1	1	1	1	1	10.4441	182.687	139933	416353	48249.8	0	0	0	0	0	0	0	1.01887	2.26171	5.14592	5.61946	4.6835	1	64.7103	201512	64.7103	0.23646	201512	0.00274169
243961	Shank1	1	1	1	1	1	1	1	127.468	1	370.058	333.863	130.606	0	0	0	0	0	0	0	2.1054	0	2.56827	2.52357	2.11596	1	43.1558	278.176	43.1558	0.42265	278.176	0.00356799
14813	Grin2c	1	1	1	1	1	1	1	1	106.852	725.727	2299.82	710.402	0	0	0	0	0	0	0	0	2.02878	2.86077	3.36169	2.8515	1	36.2841	1245.32	36.2841	0.42265	1245.32	0.00309055
26936	Mprip	1	1	1	1	1	1	1	1	50.0259	130400	342683	43783.3	0	0	0	0	0	0	0	0	1.69919	5.11528	5.53489	4.64131	1	17.342	172289	17.342	0.42265	172289	0.00255447
21916	Tmod1	1	1	1	1	1	1	1	1	1	55526.2	236610	32334.6	0	0	0	0	0	0	0	0	0	4.7445	5.37403	4.50967	1	1	108157	1	#DIV/0!	108157	0.00278894
23790	Coro1c	1	1	1	1	1	1	1	1	1	82125.1	583154	63252.5	0	0	0	0	0	0	0	0	0	4.91448	5.76578	4.80108	1	1	242844	1	#DIV/0!	242844	0.0034622
212531	Sh3bgrl2	1	1	1	1	1	1	1	1	1	87574.8	256915	16587.3	0	0	0	0	0	0	0	0	0	4.94238	5.40979	4.21978	1	1	120359	1	#DIV/0!	120359	0.00504014
243725	Ppp1r9a	1	1	1	1	1	1	1	1	1	10128.1	106150	18493	0	0	0	0	0	0	0	0	0	4.00553	5.02592	4.26701	1	1	44923.6	1	#DIV/0!	44923.6	0.00473163
11735	Ank3	1	1	1	1	1	1	1	1	1	54.4195	3083.31	976.381	0	0	0	0	0	0	0	0	0	1.73575	3.48902	2.98962	1	1	1371.37	1	#DIV/0!	1371.37	0.0344141
11867	Arpc1b	1	1	1	1	1	1	1	1	1	591.703	2016.58	508.687	0	0	0	0	0	0	0	0	0	2.7721	3.30461	2.70645	1	1	1038.99	1	#DIV/0!	1038.99	0.0041588
13383	Dlg1	1	1	1	1	1	1	1	1	1	3904.27	45761.1	9101.36	0	0	0	0	0	0	0	0	0	3.59154	4.6605	3.95911	1	1	19588.9	1	#DIV/0!	19588.9	0.0058819
13518	Dst	1	1	1	1	1	1	1	1	1	2101.48	8915.51	2378.6	0	0	0	0	0	0	0	0	0	3.32252	3.95015	3.37632	1	1	4465.19	1	#DIV/0!	4465.19	0.00318608
14248	Flii	1	1	1	1	1	1	1	1	1	10121	64397.7	15565.4	0	0	0	0	0	0	0	0	0	4.00523	4.80887	4.19216	1	1	30028	1	#DIV/0!	30028	0.00312171
14609	Gja1	1	1	1	1	1	1	1	1	1	10431.8	46108.6	11234	0	0	0	0	0	0	0	0	0	4.01836	4.66378	4.05053	1	1	22591.5	1	#DIV/0!	22591.5	0.00243885
17909	Myo10	1	1	1	1	1	1	1	1	1	586.134	1189.35	700.918	0	0	0	0	0	0	0	0	0	2.768	3.07531	2.84567	1	1	825.468	1	#DIV/0!	825.468	0.00101312
17913	Myo1c	1	1	1	1	1	1	1	1	1	443.863	1017.44	167.444	0	0	0	0	0	0	0	0	0	2.64725	3.00751	2.22387	1	1	542.915	1	#DIV/0!	542.915	0.00735393
17931	Ppp1r12a	1	1	1	1	1	1	1	1	1	8274.26	62025.2	5768.94	0	0	0	0	0	0	0	0	0	3.91773	4.79257	3.7611	1	1	25356.1	1	#DIV/0!	25356.1	0.0059067
21968	Tom1	1	1	1	1	1	1	1	1	1	6198.24	26829.6	7900.77	0	0	0	0	0	0	0	0	0	3.79227	4.42861	3.89767	1	1	13642.9	1	#DIV/0!	13642.9	0.00236781
65970	Lima1	1	1	1	1	1	1	1	1	1	2372.28	35084.4	304.492	0	0	0	0	0	0	0	0	0	3.37517	4.54511	2.48358	1	1	12587	1	#DIV/0!	12587	0.0283721
67299	Dock7	1	1	1	1	1	1	1	1	1	496.4	4401.84	908.842	0	0	0	0	0	0	0	0	0	2.69583	3.64363	2.95849	1	1	1935.69	1	#DIV/0!	1935.69	0.00820732
67771	Arpc5	1	1	1	1	1	1	1	1	1	20147.7	51610.1	4231.43	0	0	0	0	0	0	0	0	0	4.30423	4.71273	3.62649	1	1	25329.7	1	#DIV/0!	25329.7	0.00560183
68166	Spire1	1	1	1	1	1	1	1	1	1	2860.07	18889.5	4116.39	0	0	0	0	0	0	0	0	0	3.45638	4.27622	3.61452	1	1	8621.99	1	#DIV/0!	8621.99	0.00437862
68810	Nexn	1	1	1	1	1	1	1	1	1	414.851	12503.8	2394.27	0	0	0	0	0	0	0	0	0	2.61789	4.09704	3.37917	1	1	5104.3	1	#DIV/0!	5104.3	0.0157301
70144	Lrch3	1	1	1	1	1	1	1	1	1	356.573	4907.5	83.7952	0	0	0	0	0	0	0	0	0	2.55215	3.69086	1.92322	1	1	1782.62	1	#DIV/0!	1782.62	0.034269
71268	Lrrfip2	1	1	1	1	1	1	1	1	1	900.946	22817	7583.21	0	0	0	0	0	0	0	0	0	2.9547	4.35826	3.87985	1	1	10433.7	1	#DIV/0!	10433.7	0.0119733
71602	Myo1e	1	1	1	1	1	1	1	1	1	1201.35	19576.8	1097.77	0	0	0	0	0	0	0	0	0	3.07967	4.29174	3.04051	1	1	7291.96	1	#DIV/0!	7291.96	0.0137163
74392	Specc1l	1	1	1	1	1	1	1	1	1	1035.04	6874.06	1868.44	0	0	0	0	0	0	0	0	0	3.01496	3.83721	3.27148	1	1	3259.18	1	#DIV/0!	3259.18	0.00514099
77569	Limch1	1	1	1	1	1	1	1	1	1	10343.2	99261.9	18083.7	0	0	0	0	0	0	0	0	0	4.01466	4.99678	4.25729	1	1	42563	1	#DIV/0!	42563	0.00442995
78829	Tsc22d4	1	1	1	1	1	1	1	1	1	1421.06	25803.9	239.971	0	0	0	0	0	0	0	0	0	3.15261	4.41168	2.38016	1	1	9154.97	1	#DIV/0!	9154.97	0.0304492
80987	Nckipsd	1	1	1	1	1	1	1	1	1	510.267	9943.11	160.466	0	0	0	0	0	0	0	0	0	2.7078	3.99752	2.20538	1	1	3537.95	1	#DIV/0!	3537.95	0.030805
98363	Efhd1	1	1	1	1	1	1	1	1	1	7283.45	17526.7	2542.64	0	0	0	0	0	0	0	0	0	3.86234	4.2437	3.40528	1	1	9117.6	1	#DIV/0!	9117.6	0.0039657
103841	Cuedc1	1	1	1	1	1	1	1	1	1	562.505	9314.1	805.646	0	0	0	0	0	0	0	0	0	2.75013	3.96914	2.90614	1	1	3560.75	1	#DIV/0!	3560.75	0.0139515
107684	Coro2a	1	1	1	1	1	1	1	1	1	6661.13	71380.9	11378.3	0	0	0	0	0	0	0	0	0	3.82355	4.85358	4.05608	1	1	29806.8	1	#DIV/0!	29806.8	0.00535664
108100	Baiap2	1	1	1	1	1	1	1	1	1	752.344	333.893	121.146	0	0	0	0	0	0	0	0	0	2.87642	2.52361	2.08331	1	1	402.461	1	#DIV/0!	402.461	0.00835263
217692	Sipa1l1	1	1	1	1	1	1	1	1	1	75.6799	1121.97	38.9368	0	0	0	0	0	0	0	0	0	1.87898	3.04998	1.59036	1	1	412.194	1	#DIV/0!	412.194	0.0396818
228550	Itpka	1	1	1	1	1	1	1	1	1	12171.1	156207	28769.4	0	0	0	0	0	0	0	0	0	4.08533	5.1937	4.45893	1	1	65715.7	1	#DIV/0!	65715.7	0.00501666
231148	Ablim2	1	1	1	1	1	1	1	1	1	700.404	97821.5	15223.8	0	0	0	0	0	0	0	0	0	2.84535	4.99043	4.18252	1	1	37915.2	1	#DIV/0!	37915.2	0.0235208
232227	Iqsec1	1	1	1	1	1	1	1	1	1	666.424	652.844	766.687	0	0	0	0	0	0	0	0	0	2.82375	2.81481	2.88462	1	1	695.318	1	#DIV/0!	695.318	5.95868e-05
233765	Plekha7	1	1	1	1	1	1	1	1	1	228.902	119.455	113.518	0	0	0	0	0	0	0	0	0	2.35965	2.07721	2.05506	1	1	153.958	1	#DIV/0!	153.958	0.00204659
269587	Epb41	1	1	1	1	1	1	1	1	1	219.701	4389.37	2545.82	0	0	0	0	0	0	0	0	0	2.34183	3.6424	3.40583	1	1	2384.96	1	#DIV/0!	2384.96	0.0159395
326618	Tpm4	1	1	1	1	1	1	1	1	1	8036.62	17241.8	5410.71	0	0	0	0	0	0	0	0	0	3.90507	4.23658	3.73325	1	1	10229.7	1	#DIV/0!	10229.7	0.00138972
329251	Ppp1r12b	1	1	1	1	1	1	1	1	1	4307.31	17563.8	2305.07	0	0	0	0	0	0	0	0	0	3.63421	4.24462	3.36268	1	1	8058.72	1	#DIV/0!	8058.72	0.00480848
677884	Pakap	1	1	1	1	1	1	1	1	1	1770.55	84206	10879.8	0	0	0	0	0	0	0	0	0	3.24811	4.92534	4.03662	1	1	32285.4	1	#DIV/0!	32285.4	0.0138745
15270	H2afx	1	1	1	1	1	1	8571.17	1	104811	1	3097.89	1	0	0	0	0	0	0	3.93304	0	5.02041	0	3.49107	0	1	37794.5	1033.3	37794.5	0.189459	1033.3	0.42265
94218	Cnnm3	1	1	1	1	1	1	1	386.74	39911.3	1	1	1	0	0	0	0	0	0	0	2.58742	4.6011	0	0	0	1	13433	1	13433	0.213769	1	#DIV/0!
22652	Mkrn3	1	1	1	1	1	1	17239.6	1	1	1	12199.3	1	0	0	0	0	0	0	4.23653	0	0	0	4.08633	0	1	5747.22	4067.09	5747.22	0.42265	4067.09	0.42265
15126	Hba-x	1	1	1	1	1	1	1	1	16593.6	1	1	1	0	0	0	0	0	0	0	0	4.21994	0	0	0	1	5531.85	1	5531.85	0.42265	1	#DIV/0!
15135	Hbb-y	1	1	1	1	1	1	1	1	13547.5	1	1	1	0	0	0	0	0	0	0	0	4.13186	0	0	0	1	4516.5	1	4516.5	0.42265	1	#DIV/0!
241201	Cdh7	1	1	1	1	1	1	1	2347.93	5252.35	2101.44	1	1	0	0	0	0	0	0	0	3.37068	3.72035	3.32252	0	0	1	2533.76	701.147	2533.76	0.184494	701.147	0.42265
72621	Pdzd11	1	1	1	1	1	1	1	7434.15	76.6528	1	1	1	0	0	0	0	0	0	0	3.87123	1.88453	0	0	0	1	2503.94	1	2503.94	0.228187	1	#DIV/0!
110312	Pmch	1	1	1	1	1	1	1	6269.98	352.246	1	1	1	0	0	0	0	0	0	0	3.79727	2.54685	0	0	0	1	2207.74	1	2207.74	0.198915	1	#DIV/0!
320864	Krt26	1	1	1	1	1	1	1	1	5314.75	1	1	1	0	0	0	0	0	0	0	0	3.72548	0	0	0	1	1772.25	1	1772.25	0.42265	1	#DIV/0!
74201	Cep97	1	1	1	1	1	1	352.896	4592.21	1	2253.74	1	1	0	0	0	0	0	0	2.54765	3.66202	0	3.3529	0	0	1	1648.7	751.914	1648.7	0.196342	751.914	0.42265
57294	Rps27	1	1	1	1	1	1	1	1	4446.74	1	1	1	0	0	0	0	0	0	0	0	3.64804	0	0	0	1	1482.91	1	1482.91	0.42265	1	#DIV/0!
100043813	Rps27rt	1	1	1	1	1	1	1	1	4446.74	1	1	1	0	0	0	0	0	0	0	0	3.64804	0	0	0	1	1482.91	1	1482.91	0.42265	1	#DIV/0!
67941	Rps27l	1	1	1	1	1	1	1	1	3557.39	1	1	1	0	0	0	0	0	0	0	0	3.55113	0	0	0	1	1186.46	1	1186.46	0.42265	1	#DIV/0!
73739	Cby1	1	1	1	1	1	1	1	1	2571.69	2306.09	1	1	0	0	0	0	0	0	0	0	3.41022	3.36288	0	0	1	857.895	769.364	857.895	0.42265	769.364	0.42265
241656	Pak7	1	1	1	1	1	1	1	448.695	1938.8	1	799.535	1	0	0	0	0	0	0	0	2.65195	3.28753	0	2.90284	0	1	796.166	267.178	796.166	0.188139	267.178	0.42265
23836	Cdh20	1	1	1	1	1	1	1	1747.44	487.967	1	1	1	0	0	0	0	0	0	0	3.2424	2.68839	0	0	0	1	745.47	1	745.47	0.187043	1	#DIV/0!
238405	Adam6b	1	1	1	1	1	1	1	2179.63	1	1	1	1	0	0	0	0	0	0	0	3.33838	0	0	0	0	1	727.208	1	727.208	0.42265	1	#DIV/0!
217944	Rapgef5	1	1	1	1	1	1	2051.82	1	1	1	1	1	0	0	0	0	0	0	3.31214	0	0	0	0	0	1	684.606	1	684.606	0.42265	1	#DIV/0!
215707	Ccdc92	1	1	1	1	1	1	1	118.55	1754.48	1	442.488	1	0	0	0	0	0	0	0	2.0739	3.24415	0	2.6459	0	1	624.676	148.163	624.676	0.202582	148.163	0.42265
17304	Mfge8	1	1	1	1	1	1	1624.71	1	1	2094.78	767.407	1	0	0	0	0	0	0	3.21078	0	0	3.32114	2.88503	0	1	542.236	954.394	542.236	0.42265	954.394	0.185512
13385	Dlg4	1	1	1	1	1	1	1	56.2228	1543.81	2712.77	1	1059.75	0	0	0	0	0	0	0	1.74991	3.18859	3.43341	0	3.0252	1	533.677	1257.84	533.677	0.21609	1257.84	0.185129
66282	Tma16	1	1	1	1	1	1	1	1	1589.94	1976.55	1	1	0	0	0	0	0	0	0	0	3.20138	3.29591	0	0	1	530.648	659.516	530.648	0.42265	659.516	0.42265
109135	Plekha5	1	1	1	1	1	1	1	336.272	1039.96	1	581.76	119.331	0	0	0	0	0	0	0	2.52669	3.01702	0	2.76474	2.07675	1	459.076	234.03	459.076	0.186678	234.03	0.191624
94221	Gopc	1	1	1	1	1	1	635.948	1	691.922	717.572	1	1	0	0	0	0	0	0	2.80342	0	2.84006	2.85587	0	0	1	442.957	239.857	442.957	0.183521	239.857	0.42265
109624	Cald1	1	1	1	1	1	1	706.372	1	392.699	1	394.938	1	0	0	0	0	0	0	2.84903	0	2.59406	0	2.59653	0	1	366.69	132.313	366.69	0.184398	132.313	0.42265
30853	Mlf2	1	1	1	1	1	1	1	1054.2	1	5118.48	1652.15	1	0	0	0	0	0	0	0	3.02292	0	3.70914	3.21805	0	1	352.067	2257.21	352.067	0.42265	2257.21	0.185548
11576	Afp	1	1	1	1	1	1	1	1	1052.1	1	1	1	0	0	0	0	0	0	0	0	3.02206	0	0	0	1	351.367	1	351.367	0.42265	1	#DIV/0!
329165	Abi2	1	1	1	1	1	1	1	1	1050.82	346.897	1	1	0	0	0	0	0	0	0	0	3.02153	2.5402	0	0	1	350.94	116.299	350.94	0.42265	116.299	0.42265
19085	Prkar1b	1	1	1	1	1	1	1	1	666.653	1	1	1	0	0	0	0	0	0	0	0	2.8239	0	0	0	1	222.884	1	222.884	0.42265	1	#DIV/0!
68507	Ppfia4	1	1	1	1	1	1	1	15.8503	576.225	1	2374.31	1	0	0	0	0	0	0	0	1.20004	2.76059	0	3.37554	0	1	197.692	792.102	197.692	0.240345	792.102	0.42265
229574	Flg2	1	1	1	1	1	1	1	1	519.707	1	1	1	0	0	0	0	0	0	0	0	2.71576	0	0	0	1	173.902	1	173.902	0.42265	1	#DIV/0!
327814	Ppfia2	1	1	1	1	1	1	1	13.4149	487.689	1	1	1	0	0	0	0	0	0	0	1.12759	2.68814	0	0	0	1	167.368	1	167.368	0.244265	1	#DIV/0!
238988	Erc2	1	1	1	1	1	1	1	153.583	294.946	605.932	1	1	0	0	0	0	0	0	0	2.18634	2.46974	2.78242	0	0	1	149.843	202.644	149.843	0.185012	202.644	0.42265
66354	Snw1	1	1	1	1	1	1	1	1	445.146	1	1	1	0	0	0	0	0	0	0	0	2.6485	0	0	0	1	149.049	1	149.049	0.42265	1	#DIV/0!
17169	Mark3	1	1	1	1	1	1	1	44.697	399.225	1	330.334	178.484	0	0	0	0	0	0	0	1.65028	2.60122	0	2.51895	2.2516	1	148.307	169.939	148.307	0.203192	169.939	0.184783
71803	Slc25a18	1	1	1	1	1	1	1	1	442.607	1	1	1	0	0	0	0	0	0	0	0	2.64602	0	0	0	1	148.202	1	148.202	0.42265	1	#DIV/0!
19134	Prpf4b	1	1	1	1	1	1	1	1	401.892	1	1	1	0	0	0	0	0	0	0	0	2.60411	0	0	0	1	134.631	1	134.631	0.42265	1	#DIV/0!
232944	Mark4	1	1	1	1	1	1	1	398.968	1	454.508	1	1	0	0	0	0	0	0	0	2.60094	0	2.65754	0	0	1	133.656	152.169	133.656	0.42265	152.169	0.42265
243043	Kctd8	1	1	1	1	1	1	1	237.357	151.854	1	1	1	0	0	0	0	0	0	0	2.3754	2.18143	0	0	0	1	130.07	1	130.07	0.184242	1	#DIV/0!
211945	Plekhh1	1	1	1	1	1	1	1	19.8506	369.068	122.614	1	1	0	0	0	0	0	0	0	1.29777	2.56711	2.08854	0	0	1	129.973	41.5379	129.973	0.224269	41.5379	0.42265
382034	Gse1	1	1	1	1	1	1	1	1	382.472	1	1	1	0	0	0	0	0	0	0	0	2.5826	0	0	0	1	128.157	1	128.157	0.42265	1	#DIV/0!
381112	Arhgef33	1	1	1	1	1	1	1	1	351.152	1	250.997	1	0	0	0	0	0	0	0	0	2.5455	0	2.39967	0	1	117.717	84.3325	117.717	0.42265	84.3325	0.42265
77629	Sphkap	1	1	1	1	1	1	1	35.4748	307.126	1	1	1	0	0	0	0	0	0	0	1.54992	2.48732	0	0	0	1	114.534	1	114.534	0.204661	1	#DIV/0!
22234	Ugcg	1	1	1	1	1	1	1	339.846	1	1	1	1	0	0	0	0	0	0	0	2.53128	0	0	0	0	1	113.949	1	113.949	0.42265	1	#DIV/0!
16682	Krt4	1	1	1	1	1	1	307.97	1	1	1	1	1	0	0	0	0	0	0	2.48851	0	0	0	0	0	1	103.323	1	103.323	0.42265	1	#DIV/0!
93723	Pcdhga11	1	1	1	1	1	1	227.549	1	76.8792	1	1	1	0	0	0	0	0	0	2.35708	0	1.88581	0	0	0	1	101.81	1	101.81	0.188494	1	#DIV/0!
234725	Zfp612	1	1	1	1	1	1	1	1	299.788	1	832.778	1	0	0	0	0	0	0	0	0	2.47681	0	2.92053	0	1	100.596	278.259	100.596	0.42265	278.259	0.42265
319535	Zfp182	1	1	1	1	1	1	1	1	297.226	1	825.661	1	0	0	0	0	0	0	0	0	2.47309	0	2.9168	0	1	99.742	275.887	99.742	0.42265	275.887	0.42265
110593	Prdm2	1	1	1	1	1	1	1	243.2	1	510.859	1	1	0	0	0	0	0	0	0	2.38596	0	2.7083	0	0	1	81.7332	170.953	81.7332	0.42265	170.953	0.42265
239546	Zfp647	1	1	1	1	1	1	1	240.575	1	1	1	1	0	0	0	0	0	0	0	2.38125	0	0	0	0	1	80.8583	1	80.8583	0.42265	1	#DIV/0!
78283	Map7d2	1	1	1	1	1	1	131.977	92.3736	1	2337.99	1	1	0	0	0	0	0	0	2.1205	1.96555	0	3.36884	0	0	1	75.1168	779.995	75.1168	0.18409	779.995	0.42265
19179	Psmc1	1	1	1	1	1	1	1	212.538	1	1	1	1	0	0	0	0	0	0	0	2.32744	0	0	0	0	1	71.5126	1	71.5126	0.42265	1	#DIV/0!
213469	Lgi3	1	1	1	1	1	1	1	197.382	1	1	1	1	0	0	0	0	0	0	0	2.29531	0	0	0	0	1	66.4606	1	66.4606	0.42265	1	#DIV/0!
207474	Kctd12b	1	1	1	1	1	1	1	1	189.818	1	1	1	0	0	0	0	0	0	0	0	2.27834	0	0	0	1	63.9392	1	63.9392	0.42265	1	#DIV/0!
268566	Gphn	1	1	1	1	1	1	1	1	138.493	1	1	94.8647	0	0	0	0	0	0	0	0	2.14143	0	0	1.9771	1	46.831	32.2882	46.831	0.42265	32.2882	0.42265
434234	Rexo5	1	1	1	1	1	1	137.574	1	1	1	1	1	0	0	0	0	0	0	2.13854	0	0	0	0	0	1	46.5248	1	46.5248	0.42265	1	#DIV/0!
381290	Atp2b4	1	1	1	1	1	1	16.4906	110.983	1	1	1	1	0	0	0	0	0	0	1.21724	2.04526	0	0	0	0	1	42.8245	1	42.8245	0.208595	1	#DIV/0!
330914	Arhgap32	1	1	1	1	1	1	1	105.228	1	245.853	1	21.4753	0	0	0	0	0	0	0	2.02213	0	2.39068	0	1.33194	1	35.7428	89.4428	35.7428	0.42265	89.4428	0.214648
93701	Pcdhgb4	1	1	1	1	1	1	1	1	100.176	1	1	1	0	0	0	0	0	0	0	0	2.00076	0	0	0	1	34.0587	1	34.0587	0.42265	1	#DIV/0!
93712	Pcdhga4	1	1	1	1	1	1	1	1	100.176	1	1	1	0	0	0	0	0	0	0	0	2.00076	0	0	0	1	34.0587	1	34.0587	0.42265	1	#DIV/0!
93699	Pcdhgb1	1	1	1	1	1	1	1	1	97.2296	1	1	1	0	0	0	0	0	0	0	0	1.9878	0	0	0	1	33.0765	1	33.0765	0.42265	1	#DIV/0!
93700	Pcdhgb2	1	1	1	1	1	1	1	1	89.3461	1	1	1	0	0	0	0	0	0	0	0	1.95108	0	0	0	1	30.4487	1	30.4487	0.42265	1	#DIV/0!
93709	Pcdhga1	1	1	1	1	1	1	1	1	89.3461	1	1	1	0	0	0	0	0	0	0	0	1.95108	0	0	0	1	30.4487	1	30.4487	0.42265	1	#DIV/0!
93716	Pcdhga8	1	1	1	1	1	1	1	1	89.3461	1	1	1	0	0	0	0	0	0	0	0	1.95108	0	0	0	1	30.4487	1	30.4487	0.42265	1	#DIV/0!
320492	A830018L16Rik	1	1	1	1	1	1	1	88.2434	1	1	1	1	0	0	0	0	0	0	0	1.94568	0	0	0	0	1	30.0811	1	30.0811	0.42265	1	#DIV/0!
93724	Pcdhga12	1	1	1	1	1	1	1	1	84.7643	1	1	1	0	0	0	0	0	0	0	0	1.92821	0	0	0	1	28.9214	1	28.9214	0.42265	1	#DIV/0!
12870	Cp	1	1	1	1	1	1	83.5282	1	1	1	1	1	0	0	0	0	0	0	1.92183	0	0	0	0	0	1	28.5094	1	28.5094	0.42265	1	#DIV/0!
93711	Pcdhga3	1	1	1	1	1	1	1	1	82.6452	1	1	1	0	0	0	0	0	0	0	0	1.91722	0	0	0	1	28.2151	1	28.2151	0.42265	1	#DIV/0!
93713	Pcdhga5	1	1	1	1	1	1	1	1	82.6452	1	1	1	0	0	0	0	0	0	0	0	1.91722	0	0	0	1	28.2151	1	28.2151	0.42265	1	#DIV/0!
93722	Pcdhga10	1	1	1	1	1	1	1	1	82.6452	1	480.27	1	0	0	0	0	0	0	0	0	1.91722	0	2.68149	0	1	28.2151	160.757	28.2151	0.42265	160.757	0.42265
103611158	Gm38666	1	1	1	1	1	1	1	1	82.6452	1	1	1	0	0	0	0	0	0	0	0	1.91722	0	0	0	1	28.2151	1	28.2151	0.42265	1	#DIV/0!
103611159	Gm38667	1	1	1	1	1	1	1	1	82.6452	1	1	1	0	0	0	0	0	0	0	0	1.91722	0	0	0	1	28.2151	1	28.2151	0.42265	1	#DIV/0!
93702	Pcdhgb5	1	1	1	1	1	1	1	1	80.6295	1	1	1	0	0	0	0	0	0	0	0	1.90649	0	0	0	1	27.5432	1	27.5432	0.42265	1	#DIV/0!
93706	Pcdhgc3	1	1	1	1	1	1	1	1	78.7097	1	1	1	0	0	0	0	0	0	0	0	1.89603	0	0	0	1	26.9032	1	26.9032	0.42265	1	#DIV/0!
93708	Pcdhgc5	1	1	1	1	1	1	1	1	78.7097	1	1	1	0	0	0	0	0	0	0	0	1.89603	0	0	0	1	26.9032	1	26.9032	0.42265	1	#DIV/0!
93710	Pcdhga2	1	1	1	1	1	1	1	1	78.7097	1	1	1	0	0	0	0	0	0	0	0	1.89603	0	0	0	1	26.9032	1	26.9032	0.42265	1	#DIV/0!
93717	Pcdhga9	1	1	1	1	1	1	1	1	78.7097	1	1	1	0	0	0	0	0	0	0	0	1.89603	0	0	0	1	26.9032	1	26.9032	0.42265	1	#DIV/0!
93704	Pcdhgb7	1	1	1	1	1	1	1	1	76.8792	1	1	1	0	0	0	0	0	0	0	0	1.88581	0	0	0	1	26.2931	1	26.2931	0.42265	1	#DIV/0!
93703	Pcdhgb6	1	1	1	1	1	1	1	1	75.132	1	1	1	0	0	0	0	0	0	0	0	1.87582	0	0	0	1	25.7107	1	25.7107	0.42265	1	#DIV/0!
93715	Pcdhga7	1	1	1	1	1	1	1	1	75.132	1	1	1	0	0	0	0	0	0	0	0	1.87582	0	0	0	1	25.7107	1	25.7107	0.42265	1	#DIV/0!
100384868	Gm37013	1	1	1	1	1	1	1	1	75.132	1	1	1	0	0	0	0	0	0	0	0	1.87582	0	0	0	1	25.7107	1	25.7107	0.42265	1	#DIV/0!
22249	Unc13b	1	1	1	1	1	1	1	1	67.2357	1	1	1	0	0	0	0	0	0	0	0	1.8276	0	0	0	1	23.0786	1	23.0786	0.42265	1	#DIV/0!
11877	Arvcf	1	1	1	1	1	1	1	66.1251	1	1	509.068	1135.55	0	0	0	0	0	0	0	1.82037	0	0	2.70678	3.0552	1	22.7084	548.538	22.7084	0.42265	548.538	0.184992
382018	Unc13a	1	1	1	1	1	1	1	1	65.901	1162.86	1	1	0	0	0	0	0	0	0	0	1.81889	3.06553	0	0	1	22.6337	388.287	22.6337	0.42265	388.287	0.42265
59009	Sh3rf1	1	1	1	1	1	1	1	41.0015	1	1	1	1	0	0	0	0	0	0	0	1.6128	0	0	0	0	1	14.3338	1	14.3338	0.42265	1	#DIV/0!
105689	Mycbp2	1	1	1	1	1	1	1	33.7396	1	82.2224	1	515.46	0	0	0	0	0	0	0	1.52814	0	1.91499	0	2.7122	1	11.9132	199.561	11.9132	0.42265	199.561	0.195358
233977	Ppfia1	1	1	1	1	1	1	1	14.3285	1	1	1	1	0	0	0	0	0	0	0	1.1562	0	0	0	0	1	5.44283	1	5.44283	0.42265	1	#DIV/0!
14161	Fga	1	1	1	1	1	1	3.31133	1	1	1	127.937	1	0	0	0	0	0	0	0.520002	0	0	0	2.107	0	1	1.77044	43.3124	1.77044	0.42265	43.3124	0.42265
232807	Ppp1r12c	1	1	1	1	1	1	1	1	1	1	14779.9	1373.58	0	0	0	0	0	0	0	0	0	0	4.16967	3.13786	1	1	5384.84	1	#DIV/0!	5384.84	0.191523
11625	Ahsg	1	1	1	1	1	1	1	1	1	1	1	1	0	0	0	0	0	0	0	0	0	0	0	0	1	1	1	1	#DIV/0!	1	#DIV/0!
11789	Apc	1	1	1	1	1	1	1	1	1	1	1	1	0	0	0	0	0	0	0	0	0	0	0	0	1	1	1	1	#DIV/0!	1	#DIV/0!
12034	Phb2	1	1	1	1	1	1	1	1	1	1	1	1	0	0	0	0	0	0	0	0	0	0	0	0	1	1	1	1	#DIV/0!	1	#DIV/0!
12111	Bgn	1	1	1	1	1	1	1	1	1	1	1	1	0	0	0	0	0	0	0	0	0	0	0	0	1	1	1	1	#DIV/0!	1	#DIV/0!
12189	Brca1	1	1	1	1	1	1	1	1	1	1	1	1	0	0	0	0	0	0	0	0	0	0	0	0	1	1	1	1	#DIV/0!	1	#DIV/0!
12266	C3	1	1	1	1	1	1	1	1	1	1	1380.34	1	0	0	0	0	0	0	0	0	0	0	3.13999	0	1	1	460.781	1	#DIV/0!	460.781	0.42265
12286	Cacna1a	1	1	1	1	1	1	1	1	1	23.4252	1	3.89899	0	0	0	0	0	0	0	0	0	1.36968	0	0.590953	1	1	9.44139	1	#DIV/0!	9.44139	0.241167
12300	Cacng2	1	1	1	1	1	1	1	1	1	1	1	1	0	0	0	0	0	0	0	0	0	0	0	0	1	1	1	1	#DIV/0!	1	#DIV/0!
12354	Car7	1	1	1	1	1	1	1	1	1	1	9468.5	782.905	0	0	0	0	0	0	0	0	0	0	3.97628	2.89371	1	1	3417.47	1	#DIV/0!	3417.47	0.193456
12389	Cav1	1	1	1	1	1	1	1	1	1	1	1	1	0	0	0	0	0	0	0	0	0	0	0	0	1	1	1	1	#DIV/0!	1	#DIV/0!
12521	Cd82	1	1	1	1	1	1	1	1	1	22261.3	1	3263.8	0	0	0	0	0	0	0	0	0	4.34755	0	3.51372	1	1	8508.7	1	#DIV/0!	8508.7	0.188058
12819	Col15a1	1	1	1	1	1	1	1	1	1	1	1	1	0	0	0	0	0	0	0	0	0	0	0	0	1	1	1	1	#DIV/0!	1	#DIV/0!
12834	Col6a2	1	1	1	1	1	1	1	1	1	1	1	1	0	0	0	0	0	0	0	0	0	0	0	0	1	1	1	1	#DIV/0!	1	#DIV/0!
12950	Hapln1	1	1	1	1	1	1	1	1	1	1	1	1	0	0	0	0	0	0	0	0	0	0	0	0	1	1	1	1	#DIV/0!	1	#DIV/0!
13003	Vcan	1	1	1	1	1	1	1	1	1	1	1	1	0	0	0	0	0	0	0	0	0	0	0	0	1	1	1	1	#DIV/0!	1	#DIV/0!
13131	Dab1	1	1	1	1	1	1	1	1	1	1	1613.84	1	0	0	0	0	0	0	0	0	0	0	3.20786	0	1	1	538.615	1	#DIV/0!	538.615	0.42265
13669	Eif3a	1	1	1	1	1	1	1	1	1	1	7493.95	1	0	0	0	0	0	0	0	0	0	0	3.87471	0	1	1	2498.65	1	#DIV/0!	2498.65	0.42265
13822	Epb41l2	1	1	1	1	1	1	1	1	1	1	426.591	74.6637	0	0	0	0	0	0	0	0	0	0	2.63001	1.87311	1	1	167.418	1	#DIV/0!	167.418	0.194799
13829	Dmtn	1	1	1	1	1	1	1	1	1	1	6674.51	797.572	0	0	0	0	0	0	0	0	0	0	3.82442	2.90177	1	1	2491.03	1	#DIV/0!	2491.03	0.191078
13836	Epha2	1	1	1	1	1	1	1	1	1	1	1	1	0	0	0	0	0	0	0	0	0	0	0	0	1	1	1	1	#DIV/0!	1	#DIV/0!
14115	Fbln2	1	1	1	1	1	1	1	1	1	1	1	1	0	0	0	0	0	0	0	0	0	0	0	0	1	1	1	1	#DIV/0!	1	#DIV/0!
14118	Fbn1	1	1	1	1	1	1	1	1	1	1	1	1	0	0	0	0	0	0	0	0	0	0	0	0	1	1	1	1	#DIV/0!	1	#DIV/0!
14270	Srgap2	1	1	1	1	1	1	1	1	1	1	804.2	1	0	0	0	0	0	0	0	0	0	0	2.90536	0	1	1	268.733	1	#DIV/0!	268.733	0.42265
14547	Gdap2	1	1	1	1	1	1	1	1	1	1	54473	1	0	0	0	0	0	0	0	0	0	0	4.73618	0	1	1	18158.3	1	#DIV/0!	18158.3	0.42265
14605	Tsc22d3	1	1	1	1	1	1	1	1	1	1	1	735.563	0	0	0	0	0	0	0	0	0	0	0	2.86662	1	1	245.854	1	#DIV/0!	245.854	0.42265
14695	Gnb3	1	1	1	1	1	1	1	1	1	1	1	1	0	0	0	0	0	0	0	0	0	0	0	0	1	1	1	1	#DIV/0!	1	#DIV/0!
14696	Gnb4	1	1	1	1	1	1	1	1	1	1101.09	1	1	0	0	0	0	0	0	0	0	0	3.04182	0	0	1	1	367.698	1	#DIV/0!	367.698	0.42265
14701	Gng12	1	1	1	1	1	1	1	1	1	1	1	1	0	0	0	0	0	0	0	0	0	0	0	0	1	1	1	1	#DIV/0!	1	#DIV/0!
14702	Gng2	1	1	1	1	1	1	1	1	1	1	1	1	0	0	0	0	0	0	0	0	0	0	0	0	1	1	1	1	#DIV/0!	1	#DIV/0!
14784	Grb2	1	1	1	1	1	1	1	1	1	1	1	1	0	0	0	0	0	0	0	0	0	0	0	0	1	1	1	1	#DIV/0!	1	#DIV/0!
14800	Gria2	1	1	1	1	1	1	1	1	1	1	157.565	1	0	0	0	0	0	0	0	0	0	0	2.19746	0	1	1	53.1884	1	#DIV/0!	53.1884	0.42265
14802	Gria4	1	1	1	1	1	1	1	1	1	1	177.931	1	0	0	0	0	0	0	0	0	0	0	2.25025	0	1	1	59.9769	1	#DIV/0!	59.9769	0.42265
14811	Grin2a	1	1	1	1	1	1	1	1	1	181.332	1	385.253	0	0	0	0	0	0	0	0	0	2.25847	0	2.58575	1	1	189.195	1	#DIV/0!	189.195	0.18536
14864	Gstm3	1	1	1	1	1	1	1	1	1	1	1	1	0	0	0	0	0	0	0	0	0	0	0	0	1	1	1	1	#DIV/0!	1	#DIV/0!
14867	Gstm6	1	1	1	1	1	1	1	1	1	1	1	1	0	0	0	0	0	0	0	0	0	0	0	0	1	1	1	1	#DIV/0!	1	#DIV/0!
14950	H13	1	1	1	1	1	1	1	1	1	1	1	1	0	0	0	0	0	0	0	0	0	0	0	0	1	1	1	1	#DIV/0!	1	#DIV/0!
15182	Hdac2	1	1	1	1	1	1	1	1	1	1	1	1	0	0	0	0	0	0	0	0	0	0	0	0	1	1	1	1	#DIV/0!	1	#DIV/0!
15273	Hivep2	1	1	1	1	1	1	1	1	1	1	1015.63	1	0	0	0	0	0	0	0	0	0	0	3.00673	0	1	1	339.209	1	#DIV/0!	339.209	0.42265
15354	Hmgb3	1	1	1	1	1	1	1	1	1	1	1	1	0	0	0	0	0	0	0	0	0	0	0	0	1	1	1	1	#DIV/0!	1	#DIV/0!
15482	Hspa1l	1	1	1	1	1	1	1	1	1	1	1	1862.74	0	0	0	0	0	0	0	0	0	0	0	3.27015	1	1	621.581	1	#DIV/0!	621.581	0.42265
16432	Itm2b	1	1	1	1	1	1	1	1	1	1	1	1	0	0	0	0	0	0	0	0	0	0	0	0	1	1	1	1	#DIV/0!	1	#DIV/0!
16450	Jag2	1	1	1	1	1	1	1	1	1	1	1	87.2126	0	0	0	0	0	0	0	0	0	0	0	1.94058	1	1	29.7375	1	#DIV/0!	29.7375	0.42265
16497	Kcnab1	1	1	1	1	1	1	1	1	1	1	1	1	0	0	0	0	0	0	0	0	0	0	0	0	1	1	1	1	#DIV/0!	1	#DIV/0!
16553	Kif13a	1	1	1	1	1	1	1	1	1	1	1	1	0	0	0	0	0	0	0	0	0	0	0	0	1	1	1	1	#DIV/0!	1	#DIV/0!
16564	Kif21a	1	1	1	1	1	1	1	1	1	1	1	1	0	0	0	0	0	0	0	0	0	0	0	0	1	1	1	1	#DIV/0!	1	#DIV/0!
16565	Kif21b	1	1	1	1	1	1	1	1	1	1	1	1	0	0	0	0	0	0	0	0	0	0	0	0	1	1	1	1	#DIV/0!	1	#DIV/0!
16660	Krt31	1	1	1	1	1	1	1	1	1	1	1	1	0	0	0	0	0	0	0	0	0	0	0	0	1	1	1	1	#DIV/0!	1	#DIV/0!
16671	Krt33b	1	1	1	1	1	1	1	1	1	1	1	1	0	0	0	0	0	0	0	0	0	0	0	0	1	1	1	1	#DIV/0!	1	#DIV/0!
16765	Stmn1	1	1	1	1	1	1	1	1	1	1	1	1	0	0	0	0	0	0	0	0	0	0	0	0	1	1	1	1	#DIV/0!	1	#DIV/0!
16776	Lama5	1	1	1	1	1	1	1	1	1	1	1	1	0	0	0	0	0	0	0	0	0	0	0	0	1	1	1	1	#DIV/0!	1	#DIV/0!
16949	Loxl1	1	1	1	1	1	1	1	1	1	1	1	1	0	0	0	0	0	0	0	0	0	0	0	0	1	1	1	1	#DIV/0!	1	#DIV/0!
17528	Mpz	1	1	1	1	1	1	1	1	1	1	1	1	0	0	0	0	0	0	0	0	0	0	0	0	1	1	1	1	#DIV/0!	1	#DIV/0!
17896	Myl4	1	1	1	1	1	1	1	1	1	1	1	1198.65	0	0	0	0	0	0	0	0	0	0	0	3.07869	1	1	400.215	1	#DIV/0!	400.215	0.42265
17912	Myo1b	1	1	1	1	1	1	1	1	1	1	568.176	230.138	0	0	0	0	0	0	0	0	0	0	2.75448	2.36199	1	1	266.438	1	#DIV/0!	266.438	0.185895
17919	Myo5b	1	1	1	1	1	1	1	1	1	1	1	1354.59	0	0	0	0	0	0	0	0	0	0	0	3.13181	1	1	452.196	1	#DIV/0!	452.196	0.42265
17921	Myo7a	1	1	1	1	1	1	1	1	1	1	1	1	0	0	0	0	0	0	0	0	0	0	0	0	1	1	1	1	#DIV/0!	1	#DIV/0!
17993	Ndufs4	1	1	1	1	1	1	1	1	1	1	1	1	0	0	0	0	0	0	0	0	0	0	0	0	1	1	1	1	#DIV/0!	1	#DIV/0!
18536	Pcm1	1	1	1	1	1	1	1	1	1	1	1	1	0	0	0	0	0	0	0	0	0	0	0	0	1	1	1	1	#DIV/0!	1	#DIV/0!
19091	Prkg1	1	1	1	1	1	1	1	1	1	1	1	1	0	0	0	0	0	0	0	0	0	0	0	0	1	1	1	1	#DIV/0!	1	#DIV/0!
19132	Prph	1	1	1	1	1	1	1	1	1	1	1	1	0	0	0	0	0	0	0	0	0	0	0	0	1	1	1	1	#DIV/0!	1	#DIV/0!
19184	Psmc5	1	1	1	1	1	1	1	1	1	672.149	1	1	0	0	0	0	0	0	0	0	0	2.82747	0	0	1	1	224.716	1	#DIV/0!	224.716	0.42265
19328	Rab12	1	1	1	1	1	1	1	1	1	227.718	1	1	0	0	0	0	0	0	0	0	0	2.3574	0	0	1	1	76.5726	1	#DIV/0!	76.5726	0.42265
19330	Rab18	1	1	1	1	1	1	1	1	1	1	1	1	0	0	0	0	0	0	0	0	0	0	0	0	1	1	1	1	#DIV/0!	1	#DIV/0!
19342	Rab4b	1	1	1	1	1	1	1	1	1	250.489	1	1	0	0	0	0	0	0	0	0	0	2.39879	0	0	1	1	84.1632	1	#DIV/0!	84.1632	0.42265
19896	Rpl10a	1	1	1	1	1	1	1	1	1	1	1	1	0	0	0	0	0	0	0	0	0	0	0	0	1	1	1	1	#DIV/0!	1	#DIV/0!
19921	Rpl19	1	1	1	1	1	1	1	1	1	1	1	1	0	0	0	0	0	0	0	0	0	0	0	0	1	1	1	1	#DIV/0!	1	#DIV/0!
19944	Rpl29	1	1	1	1	1	1	1	1	1	1	1	1	0	0	0	0	0	0	0	0	0	0	0	0	1	1	1	1	#DIV/0!	1	#DIV/0!
20014	Rpn2	1	1	1	1	1	1	1	1	1	1	1	1	0	0	0	0	0	0	0	0	0	0	0	0	1	1	1	1	#DIV/0!	1	#DIV/0!
20018	Polr1d	1	1	1	1	1	1	1	1	1	1	1	1	0	0	0	0	0	0	0	0	0	0	0	0	1	1	1	1	#DIV/0!	1	#DIV/0!
20186	Nr1h4	1	1	1	1	1	1	1	1	1	1	1	821.933	0	0	0	0	0	0	0	0	0	0	0	2.91484	1	1	274.644	1	#DIV/0!	274.644	0.42265
20191	Ryr2	1	1	1	1	1	1	1	1	1	1	1	1	0	0	0	0	0	0	0	0	0	0	0	0	1	1	1	1	#DIV/0!	1	#DIV/0!
20254	Scg2	1	1	1	1	1	1	1	1	1	1	1	1	0	0	0	0	0	0	0	0	0	0	0	0	1	1	1	1	#DIV/0!	1	#DIV/0!
20259	Scin	1	1	1	1	1	1	1	1	1	1	217.894	1	0	0	0	0	0	0	0	0	0	0	2.33825	0	1	1	73.298	1	#DIV/0!	73.298	0.42265
20534	Slc4a1ap	1	1	1	1	1	1	1	1	1	1	1	1	0	0	0	0	0	0	0	0	0	0	0	0	1	1	1	1	#DIV/0!	1	#DIV/0!
20686	Spa17	1	1	1	1	1	1	1	1	1	71835.9	193123	1	0	0	0	0	0	0	0	0	0	4.85634	5.28583	0	1	1	88319.9	1	#DIV/0!	88319.9	0.184235
20714	Serpina3k	1	1	1	1	1	1	1	1	1	7968.3	1	1	0	0	0	0	0	0	0	0	0	3.90137	0	0	1	1	2656.77	1	#DIV/0!	2656.77	0.42265
21367	Cntn2	1	1	1	1	1	1	1	1	1	1	211.424	1	0	0	0	0	0	0	0	0	0	0	2.32516	0	1	1	71.1415	1	#DIV/0!	71.1415	0.42265
21810	Tgfbi	1	1	1	1	1	1	1	1	1	1	1	1	0	0	0	0	0	0	0	0	0	0	0	0	1	1	1	1	#DIV/0!	1	#DIV/0!
21818	Tgm3	1	1	1	1	1	1	1	1	1	736.852	1	1	0	0	0	0	0	0	0	0	0	2.86738	0	0	1	1	246.284	1	#DIV/0!	246.284	0.42265
21894	Tln1	1	1	1	1	1	1	1	1	1	1	1	1	0	0	0	0	0	0	0	0	0	0	0	0	1	1	1	1	#DIV/0!	1	#DIV/0!
21923	Tnc	1	1	1	1	1	1	1	1	1	1	98.5341	1	0	0	0	0	0	0	0	0	0	0	1.99359	0	1	1	33.5114	1	#DIV/0!	33.5114	0.42265
21961	Tns1	1	1	1	1	1	1	1	1	1	1	1	1	0	0	0	0	0	0	0	0	0	0	0	0	1	1	1	1	#DIV/0!	1	#DIV/0!
21976	Top3b	1	1	1	1	1	1	1	1	1	1	1	1	0	0	0	0	0	0	0	0	0	0	0	0	1	1	1	1	#DIV/0!	1	#DIV/0!
22083	Ctr9	1	1	1	1	1	1	1	1	1	1	2651.78	1	0	0	0	0	0	0	0	0	0	0	3.42354	0	1	1	884.594	1	#DIV/0!	884.594	0.42265
22129	Ttc3	1	1	1	1	1	1	1	1	1	1	1	1	0	0	0	0	0	0	0	0	0	0	0	0	1	1	1	1	#DIV/0!	1	#DIV/0!
22317	Vamp1	1	1	1	1	1	1	1	1	1	1	1	1	0	0	0	0	0	0	0	0	0	0	0	0	1	1	1	1	#DIV/0!	1	#DIV/0!
22330	Vcl	1	1	1	1	1	1	1	1	1	1	1	1	0	0	0	0	0	0	0	0	0	0	0	0	1	1	1	1	#DIV/0!	1	#DIV/0!
22371	Vwf	1	1	1	1	1	1	1	1	1	1	1	1	0	0	0	0	0	0	0	0	0	0	0	0	1	1	1	1	#DIV/0!	1	#DIV/0!
22589	Atrx	1	1	1	1	1	1	1	1	1	1	1	1	0	0	0	0	0	0	0	0	0	0	0	0	1	1	1	1	#DIV/0!	1	#DIV/0!
23792	Adam23	1	1	1	1	1	1	1	1	1	1	1	1	0	0	0	0	0	0	0	0	0	0	0	0	1	1	1	1	#DIV/0!	1	#DIV/0!
23992	Prkra	1	1	1	1	1	1	1	1	1	1	1	1	0	0	0	0	0	0	0	0	0	0	0	0	1	1	1	1	#DIV/0!	1	#DIV/0!
23999	Twf2	1	1	1	1	1	1	1	1	1	1	1	1	0	0	0	0	0	0	0	0	0	0	0	0	1	1	1	1	#DIV/0!	1	#DIV/0!
24131	Ldb3	1	1	1	1	1	1	1	1	1	1	1	1	0	0	0	0	0	0	0	0	0	0	0	0	1	1	1	1	#DIV/0!	1	#DIV/0!
26446	Psmb3	1	1	1	1	1	1	1	1	1	1	1	1	0	0	0	0	0	0	0	0	0	0	0	0	1	1	1	1	#DIV/0!	1	#DIV/0!
26556	Homer1	1	1	1	1	1	1	1	1	1	1	1	1	0	0	0	0	0	0	0	0	0	0	0	0	1	1	1	1	#DIV/0!	1	#DIV/0!
26894	Cops7a	1	1	1	1	1	1	1	1	1	1	1	1	0	0	0	0	0	0	0	0	0	0	0	0	1	1	1	1	#DIV/0!	1	#DIV/0!
27359	Sytl4	1	1	1	1	1	1	1	1	1	1	1	1	0	0	0	0	0	0	0	0	0	0	0	0	1	1	1	1	#DIV/0!	1	#DIV/0!
27373	Csnk1e	1	1	1	1	1	1	1	1	1	1	1	1	0	0	0	0	0	0	0	0	0	0	0	0	1	1	1	1	#DIV/0!	1	#DIV/0!
28114	Nsun2	1	1	1	1	1	1	1	1	1	1	1	1	0	0	0	0	0	0	0	0	0	0	0	0	1	1	1	1	#DIV/0!	1	#DIV/0!
29856	Smtn	1	1	1	1	1	1	1	1	1	1	1	1	0	0	0	0	0	0	0	0	0	0	0	0	1	1	1	1	#DIV/0!	1	#DIV/0!
30044	Opn4	1	1	1	1	1	1	1	1	1	14582.4	1	1	0	0	0	0	0	0	0	0	0	4.16383	0	0	1	1	4861.45	1	#DIV/0!	4861.45	0.42265
30052	Pcsk1n	1	1	1	1	1	1	1	1	1	1	1	1	0	0	0	0	0	0	0	0	0	0	0	0	1	1	1	1	#DIV/0!	1	#DIV/0!
30957	Mapk8ip3	1	1	1	1	1	1	1	1	1	1	1	1	0	0	0	0	0	0	0	0	0	0	0	0	1	1	1	1	#DIV/0!	1	#DIV/0!
50875	Tmod3	1	1	1	1	1	1	1	1	1	1	61512	7946.19	0	0	0	0	0	0	0	0	0	0	4.78896	3.90016	1	1	23153.1	1	#DIV/0!	23153.1	0.187742
50918	Myadm	1	1	1	1	1	1	1	1	1	1	1402.66	1	0	0	0	0	0	0	0	0	0	0	3.14695	0	1	1	468.221	1	#DIV/0!	468.221	0.42265
52502	Carhsp1	1	1	1	1	1	1	1	1	1	1	1	1	0	0	0	0	0	0	0	0	0	0	0	0	1	1	1	1	#DIV/0!	1	#DIV/0!
53623	Gria3	1	1	1	1	1	1	1	1	1	1	180.509	1	0	0	0	0	0	0	0	0	0	0	2.2565	0	1	1	60.8365	1	#DIV/0!	60.8365	0.42265
54127	Rps28	1	1	1	1	1	1	1	1	1	1	1	1	0	0	0	0	0	0	0	0	0	0	0	0	1	1	1	1	#DIV/0!	1	#DIV/0!
54638	Ccdc22	1	1	1	1	1	1	1	1	1	1	1	137.009	0	0	0	0	0	0	0	0	0	0	0	2.13675	1	1	46.3365	1	#DIV/0!	46.3365	0.42265
55989	Nop58	1	1	1	1	1	1	1	1	1	1	1	1	0	0	0	0	0	0	0	0	0	0	0	0	1	1	1	1	#DIV/0!	1	#DIV/0!
56295	Higd1a	1	1	1	1	1	1	1	1	1	1	1	1	0	0	0	0	0	0	0	0	0	0	0	0	1	1	1	1	#DIV/0!	1	#DIV/0!
56444	Actr10	1	1	1	1	1	1	1	1	1	1	2480.48	1	0	0	0	0	0	0	0	0	0	0	3.39454	0	1	1	827.494	1	#DIV/0!	827.494	0.42265
56460	Pkp3	1	1	1	1	1	1	1	1	1	1	1	1	0	0	0	0	0	0	0	0	0	0	0	0	1	1	1	1	#DIV/0!	1	#DIV/0!
57764	Ntn4	1	1	1	1	1	1	1	1	1	1	1	1	0	0	0	0	0	0	0	0	0	0	0	0	1	1	1	1	#DIV/0!	1	#DIV/0!
58222	Rab37	1	1	1	1	1	1	1	1	1	211.681	1	1	0	0	0	0	0	0	0	0	0	2.32568	0	0	1	1	71.2271	1	#DIV/0!	71.2271	0.42265
58234	Shank3	1	1	1	1	1	1	1	1	1	1	1	1	0	0	0	0	0	0	0	0	0	0	0	0	1	1	1	1	#DIV/0!	1	#DIV/0!
58869	Pex5l	1	1	1	1	1	1	1	1	1	1	1	1	0	0	0	0	0	0	0	0	0	0	0	0	1	1	1	1	#DIV/0!	1	#DIV/0!
58996	Arhgap23	1	1	1	1	1	1	1	1	1	1	1	1	0	0	0	0	0	0	0	0	0	0	0	0	1	1	1	1	#DIV/0!	1	#DIV/0!
59022	Edf1	1	1	1	1	1	1	1	1	1	1	1	1	0	0	0	0	0	0	0	0	0	0	0	0	1	1	1	1	#DIV/0!	1	#DIV/0!
63985	Gmfb	1	1	1	1	1	1	1	1	1	1	1	1	0	0	0	0	0	0	0	0	0	0	0	0	1	1	1	1	#DIV/0!	1	#DIV/0!
66044	Dtd1	1	1	1	1	1	1	1	1	1	1	1	1	0	0	0	0	0	0	0	0	0	0	0	0	1	1	1	1	#DIV/0!	1	#DIV/0!
66146	Maco1	1	1	1	1	1	1	1	1	1	1	1	1	0	0	0	0	0	0	0	0	0	0	0	0	1	1	1	1	#DIV/0!	1	#DIV/0!
66530	Ubxn6	1	1	1	1	1	1	1	1	1	1	1	1	0	0	0	0	0	0	0	0	0	0	0	0	1	1	1	1	#DIV/0!	1	#DIV/0!
66660	Sltm	1	1	1	1	1	1	1	1	1	1	1	1	0	0	0	0	0	0	0	0	0	0	0	0	1	1	1	1	#DIV/0!	1	#DIV/0!
67204	Eif2s2	1	1	1	1	1	1	1	1	1	1	1	1	0	0	0	0	0	0	0	0	0	0	0	0	1	1	1	1	#DIV/0!	1	#DIV/0!
67384	Bag4	1	1	1	1	1	1	1	1	1	1	1	1	0	0	0	0	0	0	0	0	0	0	0	0	1	1	1	1	#DIV/0!	1	#DIV/0!
67399	Pdlim7	1	1	1	1	1	1	1	1	1	1	1	1	0	0	0	0	0	0	0	0	0	0	0	0	1	1	1	1	#DIV/0!	1	#DIV/0!
67543	Pabpc6	1	1	1	1	1	1	1	1	1	1	316.354	1	0	0	0	0	0	0	0	0	0	0	2.50017	0	1	1	106.118	1	#DIV/0!	106.118	0.42265
67665	Dctn4	1	1	1	1	1	1	1	1	1	1	9741.8	481.227	0	0	0	0	0	0	0	0	0	0	3.98864	2.68235	1	1	3408.01	1	#DIV/0!	3408.01	0.198721
67694	Ift74	1	1	1	1	1	1	1	1	1	1	1	1	0	0	0	0	0	0	0	0	0	0	0	0	1	1	1	1	#DIV/0!	1	#DIV/0!
67790	Rab39b	1	1	1	1	1	1	1	1	1	221.02	1	1	0	0	0	0	0	0	0	0	0	2.34443	0	0	1	1	74.34	1	#DIV/0!	74.34	0.42265
67826	Snap47	1	1	1	1	1	1	1	1	1	1	1	1	0	0	0	0	0	0	0	0	0	0	0	0	1	1	1	1	#DIV/0!	1	#DIV/0!
67903	Gipc1	1	1	1	1	1	1	1	1	1	1	15013.2	324.858	0	0	0	0	0	0	0	0	0	0	4.17647	2.51169	1	1	5113.02	1	#DIV/0!	5113.02	0.20768
68617	Mtcl1	1	1	1	1	1	1	1	1	1	2129.79	1	91.2782	0	0	0	0	0	0	0	0	0	3.32834	0	1.96037	1	1	740.69	1	#DIV/0!	740.69	0.209519
69697	Camsap3	1	1	1	1	1	1	1	1	1	1	1	217.228	0	0	0	0	0	0	0	0	0	0	0	2.33692	1	1	73.0761	1	#DIV/0!	73.0761	0.42265
69834	Rab43	1	1	1	1	1	1	1	1	1	242.409	1	1	0	0	0	0	0	0	0	0	0	2.38455	0	0	1	1	81.4697	1	#DIV/0!	81.4697	0.42265
69908	Rab3b	1	1	1	1	1	1	1	1	1	268.382	1	1	0	0	0	0	0	0	0	0	0	2.42875	0	0	1	1	90.1272	1	#DIV/0!	90.1272	0.42265
70435	Inf2	1	1	1	1	1	1	1	1	1	1	3331.68	204.854	0	0	0	0	0	0	0	0	0	0	3.52266	2.31144	1	1	1179.18	1	#DIV/0!	1179.18	0.200551
70762	Dclk2	1	1	1	1	1	1	1	1	1	1	1	894.915	0	0	0	0	0	0	0	0	0	0	0	2.95178	1	1	298.972	1	#DIV/0!	298.972	0.42265
70810	Krt25	1	1	1	1	1	1	1	1	1	16538.7	1	1	0	0	0	0	0	0	0	0	0	4.2185	0	0	1	1	5513.56	1	#DIV/0!	5513.56	0.42265
70843	Krt28	1	1	1	1	1	1	1	1	1	1	1	1	0	0	0	0	0	0	0	0	0	0	0	0	1	1	1	1	#DIV/0!	1	#DIV/0!
71435	Arhgap21	1	1	1	1	1	1	1	1	1	1	1205.32	76.0385	0	0	0	0	0	0	0	0	0	0	3.0811	1.88103	1	1	427.453	1	#DIV/0!	427.453	0.206383
71704	Arhgef3	1	1	1	1	1	1	1	1	1	1189.34	1	1	0	0	0	0	0	0	0	0	0	3.07531	0	0	1	1	397.113	1	#DIV/0!	397.113	0.42265
71810	Ranbp3	1	1	1	1	1	1	1	1	1	1	1	1	0	0	0	0	0	0	0	0	0	0	0	0	1	1	1	1	#DIV/0!	1	#DIV/0!
71889	Epn3	1	1	1	1	1	1	1	1	1	5772.98	1	1	0	0	0	0	0	0	0	0	0	3.7614	0	0	1	1	1924.99	1	#DIV/0!	1924.99	0.42265
72993	Appl1	1	1	1	1	1	1	1	1	1	1	1	1	0	0	0	0	0	0	0	0	0	0	0	0	1	1	1	1	#DIV/0!	1	#DIV/0!
73072	Prr36	1	1	1	1	1	1	1	1	1	1	1	1	0	0	0	0	0	0	0	0	0	0	0	0	1	1	1	1	#DIV/0!	1	#DIV/0!
73218	Sppl2b	1	1	1	1	1	1	1	1	1	1	1	1	0	0	0	0	0	0	0	0	0	0	0	0	1	1	1	1	#DIV/0!	1	#DIV/0!
73754	Thap1	1	1	1	1	1	1	1	1	1	1	748.847	883.772	0	0	0	0	0	0	0	0	0	0	2.87439	2.94634	1	1	544.54	1	#DIV/0!	544.54	0.183566
73826	Poldip3	1	1	1	1	1	1	1	1	1	1	798.209	1	0	0	0	0	0	0	0	0	0	0	2.90212	0	1	1	266.736	1	#DIV/0!	266.736	0.42265
75420	Secisbp2	1	1	1	1	1	1	1	1	1	553.356	1	1	0	0	0	0	0	0	0	0	0	2.743	0	0	1	1	185.119	1	#DIV/0!	185.119	0.42265
75556	Cfap161	1	1	1	1	1	1	1	1	1	1	1	73.2531	0	0	0	0	0	0	0	0	0	0	0	1.86483	1	1	25.0844	1	#DIV/0!	25.0844	0.42265
75646	Rai14	1	1	1	1	1	1	1	1	1	1	632.387	1	0	0	0	0	0	0	0	0	0	0	2.80098	0	1	1	211.462	1	#DIV/0!	211.462	0.42265
75705	Eif4b	1	1	1	1	1	1	1	1	1	1	1	1	0	0	0	0	0	0	0	0	0	0	0	0	1	1	1	1	#DIV/0!	1	#DIV/0!
75964	Trappc8	1	1	1	1	1	1	1	1	1	1	1	1	0	0	0	0	0	0	0	0	0	0	0	0	1	1	1	1	#DIV/0!	1	#DIV/0!
75985	Rab30	1	1	1	1	1	1	1	1	1	234.834	1	1	0	0	0	0	0	0	0	0	0	2.37076	0	0	1	1	78.9446	1	#DIV/0!	78.9446	0.42265
76448	Ppp1r18	1	1	1	1	1	1	1	1	1	1	1067.5	1	0	0	0	0	0	0	0	0	0	0	3.02837	0	1	1	356.5	1	#DIV/0!	356.5	0.42265
76626	Msi2	1	1	1	1	1	1	1	1	1	2434.85	1	1	0	0	0	0	0	0	0	0	0	3.38647	0	0	1	1	812.285	1	#DIV/0!	812.285	0.42265
76832	Hyls1	1	1	1	1	1	1	1	1	1	1	1	1	0	0	0	0	0	0	0	0	0	0	0	0	1	1	1	1	#DIV/0!	1	#DIV/0!
77053	Sun1	1	1	1	1	1	1	1	1	1	1	1	1	0	0	0	0	0	0	0	0	0	0	0	0	1	1	1	1	#DIV/0!	1	#DIV/0!
77963	Hook1	1	1	1	1	1	1	1	1	1	1	1	1	0	0	0	0	0	0	0	0	0	0	0	0	1	1	1	1	#DIV/0!	1	#DIV/0!
78903	Wrnip1	1	1	1	1	1	1	1	1	1	1	1	1	0	0	0	0	0	0	0	0	0	0	0	0	1	1	1	1	#DIV/0!	1	#DIV/0!
80743	Vps16	1	1	1	1	1	1	1	1	1	1	1	1	0	0	0	0	0	0	0	0	0	0	0	0	1	1	1	1	#DIV/0!	1	#DIV/0!
80907	Lactb	1	1	1	1	1	1	1	1	1	1	1	1	0	0	0	0	0	0	0	0	0	0	0	0	1	1	1	1	#DIV/0!	1	#DIV/0!
83553	Tktl1	1	1	1	1	1	1	1	1	1	1	51035.5	405.02	0	0	0	0	0	0	0	0	0	0	4.70787	2.60748	1	1	17147.2	1	#DIV/0!	17147.2	0.215211
83766	Actl6b	1	1	1	1	1	1	1	1	1	1	1	1	0	0	0	0	0	0	0	0	0	0	0	0	1	1	1	1	#DIV/0!	1	#DIV/0!
83796	Smarcd2	1	1	1	1	1	1	1	1	1	1	1	1	0	0	0	0	0	0	0	0	0	0	0	0	1	1	1	1	#DIV/0!	1	#DIV/0!
93689	Lmod1	1	1	1	1	1	1	1	1	1	1	1	1	0	0	0	0	0	0	0	0	0	0	0	0	1	1	1	1	#DIV/0!	1	#DIV/0!
93739	Gabarapl2	1	1	1	1	1	1	1	1	1	1	1	1	0	0	0	0	0	0	0	0	0	0	0	0	1	1	1	1	#DIV/0!	1	#DIV/0!
94242	Tinagl1	1	1	1	1	1	1	1	1	1	1	1	1	0	0	0	0	0	0	0	0	0	0	0	0	1	1	1	1	#DIV/0!	1	#DIV/0!
97031	Tprn	1	1	1	1	1	1	1	1	1	1	7531.12	1467.53	0	0	0	0	0	0	0	0	0	0	3.87686	3.16659	1	1	2999.88	1	#DIV/0!	2999.88	0.187624
98366	Smap1	1	1	1	1	1	1	1	1	1	1	1	1	0	0	0	0	0	0	0	0	0	0	0	0	1	1	1	1	#DIV/0!	1	#DIV/0!
99571	Fgg	1	1	1	1	1	1	1	1	1	1	1	1	0	0	0	0	0	0	0	0	0	0	0	0	1	1	1	1	#DIV/0!	1	#DIV/0!
100072	Camta1	1	1	1	1	1	1	1	1	1	1	1	1047.99	0	0	0	0	0	0	0	0	0	0	0	3.02036	1	1	349.996	1	#DIV/0!	349.996	0.42265
100952	Emilin1	1	1	1	1	1	1	1	1	1	1	1	1	0	0	0	0	0	0	0	0	0	0	0	0	1	1	1	1	#DIV/0!	1	#DIV/0!
104318	Csnk1d	1	1	1	1	1	1	1	1	1	1	453.443	1	0	0	0	0	0	0	0	0	0	0	2.65652	0	1	1	151.814	1	#DIV/0!	151.814	0.42265
105782	Scrib	1	1	1	1	1	1	1	1	1	1	1	1	0	0	0	0	0	0	0	0	0	0	0	0	1	1	1	1	#DIV/0!	1	#DIV/0!
107272	Psat1	1	1	1	1	1	1	1	1	1	1	1	1	0	0	0	0	0	0	0	0	0	0	0	0	1	1	1	1	#DIV/0!	1	#DIV/0!
108075	Ltbp4	1	1	1	1	1	1	1	1	1	1	1	1	0	0	0	0	0	0	0	0	0	0	0	0	1	1	1	1	#DIV/0!	1	#DIV/0!
108645	Mat2b	1	1	1	1	1	1	1	1	1	1	1	1658.43	0	0	0	0	0	0	0	0	0	0	0	3.2197	1	1	553.476	1	#DIV/0!	553.476	0.42265
109042	Cavin3	1	1	1	1	1	1	1	1	1	1	1	1	0	0	0	0	0	0	0	0	0	0	0	0	1	1	1	1	#DIV/0!	1	#DIV/0!
110135	Fgb	1	1	1	1	1	1	1	1	1	1	1	1	0	0	0	0	0	0	0	0	0	0	0	0	1	1	1	1	#DIV/0!	1	#DIV/0!
110253	Triobp	1	1	1	1	1	1	1	1	1	1	1804.85	20.4947	0	0	0	0	0	0	0	0	0	0	3.25644	1.31164	1	1	608.78	1	#DIV/0!	608.78	0.248752
110935	Atp6v1b1	1	1	1	1	1	1	1	1	1	1	1	349.366	0	0	0	0	0	0	0	0	0	0	0	2.54328	1	1	117.122	1	#DIV/0!	117.122	0.42265
116847	Prelp	1	1	1	1	1	1	1	1	1	1	1	1	0	0	0	0	0	0	0	0	0	0	0	0	1	1	1	1	#DIV/0!	1	#DIV/0!
118449	Synpo2	1	1	1	1	1	1	1	1	1	1	1	1	0	0	0	0	0	0	0	0	0	0	0	0	1	1	1	1	#DIV/0!	1	#DIV/0!
118454	Gjc2	1	1	1	1	1	1	1	1	1	1	1	259.115	0	0	0	0	0	0	0	0	0	0	0	2.41349	1	1	87.0382	1	#DIV/0!	87.0382	0.42265
170638	Hpcal4	1	1	1	1	1	1	1	1	1	1	1	1	0	0	0	0	0	0	0	0	0	0	0	0	1	1	1	1	#DIV/0!	1	#DIV/0!
170790	Mlc1	1	1	1	1	1	1	1	1	1	902.803	1	1	0	0	0	0	0	0	0	0	0	2.95559	0	0	1	1	301.601	1	#DIV/0!	301.601	0.42265
194401	Mical3	1	1	1	1	1	1	1	1	1	1	62.9107	52.1424	0	0	0	0	0	0	0	0	0	0	1.79872	1.71719	1	1	38.6844	1	#DIV/0!	38.6844	0.183723
207304	Hectd1	1	1	1	1	1	1	1	1	1	1	1	1	0	0	0	0	0	0	0	0	0	0	0	0	1	1	1	1	#DIV/0!	1	#DIV/0!
208158	Map6d1	1	1	1	1	1	1	1	1	1	1	1	512.264	0	0	0	0	0	0	0	0	0	0	0	2.70949	1	1	171.421	1	#DIV/0!	171.421	0.42265
208943	Myo5c	1	1	1	1	1	1	1	1	1	6704.31	1	924.316	0	0	0	0	0	0	0	0	0	3.82635	0	2.96582	1	1	2543.21	1	#DIV/0!	2543.21	0.189979
209039	Tns2	1	1	1	1	1	1	1	1	1	1	1	1	0	0	0	0	0	0	0	0	0	0	0	0	1	1	1	1	#DIV/0!	1	#DIV/0!
209378	Itih5	1	1	1	1	1	1	1	1	1	1	1	1	0	0	0	0	0	0	0	0	0	0	0	0	1	1	1	1	#DIV/0!	1	#DIV/0!
213498	Arhgef11	1	1	1	1	1	1	1	1	1	1	3634.71	245.074	0	0	0	0	0	0	0	0	0	0	3.56047	2.3893	1	1	1293.59	1	#DIV/0!	1293.59	0.198877
215748	Cnksr3	1	1	1	1	1	1	1	1	1	492.954	1	1	0	0	0	0	0	0	0	0	0	2.69281	0	0	1	1	164.985	1	#DIV/0!	164.985	0.42265
216344	Rab21	1	1	1	1	1	1	1	1	1	1	1	1	0	0	0	0	0	0	0	0	0	0	0	0	1	1	1	1	#DIV/0!	1	#DIV/0!
216565	Ehbp1	1	1	1	1	1	1	1	1	1	1	36738.9	1	0	0	0	0	0	0	0	0	0	0	4.56513	0	1	1	12247	1	#DIV/0!	12247	0.42265
216961	Coro6	1	1	1	1	1	1	1	1	1	1	5092.97	1	0	0	0	0	0	0	0	0	0	0	3.70697	0	1	1	1698.32	1	#DIV/0!	1698.32	0.42265
217342	Ube2o	1	1	1	1	1	1	1	1	1	1	1	1	0	0	0	0	0	0	0	0	0	0	0	0	1	1	1	1	#DIV/0!	1	#DIV/0!
217682	Plekhd1	1	1	1	1	1	1	1	1	1	1	1	1	0	0	0	0	0	0	0	0	0	0	0	0	1	1	1	1	#DIV/0!	1	#DIV/0!
217882	Cep170b	1	1	1	1	1	1	1	1	1	1	1	67.492	0	0	0	0	0	0	0	0	0	0	0	1.82925	1	1	23.164	1	#DIV/0!	23.164	0.42265
219150	Hmbox1	1	1	1	1	1	1	1	1	1	1	1	1	0	0	0	0	0	0	0	0	0	0	0	0	1	1	1	1	#DIV/0!	1	#DIV/0!
223254	Farp1	1	1	1	1	1	1	1	1	1	1	1	79.2216	0	0	0	0	0	0	0	0	0	0	0	1.89884	1	1	27.0739	1	#DIV/0!	27.0739	0.42265
223435	Trio	1	1	1	1	1	1	1	1	1	71.456	1	1	0	0	0	0	0	0	0	0	0	1.85404	0	0	1	1	24.4853	1	#DIV/0!	24.4853	0.42265
223697	Sun2	1	1	1	1	1	1	1	1	1	1	1	1	0	0	0	0	0	0	0	0	0	0	0	0	1	1	1	1	#DIV/0!	1	#DIV/0!
224727	Bag6	1	1	1	1	1	1	1	1	1	1	207.562	1	0	0	0	0	0	0	0	0	0	0	2.31715	0	1	1	69.854	1	#DIV/0!	69.854	0.42265
224997	Dlgap1	1	1	1	1	1	1	1	1	1	1	245.767	1	0	0	0	0	0	0	0	0	0	0	2.39052	0	1	1	82.589	1	#DIV/0!	82.589	0.42265
225187	Ankrd29	1	1	1	1	1	1	1	1	1	1	1	1	0	0	0	0	0	0	0	0	0	0	0	0	1	1	1	1	#DIV/0!	1	#DIV/0!
225372	Apbb3	1	1	1	1	1	1	1	1	1	1	1	1	0	0	0	0	0	0	0	0	0	0	0	0	1	1	1	1	#DIV/0!	1	#DIV/0!
226154	Lzts2	1	1	1	1	1	1	1	1	1	1	371.374	1	0	0	0	0	0	0	0	0	0	0	2.56981	0	1	1	124.458	1	#DIV/0!	124.458	0.42265
228836	Dlgap4	1	1	1	1	1	1	1	1	1	1	1	1	0	0	0	0	0	0	0	0	0	0	0	0	1	1	1	1	#DIV/0!	1	#DIV/0!
230904	Fbxo2	1	1	1	1	1	1	1	1	1	1	1	1	0	0	0	0	0	0	0	0	0	0	0	0	1	1	1	1	#DIV/0!	1	#DIV/0!
231382	Tmprss11d	1	1	1	1	1	1	1	1	1	1	5094.55	1	0	0	0	0	0	0	0	0	0	0	3.70711	0	1	1	1698.85	1	#DIV/0!	1698.85	0.42265
231646	Myo1h	1	1	1	1	1	1	1	1	1	7866.72	1	392.459	0	0	0	0	0	0	0	0	0	3.89579	0	2.59379	1	1	2753.39	1	#DIV/0!	2753.39	0.199456
233335	Synm	1	1	1	1	1	1	1	1	1	1	1	1	0	0	0	0	0	0	0	0	0	0	0	0	1	1	1	1	#DIV/0!	1	#DIV/0!
233489	Picalm	1	1	1	1	1	1	1	1	1	1	1	1	0	0	0	0	0	0	0	0	0	0	0	0	1	1	1	1	#DIV/0!	1	#DIV/0!
234214	Sorbs2	1	1	1	1	1	1	1	1	1	1	1	1	0	0	0	0	0	0	0	0	0	0	0	0	1	1	1	1	#DIV/0!	1	#DIV/0!
234353	Psd3	1	1	1	1	1	1	1	1	1	1	1	1	0	0	0	0	0	0	0	0	0	0	0	0	1	1	1	1	#DIV/0!	1	#DIV/0!
235086	Igsf9b	1	1	1	1	1	1	1	1	1	1	541.596	1	0	0	0	0	0	0	0	0	0	0	2.73368	0	1	1	181.199	1	#DIV/0!	181.199	0.42265
235442	Rab8b	1	1	1	1	1	1	1	1	1	395.51	1	1	0	0	0	0	0	0	0	0	0	2.59716	0	0	1	1	132.503	1	#DIV/0!	132.503	0.42265
237860	Ssh2	1	1	1	1	1	1	1	1	1	1	1	65.665	0	0	0	0	0	0	0	0	0	0	0	1.81733	1	1	22.555	1	#DIV/0!	22.555	0.42265
238257	Tmem30b	1	1	1	1	1	1	1	1	1	1	1	1	0	0	0	0	0	0	0	0	0	0	0	0	1	1	1	1	#DIV/0!	1	#DIV/0!
241638	Lzts3	1	1	1	1	1	1	1	1	1	1	1598.5	451.42	0	0	0	0	0	0	0	0	0	0	3.20371	2.65458	1	1	683.639	1	#DIV/0!	683.639	0.187067
242667	Dlgap3	1	1	1	1	1	1	1	1	1	141.279	1	1	0	0	0	0	0	0	0	0	0	2.15008	0	0	1	1	47.7595	1	#DIV/0!	47.7595	0.42265
242894	Actr3b	1	1	1	1	1	1	1	1	1	1	3559.36	2281.59	0	0	0	0	0	0	0	0	0	0	3.55137	3.35824	1	1	1947.32	1	#DIV/0!	1947.32	0.183822
243529	H1fx	1	1	1	1	1	1	1	1	1	1	1	1	0	0	0	0	0	0	0	0	0	0	0	0	1	1	1	1	#DIV/0!	1	#DIV/0!
244654	Mtss2	1	1	1	1	1	1	1	1	1	1	1	136.466	0	0	0	0	0	0	0	0	0	0	0	2.13502	1	1	46.1552	1	#DIV/0!	46.1552	0.42265
244668	Sipa1l2	1	1	1	1	1	1	1	1	1	1	305.213	37.2273	0	0	0	0	0	0	0	0	0	0	2.4846	1.57086	1	1	114.48	1	#DIV/0!	114.48	0.203471
245666	Iqsec2	1	1	1	1	1	1	1	1	1	1	602.21	1	0	0	0	0	0	0	0	0	0	0	2.77975	0	1	1	201.403	1	#DIV/0!	201.403	0.42265
245684	Cnksr2	1	1	1	1	1	1	1	1	1	297.113	1	51.008	0	0	0	0	0	0	0	0	0	2.47292	0	1.70764	1	1	116.374	1	#DIV/0!	116.374	0.196849
246228	Vwa1	1	1	1	1	1	1	1	1	1	1	1	1	0	0	0	0	0	0	0	0	0	0	0	0	1	1	1	1	#DIV/0!	1	#DIV/0!
268449	Rpl23a	1	1	1	1	1	1	1	1	1	1	1	1	0	0	0	0	0	0	0	0	0	0	0	0	1	1	1	1	#DIV/0!	1	#DIV/0!
268481	Krt222	1	1	1	1	1	1	1	1	1	1	1	1	0	0	0	0	0	0	0	0	0	0	0	0	1	1	1	1	#DIV/0!	1	#DIV/0!
268709	Fam107a	1	1	1	1	1	1	1	1	1	1	1	5223.17	0	0	0	0	0	0	0	0	0	0	0	3.71793	1	1	1741.72	1	#DIV/0!	1741.72	0.42265
268890	Lsamp	1	1	1	1	1	1	1	1	1	1	1	1	0	0	0	0	0	0	0	0	0	0	0	0	1	1	1	1	#DIV/0!	1	#DIV/0!
268932	Caskin1	1	1	1	1	1	1	1	1	1	1	1	1	0	0	0	0	0	0	0	0	0	0	0	0	1	1	1	1	#DIV/0!	1	#DIV/0!
269593	Luzp1	1	1	1	1	1	1	1	1	1	1	1	946.346	0	0	0	0	0	0	0	0	0	0	0	2.97605	1	1	316.115	1	#DIV/0!	316.115	0.42265
272790	Magee2	1	1	1	1	1	1	1	1	1	1	197.815	1	0	0	0	0	0	0	0	0	0	0	2.29626	0	1	1	66.605	1	#DIV/0!	66.605	0.42265
286940	Flnb	1	1	1	1	1	1	1	1	1	1	1	1	0	0	0	0	0	0	0	0	0	0	0	0	1	1	1	1	#DIV/0!	1	#DIV/0!
319177	Hist1h2ba	1	1	1	1	1	1	1	1	1	1	1	1	0	0	0	0	0	0	0	0	0	0	0	0	1	1	1	1	#DIV/0!	1	#DIV/0!
320706	Soga1	1	1	1	1	1	1	1	1	1	270.587	1	1	0	0	0	0	0	0	0	0	0	2.43231	0	0	1	1	90.8623	1	#DIV/0!	90.8623	0.42265
320827	C530008M17Rik	1	1	1	1	1	1	1	1	1	1	2614.2	1	0	0	0	0	0	0	0	0	0	0	3.41734	0	1	1	872.068	1	#DIV/0!	872.068	0.42265
320840	Negr1	1	1	1	1	1	1	1	1	1	1	7255.61	1	0	0	0	0	0	0	0	0	0	0	3.86067	0	1	1	2419.2	1	#DIV/0!	2419.2	0.42265
320981	Enpp6	1	1	1	1	1	1	1	1	1	1	1	1	0	0	0	0	0	0	0	0	0	0	0	0	1	1	1	1	#DIV/0!	1	#DIV/0!
321022	Cdv3	1	1	1	1	1	1	1	1	1	1	1	1	0	0	0	0	0	0	0	0	0	0	0	0	1	1	1	1	#DIV/0!	1	#DIV/0!
328778	Rab26	1	1	1	1	1	1	1	1	1	313.112	1	1	0	0	0	0	0	0	0	0	0	2.4957	0	0	1	1	105.037	1	#DIV/0!	105.037	0.42265
329977	Fhad1	1	1	1	1	1	1	1	1	1	1	1	1	0	0	0	0	0	0	0	0	0	0	0	0	1	1	1	1	#DIV/0!	1	#DIV/0!
330671	B4galnt4	1	1	1	1	1	1	1	1	1	1	12761	172.044	0	0	0	0	0	0	0	0	0	0	4.10589	2.23564	1	1	4311.36	1	#DIV/0!	4311.36	0.216852
333605	Frmpd4	1	1	1	1	1	1	1	1	1	1	1	1	0	0	0	0	0	0	0	0	0	0	0	0	1	1	1	1	#DIV/0!	1	#DIV/0!
338367	Myo1d	1	1	1	1	1	1	1	1	1	1	844.404	827.043	0	0	0	0	0	0	0	0	0	0	2.92655	2.91753	1	1	557.482	1	#DIV/0!	557.482	0.183504
338370	Nalcn	1	1	1	1	1	1	1	1	1	1	80.3481	1	0	0	0	0	0	0	0	0	0	0	1.90498	0	1	1	27.4494	1	#DIV/0!	27.4494	0.42265
380702	Shisa6	1	1	1	1	1	1	1	1	1	1	1	1	0	0	0	0	0	0	0	0	0	0	0	0	1	1	1	1	#DIV/0!	1	#DIV/0!
380768	Ccdc177	1	1	1	1	1	1	1	1	1	1	1	1	0	0	0	0	0	0	0	0	0	0	0	0	1	1	1	1	#DIV/0!	1	#DIV/0!
380928	Lmo7	1	1	1	1	1	1	1	1	1	1	1	1	0	0	0	0	0	0	0	0	0	0	0	0	1	1	1	1	#DIV/0!	1	#DIV/0!
381979	Brsk1	1	1	1	1	1	1	1	1	1	1	1	1	0	0	0	0	0	0	0	0	0	0	0	0	1	1	1	1	#DIV/0!	1	#DIV/0!
382406	Poc1b	1	1	1	1	1	1	1	1	1	1	1	441.272	0	0	0	0	0	0	0	0	0	0	0	2.64471	1	1	147.757	1	#DIV/0!	147.757	0.42265
382523	Gm12260	1	1	1	1	1	1	1	1	1	1	1	1	0	0	0	0	0	0	0	0	0	0	0	0	1	1	1	1	#DIV/0!	1	#DIV/0!
406223	Gm5414	1	1	1	1	1	1	1	1	1	1	1	1	0	0	0	0	0	0	0	0	0	0	0	0	1	1	1	1	#DIV/0!	1	#DIV/0!
407812	Zfp941	1	1	1	1	1	1	1	1	1	1	1	1	0	0	0	0	0	0	0	0	0	0	0	0	1	1	1	1	#DIV/0!	1	#DIV/0!
433759	Hdac1	1	1	1	1	1	1	1	1	1	1	1	1	0	0	0	0	0	0	0	0	0	0	0	0	1	1	1	1	#DIV/0!	1	#DIV/0!
544678	Cfap74	1	1	1	1	1	1	1	1	1	1	119.757	1	0	0	0	0	0	0	0	0	0	0	2.0783	0	1	1	40.5857	1	#DIV/0!	40.5857	0.42265
545091	Hnrnpa1l2-ps2	1	1	1	1	1	1	1	1	1	12.32	1	1	0	0	0	0	0	0	0	0	0	1.09061	0	0	1	1	4.77334	1	#DIV/0!	4.77334	0.42265
545389	Cep170	1	1	1	1	1	1	1	1	1	1	1	1	0	0	0	0	0	0	0	0	0	0	0	0	1	1	1	1	#DIV/0!	1	#DIV/0!
623121	Ifi213	1	1	1	1	1	1	1	1	1	1	7406.37	1	0	0	0	0	0	0	0	0	0	0	3.86961	0	1	1	2469.46	1	#DIV/0!	2469.46	0.42265
100041194	Ahnak2	1	1	1	1	1	1	1	1	1	1	1	1	0	0	0	0	0	0	0	0	0	0	0	0	1	1	1	1	#DIV/0!	1	#DIV/0!
100101919	Dnah7c	1	1	1	1	1	1	1	1	1	1	1057.24	1	0	0	0	0	0	0	0	0	0	0	3.02417	0	1	1	353.079	1	#DIV/0!	353.079	0.42265
100504116	Brd3os	1	1	1	1	1	1	1	1	1	1	37119.2	1	0	0	0	0	0	0	0	0	0	0	4.5696	0	1	1	12373.7	1	#DIV/0!	12373.7	0.42265
105242736	LOC105242736	1	1	1	1	1	1	1	1	1	1	1	1	0	0	0	0	0	0	0	0	0	0	0	0	1	1	1	1	#DIV/0!	1	#DIV/0!
108167848	Gm12258	1	1	1	1	1	1	1	1	1	707.316	1	1	0	0	0	0	0	0	0	0	0	2.84961	0	0	1	1	236.439	1	#DIV/0!	236.439	0.42265
74006	Dnm1l	1	1	1	1033.17	1201.63	3771.91	1	1	1	1	1	1	0	0	0	3.01417	3.07977	3.57656	0	0	0	0	0	0	1001.62	1	1	0.000998384	0.0768743	0.000998384	0.0768743
11459	Acta1	1.18496e+06	1	1	1	1	3.81757e+06	236142	49842.5	1.25948e+06	8.33981e+06	2.88934e+07	3.7826e+06	6.0737	0	0	0	0	6.58179	5.37317	4.6976	6.10019	6.92116	7.4608	6.57779	833756	515155	1.36719e+07	0.617872	0.0581563	16.398	0.0140159
19173	Psmb5	1	1	1	407.62	1	643.95	1	1	1	1	1	1	0	0	0	2.61026	0	2.80885	0	0	0	0	0	0	175.928	1	1	0.00568413	0.175046	0.00568413	0.175046
56735	Krt71	1	1	1	20563.9	1	1	1	3369.89	1	8303.92	1	1	0	0	0	4.31311	0	0	0	3.52762	0	3.91928	0	0	3428.15	1123.96	2768.64	0.327863	0.758701	0.807619	0.717825
55948	Sfn	41690.6	14316.4	21123.2	29991.6	57017.3	1	1	1	1	1	1	1	4.62004	4.15583	4.32476	4.477	4.75601	0	0	0	0	0	0	0	27356.7	1	1	3.65541e-05	0.00422395	3.65541e-05	0.00422395
22627	Ywhae	28642.1	26123.4	184921	58350.1	308967	231926	37789.3	26623.2	85336.9	108815	25255.6	3802.23	4.45701	4.41703	5.26699	4.76604	5.48991	5.36535	4.57737	4.42526	4.93114	5.03669	4.40236	3.58004	139822	49916.5	45957.7	0.357002	0.239616	0.328688	0.27678
22186	Uba52	16069.4	15713.7	1	7193.61	1	2757.21	1	563.792	10155	7276.42	1	1	4.206	4.19628	0	3.85695	0	3.44047	0	2.75112	4.00668	3.86192	0	0	6955.97	3573.28	2426.14	0.513699	0.813695	0.348785	0.437981
78294	Rps27a	16069.4	15713.7	1	7193.61	1	2757.21	1	563.792	10155	7276.42	1	1	4.206	4.19628	0	3.85695	0	3.44047	0	2.75112	4.00668	3.86192	0	0	6955.97	3573.28	2426.14	0.513699	0.813695	0.348785	0.437981
22187	Ubb	5074.54	4962.21	1	2271.66	1	870.698	1	178.04	3206.85	2297.82	1	1	3.7054	3.69568	0	3.35634	0	2.93987	0	2.25052	3.50608	3.36132	0	0	2196.85	1128.63	766.605	0.513749	0.786509	0.348956	0.436437
22190	Ubc	2008.67	1964.21	1	899.201	1	344.651	1	70.474	1269.38	909.552	1	1	3.30291	3.29319	0	2.95386	0	2.53738	0	1.84803	3.10359	2.95883	0	0	869.788	446.951	303.851	0.513862	0.758758	0.349339	0.434862
232440	H2afj	1	1.03493e+06	1	744228	1	1	11999.6	1	146736	14463.8	4337.05	8666.7	0	6.01491	0	5.87171	0	0	4.07917	0	5.16654	4.16028	3.63719	3.93785	296527	52912.2	9155.85	0.17844	0.609547	0.030877	0.185052
22629	Ywhah	42981.7	46518.1	180692	135735	297162	210924	61522.7	27993.6	56634.1	79591.6	32546	5842.61	4.63328	4.66762	5.25694	5.13269	5.47299	5.32413	4.78904	4.44706	4.75308	4.90087	4.5125	3.76661	152335	48716.8	39326.7	0.3198	0.0540941	0.258159	0.161342
22628	Ywhag	82036	43551	185290	102061	222240	145497	48606.1	26919.3	45885.1	94931	72957.9	13104.2	4.914	4.639	5.26785	5.00886	5.34682	5.16285	4.68669	4.43006	4.66167	4.97741	4.86307	4.11741	130112	40470.2	60331	0.31104	0.0110931	0.463684	0.268993
22073	Prss3	120171	123108	38264.8	95650.7	121172	90137.9	125033	19455.2	146315	143165	15092.6	1	5.0798	5.09029	4.5828	4.98069	5.0834	4.95491	5.09702	4.28904	5.16529	5.15584	4.17876	0	98084	96934.3	52752.9	0.988278	0.734961	0.537833	0.362411
22074	Try4	22031.4	22569.8	7015.22	17536	22214.8	16525.3	22922.7	3566.79	26824.4	26246.9	2766.97	1	4.34304	4.35353	3.84604	4.24393	4.34664	4.21815	4.36026	3.55228	4.42853	4.41908	3.442	0	17982.1	17771.3	9671.63	0.988278	0.734961	0.537848	0.353727
436523	Gm5771	22031.4	22569.8	7015.22	17536	22214.8	16525.3	22922.7	3566.79	26824.4	26246.9	2766.97	1	4.34304	4.35353	3.84604	4.24393	4.34664	4.21815	4.36026	3.55228	4.42853	4.41908	3.442	0	17982.1	17771.3	9671.63	0.988278	0.734961	0.537848	0.353727
103964	Try5	20336.7	20833.6	6475.59	16187	20506	15254.1	21159.4	3292.42	24761	24227.9	2554.13	1	4.30828	4.31877	3.81128	4.20917	4.31188	4.18339	4.3255	3.51752	4.39377	4.38432	3.40724	0	16598.8	16404.3	8927.68	0.988278	0.734961	0.53785	0.353258
114228	Prss1	24034.3	24621.6	7652.97	19130.1	24234.3	18027.6	25006.5	3891.04	29263	28633	3018.51	1	4.38083	4.39132	3.88383	4.28172	4.38443	4.25594	4.39805	3.59007	4.46632	4.45687	3.47979	0	19616.8	19386.9	10550.8	0.988278	0.734961	0.537847	0.354229
100040233	Gm10334	26437.7	27083.7	8418.27	21043.1	26657.7	19830.3	27507.2	4280.15	32189.3	31496.3	3320.37	1	4.42222	4.43271	3.92522	4.32311	4.42582	4.29733	4.43945	3.63146	4.50771	4.49826	3.52119	0	21578.5	21325.5	11605.9	0.988278	0.734961	0.537845	0.354772
15511	Hspa1b	1	18940.2	47507.6	1	1	1	1	1	1	1	1	1	0	4.27738	4.67676	0	0	0	0	0	0	0	0	0	11075.3	1	1	9.02911e-05	0.175218	9.02911e-05	0.175218
193740	Hspa1a	1	18940.2	47507.6	1	1	1	1	1	1	1	1	1	0	4.27738	4.67676	0	0	0	0	0	0	0	0	0	11075.3	1	1	9.02911e-05	0.175218	9.02911e-05	0.175218
20068	Rps17	29952.3	28775.9	33809.2	37180	16666.3	4017.39	1	6444.86	1	1	1	1	4.47643	4.45903	4.52903	4.57031	4.22184	3.60394	0	3.80921	0	0	0	0	25066.8	2148.95	1	0.0857289	0.137094	3.98934e-05	9.45768e-07
15526	Hspa9	49166.9	28521.2	18002.9	16758.7	23797.4	16593.5	2619.13	467.694	2516.59	1315.6	546.239	1	4.69167	4.45517	4.25534	4.22424	4.37653	4.21994	3.41816	2.66996	3.40081	3.11912	2.73738	0	25473.4	1867.81	620.947	0.0733237	0.0302494	0.0243763	0.132075
18479	Pak1	1	1	3983.54	231.701	1336.41	2119.71	1	1	1	1	337.591	1	0	0	3.60027	2.36493	3.12594	3.32628	0	0	0	0	2.52839	0	1278.9	1	113.197	0.000781925	0.0279917	0.0885116	0.311396
18952	44443	1	1	1494.58	2776.25	3702.39	1	1	1	1	1	1	1	0	0	3.17452	3.44346	3.56848	0	0	0	0	0	0	0	1329.37	1	1	0.000752236	0.0760841	0.000752236	0.0760841
15481	Hspa8	225660	138914	327287	304509	580226	529971	69568.1	49941	208494	304561	392540	45576.8	5.35345	5.14274	5.51493	5.4836	5.7636	5.72425	4.84241	4.69846	5.31909	5.48367	5.59388	4.65874	351094	109334	247559	0.31141	0.0793117	0.705107	0.488819
22631	Ywhaz	141629	122206	412835	381559	851315	562246	70812	32785.1	86149.5	158233	180211	20781.4	5.15115	5.08709	5.61578	5.58156	5.93009	5.74993	4.85011	4.51568	4.93525	5.1993	5.25578	4.31767	411965	63248.9	119742	0.15353	0.00691086	0.29066	0.176979
16687	Krt6a	1.08565e+06	87928.3	39448.1	28704.4	109451	14123.6	20119.7	92224.1	7746.55	88718.7	512674	1	6.03569	4.94413	4.59603	4.45795	5.03922	4.14994	4.30362	4.96484	3.88911	4.94802	5.70984	0	227551	40030.1	200464	0.175917	0.29333	0.880966	0.539362
67025	Rpl11	20324.7	9499.6	17435.3	1	10382.3	3666.93	3539.59	1	9786.26	1650.69	1	1	4.30802	3.97771	4.24143	0	4.01629	3.5643	3.54895	0	3.99062	3.21767	0	0	10218.3	4442.28	550.898	0.434738	0.597385	0.0539128	0.153112
14113	Fbl	3377.64	1	1511.53	1	1	1	132.814	1	1	209.583	1	1	3.52861	0	3.17942	0	0	0	2.12325	0	0	2.32136	0	0	815.527	44.9381	70.5278	0.0551032	0.696954	0.0864812	0.755468
54401	Ywhab	22847.7	5620.48	65315.2	38258.5	167286	98282.1	46679	19784.2	11857.3	1718.85	18001.1	1420.53	4.35884	3.74977	4.81501	4.58273	5.22346	4.99247	4.66912	4.29632	4.07398	3.23524	4.2553	3.15245	66268.3	26106.8	7046.82	0.393957	0.354718	0.106338	0.0687108
16898	Rps2	4427.64	5619.39	5111.64	988.267	1	1	642.465	1	4298.86	1	1	1	3.64617	3.74969	3.70856	2.99487	0	0	2.80785	0	3.63335	0	0	0	2691.49	1647.44	1	0.612093	0.886419	0.000371541	0.0260564
16664	Krt14	94167.8	27744.3	448067	459062	331049	1	164408	2321.32	49996.7	58249	272788	1	4.9739	4.44317	5.65134	5.66187	5.51989	0	5.21592	3.36574	4.69894	4.76529	5.43583	0	226682	72242	110346	0.318693	0.962085	0.486788	0.647029
12343	Capza2	4142.86	4715.1	28621.9	15670.7	39310.2	18447.6	2105.64	4961.31	13224.9	1.0671e+06	3.15243e+06	565450	3.6173	3.67349	4.4567	4.19509	4.59451	4.26594	3.32339	3.6956	4.12139	6.02821	6.49865	5.75239	18484.7	6763.94	1.59499e+06	0.365921	0.209919	86.2871	0.00141367
22138	Ttn	404.449	29.3446	38.222	1	1	1	28.7861	11.9141	1	1	1	1	2.60686	1.46753	1.58231	0	0	0	1.45918	1.07606	0	0	0	0	79.1692	13.9001	1	0.175574	0.88163	0.0126312	0.091206
18810	Plec	338.726	71.8597	28.3208	425.776	1	907.496	1	115.683	168.896	1363.65	11169.7	2253.15	2.52985	1.85649	1.4521	2.62918	0	2.95784	0	2.06327	2.22762	3.1347	4.04804	3.35279	295.53	95.1929	4928.84	0.322109	0.606698	16.678	0.0176411
11464	Actc1	1.59861e+06	1.42065e+06	1.68088e+06	1.88129e+06	3.60009e+06	3.8517e+06	275253	231416	2.05819e+06	2.88126e+07	9.37138e+07	9.60761e+06	6.20374	6.15249	6.22554	6.27446	6.55631	6.58565	5.43973	5.36439	6.31349	7.45958	7.9718	6.98262	2.33887e+06	854953	4.40447e+07	0.365541	0.169135	18.8316	0.0490344
72157	Pgm2	1	1	1	1	2203.03	4244.18	1	1	1	1	1	1	0	0	0	0	3.34302	3.62779	0	0	0	0	0	0	1075.2	1	1	0.000930059	0.175133	0.000930059	0.175133
104069	Sncb	98520.2	77467.1	210270	205011	1.51102e+06	335648	1	1	1	986.736	1	430.559	4.99353	4.88912	5.32278	5.31178	6.17927	5.52588	0	0	0	2.9942	0	2.63403	406322	1	472.765	2.4611e-06	9.79095e-07	0.00116352	0.0606753
75617	Rps25	1	241040	45225.7	1	1	1	6367.17	3984.38	84182.5	1	1	1	0	5.38209	4.65539	0	0	0	3.80395	3.60036	4.92522	0	0	0	47711.6	31511.3	1	0.660455	0.0743331	2.09593e-05	0.176083
17196	Mbp	7.48563e+06	1.5192e+07	6.02376e+06	8.0705e+06	1.05284e+07	5.21118e+06	1.38688e+06	376122	5.55451e+06	1.43444e+06	5.89697e+06	202698	6.87423	7.18162	6.77987	6.9069	7.02236	6.71694	6.14204	5.57533	6.74465	6.15668	6.77063	5.30685	8.75191e+06	2.43917e+06	2.51137e+06	0.278701	0.148362	0.286951	0.184961
18951	44444	1	1	1	2048.23	16750.3	8105.83	1	1	1	1	1	1	0	0	0	3.31138	4.22402	3.9088	0	0	0	0	0	0	4484.56	1	1	0.000222988	0.0776756	0.000222988	0.0776756
19052	Ppp2ca	1	1	4472.83	661.484	1182.79	3605.83	1	652.291	1	4551.65	543.074	1170.18	0	0	3.65058	2.82052	3.07291	3.557	0	2.81444	0	3.65817	2.73486	3.06825	1654.15	218.097	2088.3	0.131848	0.343518	1.26246	0.242565
19053	Ppp2cb	1	1	5069.2	749.682	1340.5	4086.6	1	739.263	1	5158.54	615.484	1326.21	0	0	3.70494	2.87488	3.12727	3.61136	0	2.8688	0	3.71253	2.78922	3.12261	1874.66	247.088	2366.74	0.131804	0.345213	1.26249	0.240856
100732	Mapre3	1	1	784.447	1	4025.71	5787.24	1	102.838	1	4499.87	2866.88	857.231	0	0	2.89456	0	3.60484	3.76247	0	2.01215	0	3.6532	3.45741	2.9331	1766.73	34.9459	2741.33	0.01978	0.347162	1.55164	0.0900006
14828	Hspa5	17150.8	6028.95	22676.9	15707.6	50175.2	46133.1	84.3439	63.0928	187.071	2804.99	989.99	1	4.23428	3.78024	4.35558	4.19611	4.70049	4.66401	1.92605	1.79998	2.27201	3.44793	2.99563	0	26312.1	111.502	1265.33	0.00423769	3.58411e-05	0.0480891	0.180341
22146	Tuba1c	1	1	663142	1	1	1	18957.9	1	103326	1	245768	57211.8	0	0	5.82161	0	0	0	4.27779	0	5.01421	0	5.39052	4.75749	110525	40761.7	100994	0.368802	0.318139	0.913765	0.29699
66475	Rps23	23595	186449	133884	3285.63	38722.6	1	1	11341.7	22070.8	1	1	1	4.37282	5.27056	5.12673	3.51662	4.58796	0	0	4.05468	4.34382	0	0	0	64322.9	11137.8	1	0.173155	0.570615	1.55466e-05	0.00514086
22335	Vdac3	24368.1	2467.52	15258.6	6471.59	8773.22	11256.8	1	303.297	1	1	1	1	4.38682	3.39226	4.18351	3.81101	3.94316	4.05142	0	2.48187	0	0	0	0	11432.6	101.766	1	0.00890132	0.0593879	8.74688e-05	1.02079e-06
26875	Pclo	1	1	1	1	32.8845	1	9446.97	6207.2	42685.6	36340.9	4210.63	2057.86	0	0	0	0	1.51699	0	3.97529	3.7929	4.63028	4.5604	3.62435	3.31342	6.31408	19446.6	14203.1	3079.88	5.23735e-05	2249.44	0.00151038
11740	Slc25a5	63285.9	73471.5	162049	29047.9	102585	63185.4	11875.9	8623.44	13299.1	1	1	1	4.80131	4.86612	5.20965	4.46312	5.01108	4.80062	4.07467	3.93568	4.12382	0	0	0	82270.7	11266.2	1	0.13694	0.000222695	1.2155e-05	7.54871e-08
20084	Rps18	48882.5	317142	203859	5561.8	34170.1	1	41785.9	1969.34	135380	1	1	1	4.68915	5.50125	5.30933	3.74522	4.53365	0	4.62103	3.29432	5.13155	0	0	0	101603	59711.7	1	0.587698	0.710053	9.84225e-06	0.00505362
27050	Rps3	1	23587.6	30780.7	3940.91	10370.3	8292.25	2592.25	9718.86	28225.9	1	515.406	1	0	4.37268	4.48828	3.5956	4.01579	3.91867	3.41368	3.98762	4.45065	0	2.71215	0	12828.8	13512.3	172.469	1.05328	0.489861	0.0134439	0.0870941
16905	Lmna	13767.3	1177.15	7145.11	961.207	6302.59	5889.5	1	1	1	1	1	1	4.13885	3.07083	3.85401	2.98282	3.79952	3.77008	0	0	0	0	0	0	5873.82	1	1	0.000170247	7.54356e-06	0.000170247	7.54356e-06
14109	Fau	41811.4	53760.6	53338.6	8236.48	15033.7	1	1	1	1	1	1	1	4.62129	4.73046	4.72704	3.91574	4.17707	0	0	0	0	0	0	0	28697	1	1	3.48469e-05	0.00440096	3.48469e-05	0.00440096
19035	Ppib	1	5358.21	6656.03	1	1	1	1	1	1	1	1	1	0	3.72902	3.82322	0	0	0	0	0	0	0	0	0	2003.04	1	1	0.000499241	0.174729	0.000499241	0.174729
18645	Pfn2	13966.4	13202.7	24116.2	11969.5	19419.8	31401.2	1	1	1313.77	5485.49	1	952.349	4.14508	4.12066	4.38231	4.07808	4.28824	4.49695	0	0	3.11852	3.73922	0	2.9788	19012.6	438.59	2146.28	0.0230684	0.0900738	0.112887	0.219463
21672	Prdx2	14303.6	1	127384	23033.1	169262	149403	1	1	1362.97	1	1	1	4.15545	0	5.10512	4.36235	5.22856	5.17436	0	0	3.13449	0	0	0	80564.5	454.99	1	0.00564753	0.0819082	1.24124e-05	0.00458459
12217	Bsn	1	1	44.4287	1	1	1	318529	147212	580596	672821	137834	50740.4	0	0	1.64766	0	0	0	5.50315	5.16794	5.76387	5.8279	5.13936	4.70535	8.23812	348779	287132	42337.3	8.87092e-07	34854.1	0.000100985
619605	Zcchc17	239979	59404.3	143519	59217.4	101794	83124.1	4636.53	1323.24	27729.7	3374.02	1	1	5.38017	4.77382	5.15691	4.77245	5.00772	4.91973	3.66619	3.12164	4.44294	3.52815	0	0	114506	11229.8	1125.34	0.0980717	0.0735343	0.00982777	0.081942
18477	Prdx1	1	1	31014.1	17308	35059.4	23387.3	1	1	1	1	1	1	0	0	4.49156	4.23825	4.5448	4.36898	0	0	0	0	0	0	17795.1	1	1	5.61952e-05	0.025127	5.61952e-05	0.025127
319176	Hist2h2ac	1	4.08179e+06	7.50527e+06	2.78181e+06	1	1	8781.97	6164.76	684128	14463.8	4337.05	8666.7	0	6.61085	6.87537	6.44433	0	0	3.94359	3.78992	5.83514	4.16028	3.63719	3.93785	2.39481e+06	233025	9155.85	0.0973041	0.485694	0.0038232	0.708921
20702	Serpina1c	1	1	50.136	1	1	1	1	1	1	1	1	1	0	0	1.70015	0	0	0	0	0	0	0	0	0	9.18933	1	1	0.108822	0.363217	0.108822	0.363217
20703	Serpina1d	1	1	50.136	1	1	1	1	1	1	1	1	1	0	0	1.70015	0	0	0	0	0	0	0	0	0	9.18933	1	1	0.108822	0.363217	0.108822	0.363217
22151	Tubb2a	1	1	404535	570837	676707	545763	45533.6	92502.8	177538	476526	831887	1	0	0	5.60696	5.75651	5.8304	5.737	4.65833	4.96615	5.24929	5.67809	5.92006	0	366307	105191	436138	0.287167	0.393269	1.19063	0.985541
20700	Serpina1a	1	1	51.4215	1	1	1	1	1	1	1	1	1	0	0	1.71114	0	0	0	0	0	0	0	0	0	9.40359	1	1	0.106342	0.363217	0.106342	0.363217
12891	Cpne6	1	1	1	1	51.585	1	1	1	1	1	1	1	0	0	0	0	1.71252	0	0	0	0	0	0	0	9.43084	1	1	0.106035	0.363217	0.106035	0.363217
14580	Gfap	7542.05	166035	107395	123104	19366.2	59414.7	24809	98296.7	54774.2	268512	348532	24843.9	3.87749	5.2202	5.03099	5.09027	4.28704	4.77389	4.39461	4.99254	4.73858	5.42896	5.54224	4.39522	80476.1	59293.3	213963	0.736782	0.986805	2.65871	0.396834
20701	Serpina1b	1	1	52.7747	1	1	1	1	1	1	1	1	1	0	0	1.72243	0	0	0	0	0	0	0	0	0	9.62912	1	1	0.103852	0.363217	0.103852	0.363217
74020	Cpne4	1	1	1	1	53.5058	1	1	1	1	1	1	1	0	0	0	0	1.7284	0	0	0	0	0	0	0	9.75096	1	1	0.102554	0.363217	0.102554	0.363217
16666	Krt16	10685.1	11103.3	352996	339658	1	400.604	17584.5	4531.54	32983	3383.3	99169.3	419.506	4.02878	4.04545	5.54777	5.53104	0	2.60272	4.24513	3.65625	4.51829	3.52934	4.99638	2.62274	119141	18366.4	34324	0.154157	0.585546	0.288097	0.936997
22334	Vdac2	14195.8	7969.5	24971.7	1	9033.24	17157.5	1	1	918.256	1	1	1	4.15216	3.90143	4.39745	0	3.95584	4.23445	0	0	2.96296	0	0	0	12221.5	306.752	1	0.0250994	0.110793	8.18233e-05	0.0042077
11674	Aldoa	99084.8	38715.2	234488	188525	502003	308185	1	1	1	6708.89	1	1	4.99601	4.58788	5.37012	5.27537	5.70071	5.48881	0	0	0	3.82665	0	0	228500	1	2236.96	4.37636e-06	5.15285e-07	0.00978976	0.0876633
73710	Tubb2b	1.02296e+06	230735	281223	200075	427343	344077	1	92662.5	136856	174046	388960	62433.3	6.00986	5.36311	5.44905	5.30119	5.63078	5.53666	0	4.9669	5.13626	5.24067	5.5899	4.79542	417735	76506.5	208480	0.183146	0.324663	0.499072	0.275076
11739	Slc25a4	153717	109020	238155	97987.1	97186.6	128458	1	5969.77	10916.1	4905.6	1	1	5.18672	5.03751	5.37686	4.99117	4.98761	5.10876	0	3.77596	4.03807	3.69069	0	0	137421	5628.95	1635.87	0.0409615	0.193986	0.0119041	0.0869964
11461	Actb	1.40145e+06	1.06206e+06	2.6531e+06	3.08059e+06	5.29655e+06	6.24062e+06	296000	396550	1.39894e+06	5.45019e+07	1.26072e+08	2.41836e+07	6.14658	6.02615	6.42375	6.48863	6.72399	6.79523	5.47129	5.5983	6.1458	7.73641	8.10062	7.38352	3.28906e+06	697163	6.82526e+07	0.211964	0.0523193	20.7514	0.00805992
14433	Gapdh	1.13443e+06	834051	1.79134e+06	1.50055e+06	2.75711e+06	2.20869e+06	47449.4	32008.2	97915.3	259267	143671	16308	6.05478	5.92119	6.25318	6.17625	6.44045	6.34413	4.67623	4.50526	4.99085	5.41375	5.15737	4.2124	1.70436e+06	59124.3	139749	0.03469	0.00201313	0.0819947	0.0677162
102278	Cpne7	1	1	1	1	63.2647	1	1	1	1	1	1	1	0	0	0	0	1.80116	0	0	0	0	0	0	0	11.3774	1	1	0.0878932	0.363217	0.0878932	0.363217
77579	Myh10	119.514	384.89	3489.54	6235.81	3147.34	5177.83	606.127	2044.38	11638.1	2.42135e+06	6.91132e+06	806742	2.07742	2.58534	3.54277	3.79489	3.49794	3.71415	2.78256	3.31056	4.06588	6.38406	6.83956	5.90673	3092.49	4762.88	3.37981e+06	1.54015	0.713034	1092.91	0.00019175
67268	Myl12a	1	714.475	9848.64	14576.7	22121.4	16008.7	1854.24	4489.79	12500.5	1.01023e+06	2.1364e+06	69230.3	0	2.85399	3.99338	4.16366	4.34481	4.20436	3.26817	3.65223	4.09693	6.00442	6.32968	4.8403	10545.1	6281.5	1.07195e+06	0.595677	0.591811	101.654	0.0201743
67938	Myl12b	1	793.861	10942.9	16196.3	24579.3	17787.5	2060.26	4988.66	13889.4	2.5402e+06	4.78246e+06	966090	0	2.89974	4.03913	4.20942	4.39057	4.25011	3.31392	3.69798	4.14268	6.40487	6.67965	5.98502	11716.8	6979.45	2.76292e+06	0.595678	0.588612	235.808	0.00603834
20091	Rps3a1	10163.8	1	5715.15	4904.65	5292.2	1	1	1	1219.24	1872.74	1	1	4.00705	0	3.75703	3.69061	3.72364	0	0	0	3.08609	3.27248	0	0	4346.3	407.079	624.913	0.0936611	0.307134	0.143781	0.344419
170791	Rbm39	4870.49	10916.5	13138.8	3872.64	21282.5	11002.7	1	405.147	1	519.877	747.918	1	3.68757	4.03808	4.11855	3.58801	4.32802	4.0415	0	2.60761	0	2.7159	2.87385	0	10847.3	135.716	422.932	0.0125115	0.0681515	0.0389897	0.150875
210274	Shank2	1	1	72.1765	1	1	1	1	1	1	1	226.187	118.682	0	0	1.8584	0	0	0	0	0	0	0	2.35447	2.07438	12.8627	1	115.29	0.0777439	0.363217	8.96307	0.251675
18648	Pgam1	39506	14157.6	140091	36604.1	278597	328970	1	1	1	1	1	1	4.59666	4.15099	5.14641	4.56353	5.44498	5.51716	0	0	0	0	0	0	139654	1	1	7.16054e-06	3.6905e-06	7.16054e-06	3.6905e-06
70568	Cpne3	1	1	1	1	79.834	1	1	1	1	1	1	1	0	0	0	0	1.90219	0	0	0	0	0	0	0	14.139	1	1	0.0707264	0.363217	0.0707264	0.363217
234577	Cpne2	1	1	1	1	79.834	1	1	1	1	1	1	1	0	0	0	0	1.90219	0	0	0	0	0	0	0	14.139	1	1	0.0707264	0.363217	0.0707264	0.363217
22333	Vdac1	28027.3	11380.6	30559.8	16002.4	52131.5	58146.5	1	1	1	1	1	1	4.44758	4.05616	4.48515	4.20418	4.7171	4.76452	0	0	0	0	0	0	32708	1	1	3.05736e-05	2.05031e-07	3.05736e-05	2.05031e-07
19981	Rpl37a	62695.5	62886.6	1	30062	1	1	1	1	1	1	36039.9	1	4.79724	4.79856	0	4.47802	0	0	0	0	0	0	4.55678	0	25941.2	1	12014	3.85488e-05	0.0758061	0.463124	0.677531
234023	Arglu1	36731.3	5486.27	9815.19	26860.1	13888.2	1	1	1	1	1	1	1	4.56504	3.73928	3.9919	4.42911	4.14265	0	0	0	0	0	0	0	15463.7	1	1	6.46677e-05	0.00437579	6.46677e-05	0.00437579
16828	Ldha	6804.21	6851.63	40458.8	28103.9	50784.4	47868.4	1	1	1	1	1	1	3.83278	3.83579	4.60701	4.44877	4.70573	4.68005	0	0	0	0	0	0	30145.2	1	1	3.31728e-05	1.58545e-06	3.31728e-05	1.58545e-06
13681	Eif4a1	771.296	492.703	8359.95	3175.14	7502.46	14989.1	1	1	1	1	1	1	2.88722	2.69258	3.9222	3.50176	3.8752	4.17578	0	0	0	0	0	0	5881.77	1	1	0.000170017	2.99798e-05	0.000170017	2.99798e-05
360013	Myo18a	1	1	1	1	1	92.1513	1	1	150.083	152851	1.1783e+06	77946.3	0	0	0	0	0	1.9645	0	0	2.17633	5.18427	6.07126	4.8918	16.1919	50.6943	469699	3.13085	0.653051	29008.3	9.47456e-05
77559	Agl	1	1	1	1	92.9933	1	1	1	1	1	1	1	0	0	0	0	1.96845	0	0	0	0	0	0	0	16.3322	1	1	0.0612287	0.363217	0.0612287	0.363217
13627	Eef1a1	42599.8	17404.3	9793.9	72216.4	91076.5	170130	1313.15	1	7624.45	7372.94	489.586	310.727	4.62941	4.24066	3.99096	4.85864	4.95941	5.23078	3.11831	0	3.88221	3.86764	2.68983	2.49238	67203.5	2979.53	2724.42	0.044336	0.187434	0.0405398	0.0441323
22153	Tubb4a	921976	375841	816074	1.37951e+06	1.7473e+06	1.2115e+06	42619.9	86697.6	207468	1.11553e+06	646879	264775	5.96472	5.575	5.91173	6.13973	6.24237	6.08332	4.62961	4.93801	5.31695	6.04748	5.81082	5.42288	1.07537e+06	112262	675727	0.104394	0.0192595	0.628368	0.348806
100503605	Hbb-bs	448554	453831	888867	658741	1.38123e+06	1.31598e+06	8208.02	5629.6	119152	72142.1	19177.5	1034.53	5.65181	5.65689	5.94884	5.81871	6.14026	6.11925	3.91424	3.75048	5.0761	4.85819	4.28279	3.01474	857867	44330	30784.7	0.0516746	0.053276	0.0358852	0.0740914
101488143	Hbb-bt	448554	453831	888867	658741	1.38123e+06	1.31598e+06	8208.02	5629.6	119152	72142.1	19177.5	1034.53	5.65181	5.65689	5.94884	5.81871	6.14026	6.11925	3.91424	3.75048	5.0761	4.85819	4.28279	3.01474	857867	44330	30784.7	0.0516746	0.053276	0.0358852	0.0740914
16490	Kcna2	1	1	1	1	95.4576	1	1	1	1	472.635	8036.01	1	0	0	0	0	1.97981	0	0	0	0	2.67453	3.90504	0	16.7429	1	2836.55	0.0597267	0.363217	169.418	0.242705
16491	Kcna3	1	1	1	1	95.4576	1	1	1	1	472.635	8036.01	1	0	0	0	0	1.97981	0	0	0	0	2.67453	3.90504	0	16.7429	1	2836.55	0.0597267	0.363217	169.418	0.242705
269060	Dagla	1	1	1	1	96.023	1	1	1	1	1617.12	10955.5	819.663	0	0	0	0	1.98238	0	0	0	0	3.20874	4.03963	2.91364	16.8372	1	4464.09	0.0593924	0.363217	265.133	0.000836981
18642	Pfkm	5725.26	1667.9	17448	13484.7	44057.6	22886.8	1	1	1	710.265	108.081	1	3.7578	3.22217	4.24175	4.12984	4.64402	4.35959	0	0	0	2.85142	2.03375	0	17545	1	273.115	5.69962e-05	6.08366e-06	0.0155665	0.0955463
230721	Pabpc4	105.787	1	1	1	1	1	1	84.9721	1	1	1	1	2.02443	0	0	0	0	0	0	1.92928	0	0	0	0	18.4646	28.9907	1	1.57007	0.700836	0.0541578	0.363217
224139	Golgb1	1	1	1	1	68.9554	40.9367	1	1	1	1	1	5.68724	0	0	0	0	1.83857	1.61211	0	0	0	0	0	0.754902	18.982	1	2.56241	0.0526815	0.175835	0.134992	0.489371
12345	Capzb	1	1	1550.92	1	1	5772.5	1	71.5119	1	210198	1.32614e+06	93846.8	0	0	3.19059	0	0	3.76136	0	1.85438	0	5.32263	6.12259	4.97242	1221.24	24.504	543394	0.0200649	0.592894	444.954	0.00132558
320632	Snrnp200	1	1	1	1	116.125	1	1	1	1	1	1	1	0	0	0	0	2.06493	0	0	0	0	0	0	0	20.1876	1	1	0.0495355	0.363217	0.0495355	0.363217
20588	Smarcc1	1	1	1	1	120.332	1	1	1	1	1	1	1	0	0	0	0	2.08038	0	0	0	0	0	0	0	20.8886	1	1	0.047873	0.363217	0.047873	0.363217
22142	Tuba1a	977139	716086	663142	1.45582e+06	2.99496e+06	1	18957.9	31104.4	103326	1.14286e+06	245768	57211.8	5.98996	5.85496	5.82161	6.16311	6.47639	0	4.27779	4.49282	5.01421	6.05799	5.39052	4.75749	1.13453e+06	51129.5	481947	0.0450668	0.677351	0.424801	0.756384
22154	Tubb5	914589	133745	691796	819561	1.18759e+06	941196	31214.9	93081.6	197606	570647	510692	62527.2	5.96123	5.12628	5.83998	5.91358	6.07467	5.97368	4.49436	4.96886	5.2958	5.75637	5.70816	4.79607	781413	107301	381289	0.137316	0.0360175	0.487947	0.336866
98758	Hnrnpf	7973.05	1	25864.5	1	1	1	1	1	1	1	1	1	3.90162	0	4.4127	0	0	0	0	0	0	0	0	0	5640.26	1	1	0.000177297	0.175694	0.000177297	0.175694
51792	Ppp2r1a	3996.15	1204.35	11567.7	8341.83	27571.1	22724.3	1	391.617	1735.11	9221.02	5708.55	914.49	3.60164	3.08075	4.06325	3.92126	4.44045	4.35649	0	2.59286	3.23933	3.96478	3.75653	2.96118	12567.6	709.244	5281.35	0.0564344	0.180761	0.420236	0.398146
17886	Myh9	1	287.511	2047.38	3432.11	887.626	9538.73	4.71477	994.491	3538.92	1.02314e+06	2.77004e+06	412575	0	2.45865	3.3112	3.53556	2.94823	3.97949	0.67346	2.9976	3.54887	6.00994	6.44249	5.6155	2699.06	1512.71	1.40192e+06	0.560457	0.791662	519.41	0.00153763
24046	Scn11a	1.02284e+06	921544	1	1	1	114238	97011.8	68858.5	1	1209.45	76008.3	212.97	6.00981	5.96452	0	0	0	5.05781	4.98682	4.83796	0	3.08259	4.88086	2.32832	343104	55290.4	25810.3	0.161148	0.842807	0.0752257	0.702042
22145	Tuba4a	724130	517248	889683	1.25868e+06	2.02861e+06	1.47373e+06	61779.5	60539.5	183604	751477	524884	118401	5.85982	5.7137	5.94924	6.09992	6.3072	6.16842	4.79084	4.78204	5.26388	5.87592	5.72006	5.07336	1.14868e+06	101974	464921	0.0887753	0.00745917	0.404743	0.192953
21872	Tjp1	1	1	1	1	1	131.401	1	1	1	1	739.604	933.689	0	0	0	0	0	2.1186	0	0	0	0	2.869	2.9702	22.7335	1	558.098	0.0439879	0.363217	24.5496	0.237251
11676	Aldoc	118229	59576.2	409707	281161	679395	444267	1	635.579	1	6510.59	1	1	5.07272	4.77507	5.61247	5.44896	5.83212	5.64764	0	2.80317	0	3.81362	0	0	332056	212.526	2170.86	0.000640031	0.0376755	0.00653764	0.080888
21991	Tpi1	44286.8	14771.8	116239	132535	296860	244356	1	1	1	1	1	1	4.64627	4.16943	5.06535	5.12233	5.47255	5.38802	0	0	0	0	0	0	141508	1	1	7.06673e-06	1.97448e-06	7.06673e-06	1.97448e-06
13682	Eif4a2	858.378	548.33	10141.7	3533.63	23868.4	19076.7	1	1	1	1	1	1	2.93368	2.73904	4.00611	3.54822	4.37782	4.2805	0	0	0	0	0	0	9671.19	1	1	0.0001034	5.03125e-05	0.0001034	5.03125e-05
217341	Qrich2	1	1	1	136.731	1	1	1	1	1	1	1	1	0	0	0	2.13587	0	0	0	0	0	0	0	0	23.6219	1	1	0.0423337	0.363217	0.0423337	0.363217
60595	Actn4	15538.5	1	1	1	1723.88	137.945	1	1	1	2144.33	86357.5	11313.1	4.19141	0	0	0	3.23651	2.13971	0	0	0	3.33129	4.9363	4.05358	2900.56	1	33271.6	0.000344761	0.0902162	11.4708	0.0258294
216033	Ctnna3	1	1	1	1	141.077	1	5144.21	6481.61	8441.75	5772.9	771.143	544.745	0	0	0	0	2.14946	0	3.71132	3.81168	3.92643	3.76139	2.88714	2.73619	24.3461	6689.19	2362.93	274.754	0.000158671	97.0556	0.00102974
20190	Ryr1	145.423	1	1	1	1	1	1	9.20983	1	1	1	1	2.16263	0	0	0	0	0	0	0.964251	0	0	0	0	25.0705	3.73661	1	0.149044	0.938128	0.0398876	0.363217
319178	Hist1h2bb	2.50385e+06	569795	1.48273e+06	506419	1	600152	9112	3148.13	99189.7	7252.28	12146.7	427.123	6.39861	5.75572	6.17106	5.70451	0	5.77826	3.95961	3.49805	4.99647	3.86047	4.08446	2.63055	943825	37149.9	6608.7	0.039361	0.481265	0.00700203	0.232593
319184	Hist1h2bk	2.50385e+06	569795	1.48273e+06	506419	1	600152	9112	3148.13	99189.7	7252.28	12146.7	427.123	6.39861	5.75572	6.17106	5.70451	0	5.77826	3.95961	3.49805	4.99647	3.86047	4.08446	2.63055	943825	37149.9	6608.7	0.039361	0.481265	0.00700203	0.232593
319186	Hist1h2bm	2.50385e+06	569795	1.48273e+06	506419	1	600152	9112	3148.13	99189.7	7252.28	12146.7	427.123	6.39861	5.75572	6.17106	5.70451	0	5.77826	3.95961	3.49805	4.99647	3.86047	4.08446	2.63055	943825	37149.9	6608.7	0.039361	0.481265	0.00700203	0.232593
319188	Hist1h2bp	2.33693e+06	531809	1.38388e+06	472658	1	560141	8504.53	2938.26	92577	6768.79	11336.9	398.648	6.36865	5.72576	6.1411	5.67455	0	5.7483	3.92965	3.46809	4.9665	3.83051	4.05449	2.60059	880903	34673.3	6168.12	0.039361	0.476899	0.00700203	0.229374
69386	Hist1h4h	4.0802e+06	1.26062e+06	4.03518e+06	1.04068e+06	2.36294e+06	1.35504e+06	15742.5	3064.24	303758	19472.3	16338.3	2857.68	6.61068	6.10058	6.60586	6.01732	6.37345	6.13195	4.19707	3.48632	5.48253	4.28942	4.21321	3.45601	2.35578e+06	107521	12889.4	0.0456416	0.076997	0.0054714	0.00595402
97122	Hist2h4	4.0802e+06	1.26062e+06	4.03518e+06	1.04068e+06	2.36294e+06	1.35504e+06	15742.5	3064.24	303758	19472.3	16338.3	2857.68	6.61068	6.10058	6.60586	6.01732	6.37345	6.13195	4.19707	3.48632	5.48253	4.28942	4.21321	3.45601	2.35578e+06	107521	12889.4	0.0456416	0.076997	0.0054714	0.00595402
319155	Hist1h4c	4.0802e+06	1.26062e+06	4.03518e+06	1.04068e+06	2.36294e+06	1.35504e+06	15742.5	3064.24	303758	19472.3	16338.3	2857.68	6.61068	6.10058	6.60586	6.01732	6.37345	6.13195	4.19707	3.48632	5.48253	4.28942	4.21321	3.45601	2.35578e+06	107521	12889.4	0.0456416	0.076997	0.0054714	0.00595402
319156	Hist1h4d	4.0802e+06	1.26062e+06	4.03518e+06	1.04068e+06	2.36294e+06	1.35504e+06	15742.5	3064.24	303758	19472.3	16338.3	2857.68	6.61068	6.10058	6.60586	6.01732	6.37345	6.13195	4.19707	3.48632	5.48253	4.28942	4.21321	3.45601	2.35578e+06	107521	12889.4	0.0456416	0.076997	0.0054714	0.00595402
319157	Hist1h4f	4.0802e+06	1.26062e+06	4.03518e+06	1.04068e+06	2.36294e+06	1.35504e+06	15742.5	3064.24	303758	19472.3	16338.3	2857.68	6.61068	6.10058	6.60586	6.01732	6.37345	6.13195	4.19707	3.48632	5.48253	4.28942	4.21321	3.45601	2.35578e+06	107521	12889.4	0.0456416	0.076997	0.0054714	0.00595402
319158	Hist1h4i	4.0802e+06	1.26062e+06	4.03518e+06	1.04068e+06	2.36294e+06	1.35504e+06	15742.5	3064.24	303758	19472.3	16338.3	2857.68	6.61068	6.10058	6.60586	6.01732	6.37345	6.13195	4.19707	3.48632	5.48253	4.28942	4.21321	3.45601	2.35578e+06	107521	12889.4	0.0456416	0.076997	0.0054714	0.00595402
319159	Hist1h4j	4.0802e+06	1.26062e+06	4.03518e+06	1.04068e+06	2.36294e+06	1.35504e+06	15742.5	3064.24	303758	19472.3	16338.3	2857.68	6.61068	6.10058	6.60586	6.01732	6.37345	6.13195	4.19707	3.48632	5.48253	4.28942	4.21321	3.45601	2.35578e+06	107521	12889.4	0.0456416	0.076997	0.0054714	0.00595402
319160	Hist1h4k	4.0802e+06	1.26062e+06	4.03518e+06	1.04068e+06	2.36294e+06	1.35504e+06	15742.5	3064.24	303758	19472.3	16338.3	2857.68	6.61068	6.10058	6.60586	6.01732	6.37345	6.13195	4.19707	3.48632	5.48253	4.28942	4.21321	3.45601	2.35578e+06	107521	12889.4	0.0456416	0.076997	0.0054714	0.00595402
319161	Hist1h4n	4.0802e+06	1.26062e+06	4.03518e+06	1.04068e+06	2.36294e+06	1.35504e+06	15742.5	3064.24	303758	19472.3	16338.3	2857.68	6.61068	6.10058	6.60586	6.01732	6.37345	6.13195	4.19707	3.48632	5.48253	4.28942	4.21321	3.45601	2.35578e+06	107521	12889.4	0.0456416	0.076997	0.0054714	0.00595402
320332	Hist4h4	4.0802e+06	1.26062e+06	4.03518e+06	1.04068e+06	2.36294e+06	1.35504e+06	15742.5	3064.24	303758	19472.3	16338.3	2857.68	6.61068	6.10058	6.60586	6.01732	6.37345	6.13195	4.19707	3.48632	5.48253	4.28942	4.21321	3.45601	2.35578e+06	107521	12889.4	0.0456416	0.076997	0.0054714	0.00595402
326619	Hist1h4a	4.0802e+06	1.26062e+06	4.03518e+06	1.04068e+06	2.36294e+06	1.35504e+06	15742.5	3064.24	303758	19472.3	16338.3	2857.68	6.61068	6.10058	6.60586	6.01732	6.37345	6.13195	4.19707	3.48632	5.48253	4.28942	4.21321	3.45601	2.35578e+06	107521	12889.4	0.0456416	0.076997	0.0054714	0.00595402
326620	Hist1h4b	4.0802e+06	1.26062e+06	4.03518e+06	1.04068e+06	2.36294e+06	1.35504e+06	15742.5	3064.24	303758	19472.3	16338.3	2857.68	6.61068	6.10058	6.60586	6.01732	6.37345	6.13195	4.19707	3.48632	5.48253	4.28942	4.21321	3.45601	2.35578e+06	107521	12889.4	0.0456416	0.076997	0.0054714	0.00595402
100041230	Hist1h4m	4.0802e+06	1.26062e+06	4.03518e+06	1.04068e+06	2.36294e+06	1.35504e+06	15742.5	3064.24	303758	19472.3	16338.3	2857.68	6.61068	6.10058	6.60586	6.01732	6.37345	6.13195	4.19707	3.48632	5.48253	4.28942	4.21321	3.45601	2.35578e+06	107521	12889.4	0.0456416	0.076997	0.0054714	0.00595402
22143	Tuba1b	958972	1	1	1	1	2.10329e+06	18957.9	31104.4	103326	1	245768	57211.8	5.98181	0	0	0	0	6.3229	4.27779	4.49282	5.01421	0	5.39052	4.75749	510378	51129.5	100994	0.10018	0.108009	0.19788	0.564399
15267	Hist2h2aa1	1.55796e+07	4.08179e+06	7.50527e+06	2.78181e+06	6.82718e+06	4.80655e+06	8781.97	6164.76	684128	14463.8	4337.05	8666.7	7.19256	6.61085	6.87537	6.44433	6.83424	6.68183	3.94359	3.78992	5.83514	4.16028	3.63719	3.93785	6.93037e+06	233025	9155.85	0.0336238	0.0722885	0.00132112	9.71983e-05
319192	Hist2h2aa2	1.55796e+07	4.08179e+06	7.50527e+06	2.78181e+06	6.82718e+06	4.80655e+06	8781.97	6164.76	684128	14463.8	4337.05	8666.7	7.19256	6.61085	6.87537	6.44433	6.83424	6.68183	3.94359	3.78992	5.83514	4.16028	3.63719	3.93785	6.93037e+06	233025	9155.85	0.0336238	0.0722885	0.00132112	9.71983e-05
15122	Hba-a1	474552	402078	1.06148e+06	598300	1.91015e+06	1.57878e+06	6038.47	436.166	42974.5	81562.7	38300.7	860.334	5.67628	5.60431	6.02591	5.77692	6.28107	6.19832	3.78093	2.63965	4.63321	4.91149	4.58321	2.93467	1.00422e+06	16483.1	40241.2	0.0164137	0.0553025	0.040072	0.0953291
110257	Hba-a2	474552	402078	1.06148e+06	598300	1.91015e+06	1.57878e+06	6038.47	436.166	42974.5	81562.7	38300.7	860.334	5.67628	5.60431	6.02591	5.77692	6.28107	6.19832	3.78093	2.63965	4.63321	4.91149	4.58321	2.93467	1.00422e+06	16483.1	40241.2	0.0164137	0.0553025	0.040072	0.0953291
17760	Map6	5763.87	1	995.87	3245.88	6756.49	1851.54	1	1	819.235	4096.35	17706.9	3600.63	3.76071	0	2.9982	3.51133	3.82972	3.26753	0	0	2.91341	3.6124	4.24814	3.55638	3102.44	273.745	8467.95	0.0882353	0.174725	2.72945	0.198445
18746	Pkm	42290.5	25187.2	197561	104568	326016	368149	1	557.122	7934.08	4650	1638.79	1	4.62624	4.40118	5.2957	5.0194	5.51324	5.56602	0	2.74595	3.8995	3.66745	3.21452	0	177295	2830.73	2096.6	0.0159662	0.128538	0.0118254	0.134283
53890	Sart3	1	1	1	1	1	170.925	1	1	1	1	1	1	0	0	0	0	0	2.2328	0	0	0	0	0	0	29.3208	1	1	0.0341055	0.363217	0.0341055	0.363217
13527	Dtna	1	1	1	1	172.136	1	1	1	1	1	1	1	0	0	0	0	2.23587	0	0	0	0	0	0	0	29.5227	1	1	0.0338723	0.363217	0.0338723	0.363217
238880	Actbl2	1.02075e+06	1.11895e+06	706409	411906	329354	1	187766	1	1	18973.7	1.15857e+07	58362.1	6.00892	6.04881	5.84906	5.6148	5.51766	0	5.27362	0	0	4.27815	7.06392	4.76613	597895	62589.4	3.88769e+06	0.104683	0.214677	6.50228	0.696617
14957	Hist1h1d	1.18504e+06	398957	1.12673e+06	231291	762727	393567	1180.12	1	47295.8	4925.98	2435.64	1450.51	6.07373	5.60093	6.05182	5.36416	5.88237	5.59502	3.07192	0	4.67482	3.69249	3.38661	3.16152	683052	16159	2937.37	0.023657	0.145377	0.00430037	0.000153723
64009	Syne1	1	1	1	1	11.982	165.046	4.8757	185.85	273.757	385.85	3982.09	746.375	0	0	0	0	1.07853	2.21761	0.688037	2.26916	2.43737	2.58642	3.60011	2.87296	30.1714	154.828	1704.77	5.1316	0.138432	56.5029	0.00161326
319162	Hist3h2a	2.97379e+06	1.03493e+06	1	744228	1.39216e+06	968336	11999.6	1	146736	14463.8	4337.05	8666.7	6.47331	6.01491	0	5.87171	6.14369	5.98603	4.07917	0	5.16654	4.16028	3.63719	3.93785	1.18557e+06	52912.2	9155.85	0.04463	0.349533	0.00772271	0.305956
319164	Hist1h2ac	2.97379e+06	1.03493e+06	1	744228	1.39216e+06	968336	11999.6	1	146736	14463.8	4337.05	8666.7	6.47331	6.01491	0	5.87171	6.14369	5.98603	4.07917	0	5.16654	4.16028	3.63719	3.93785	1.18557e+06	52912.2	9155.85	0.04463	0.349533	0.00772271	0.305956
319165	Hist1h2ad	2.97379e+06	1.03493e+06	1	744228	1.39216e+06	968336	11999.6	1	146736	14463.8	4337.05	8666.7	6.47331	6.01491	0	5.87171	6.14369	5.98603	4.07917	0	5.16654	4.16028	3.63719	3.93785	1.18557e+06	52912.2	9155.85	0.04463	0.349533	0.00772271	0.305956
319166	Hist1h2ae	2.97379e+06	1.03493e+06	1	744228	1.39216e+06	968336	11999.6	1	146736	14463.8	4337.05	8666.7	6.47331	6.01491	0	5.87171	6.14369	5.98603	4.07917	0	5.16654	4.16028	3.63719	3.93785	1.18557e+06	52912.2	9155.85	0.04463	0.349533	0.00772271	0.305956
319167	Hist1h2ag	2.97379e+06	1.03493e+06	1	744228	1.39216e+06	968336	11999.6	1	146736	14463.8	4337.05	8666.7	6.47331	6.01491	0	5.87171	6.14369	5.98603	4.07917	0	5.16654	4.16028	3.63719	3.93785	1.18557e+06	52912.2	9155.85	0.04463	0.349533	0.00772271	0.305956
319168	Hist1h2ah	2.97379e+06	1.03493e+06	1	744228	1.39216e+06	968336	11999.6	1	146736	14463.8	4337.05	8666.7	6.47331	6.01491	0	5.87171	6.14369	5.98603	4.07917	0	5.16654	4.16028	3.63719	3.93785	1.18557e+06	52912.2	9155.85	0.04463	0.349533	0.00772271	0.305956
319170	Hist1h2an	2.97379e+06	1.03493e+06	1	744228	1.39216e+06	968336	11999.6	1	146736	14463.8	4337.05	8666.7	6.47331	6.01491	0	5.87171	6.14369	5.98603	4.07917	0	5.16654	4.16028	3.63719	3.93785	1.18557e+06	52912.2	9155.85	0.04463	0.349533	0.00772271	0.305956
319171	Hist1h2ap	2.97379e+06	1.03493e+06	1	744228	1.39216e+06	968336	11999.6	1	146736	14463.8	4337.05	8666.7	6.47331	6.01491	0	5.87171	6.14369	5.98603	4.07917	0	5.16654	4.16028	3.63719	3.93785	1.18557e+06	52912.2	9155.85	0.04463	0.349533	0.00772271	0.305956
319172	Hist1h2ab	2.97379e+06	1.03493e+06	1	744228	1.39216e+06	968336	11999.6	1	146736	14463.8	4337.05	8666.7	6.47331	6.01491	0	5.87171	6.14369	5.98603	4.07917	0	5.16654	4.16028	3.63719	3.93785	1.18557e+06	52912.2	9155.85	0.04463	0.349533	0.00772271	0.305956
319191	Hist1h2ai	2.97379e+06	1.03493e+06	1	744228	1.39216e+06	968336	11999.6	1	146736	14463.8	4337.05	8666.7	6.47331	6.01491	0	5.87171	6.14369	5.98603	4.07917	0	5.16654	4.16028	3.63719	3.93785	1.18557e+06	52912.2	9155.85	0.04463	0.349533	0.00772271	0.305956
665433	Hist1h2ao	2.97379e+06	1.03493e+06	1	744228	1.39216e+06	968336	11999.6	1	146736	14463.8	4337.05	8666.7	6.47331	6.01491	0	5.87171	6.14369	5.98603	4.07917	0	5.16654	4.16028	3.63719	3.93785	1.18557e+06	52912.2	9155.85	0.04463	0.349533	0.00772271	0.305956
15571	Elavl3	1	1	179.534	1	1	1	1	1	1	1	1	1	0	0	2.25415	0	0	0	0	0	0	0	0	0	30.7556	1	1	0.0325144	0.363217	0.0325144	0.363217
68024	Hist1h2bc	2.50385e+06	569795	1.48273e+06	506419	1.4e+06	600152	9112	3148.13	99189.7	7252.28	12146.7	427.123	6.39861	5.75572	6.17106	5.70451	6.14613	5.77826	3.95961	3.49805	4.99647	3.86047	4.08446	2.63055	1.17716e+06	37149.9	6608.7	0.031559	0.0453673	0.00561411	0.0257353
319179	Hist1h2be	2.50385e+06	569795	1.48273e+06	506419	1.4e+06	600152	9112	3148.13	99189.7	7252.28	12146.7	427.123	6.39861	5.75572	6.17106	5.70451	6.14613	5.77826	3.95961	3.49805	4.99647	3.86047	4.08446	2.63055	1.17716e+06	37149.9	6608.7	0.031559	0.0453673	0.00561411	0.0257353
319180	Hist1h2bf	2.50385e+06	569795	1.48273e+06	506419	1.4e+06	600152	9112	3148.13	99189.7	7252.28	12146.7	427.123	6.39861	5.75572	6.17106	5.70451	6.14613	5.77826	3.95961	3.49805	4.99647	3.86047	4.08446	2.63055	1.17716e+06	37149.9	6608.7	0.031559	0.0453673	0.00561411	0.0257353
319181	Hist1h2bg	2.50385e+06	569795	1.48273e+06	506419	1.4e+06	600152	9112	3148.13	99189.7	7252.28	12146.7	427.123	6.39861	5.75572	6.17106	5.70451	6.14613	5.77826	3.95961	3.49805	4.99647	3.86047	4.08446	2.63055	1.17716e+06	37149.9	6608.7	0.031559	0.0453673	0.00561411	0.0257353
319182	Hist1h2bh	2.50385e+06	569795	1.48273e+06	506419	1.4e+06	600152	9112	3148.13	99189.7	7252.28	12146.7	427.123	6.39861	5.75572	6.17106	5.70451	6.14613	5.77826	3.95961	3.49805	4.99647	3.86047	4.08446	2.63055	1.17716e+06	37149.9	6608.7	0.031559	0.0453673	0.00561411	0.0257353
319183	Hist1h2bj	2.50385e+06	569795	1.48273e+06	506419	1.4e+06	600152	9112	3148.13	99189.7	7252.28	12146.7	427.123	6.39861	5.75572	6.17106	5.70451	6.14613	5.77826	3.95961	3.49805	4.99647	3.86047	4.08446	2.63055	1.17716e+06	37149.9	6608.7	0.031559	0.0453673	0.00561411	0.0257353
319185	Hist1h2bl	2.50385e+06	569795	1.48273e+06	506419	1.4e+06	600152	9112	3148.13	99189.7	7252.28	12146.7	427.123	6.39861	5.75572	6.17106	5.70451	6.14613	5.77826	3.95961	3.49805	4.99647	3.86047	4.08446	2.63055	1.17716e+06	37149.9	6608.7	0.031559	0.0453673	0.00561411	0.0257353
319187	Hist1h2bn	2.50385e+06	569795	1.48273e+06	506419	1.4e+06	600152	9112	3148.13	99189.7	7252.28	12146.7	427.123	6.39861	5.75572	6.17106	5.70451	6.14613	5.77826	3.95961	3.49805	4.99647	3.86047	4.08446	2.63055	1.17716e+06	37149.9	6608.7	0.031559	0.0453673	0.00561411	0.0257353
665596	Hist1h2bq	2.33693e+06	531809	1.38388e+06	472658	1.30667e+06	560141	8504.53	2938.26	92577	6768.79	11336.9	398.648	6.36865	5.72576	6.1411	5.67455	6.11617	5.7483	3.92965	3.46809	4.9665	3.83051	4.05449	2.60059	1.09868e+06	34673.3	6168.12	0.031559	0.0453673	0.00561411	0.0257353
665622	Hist1h2br	2.33693e+06	531809	1.38388e+06	472658	1.30667e+06	560141	8504.53	2938.26	92577	6768.79	11336.9	398.648	6.36865	5.72576	6.1411	5.67455	6.11617	5.7483	3.92965	3.46809	4.9665	3.83051	4.05449	2.60059	1.09868e+06	34673.3	6168.12	0.031559	0.0453673	0.00561411	0.0257353
13382	Dld	1	1	1	184.111	1	1	1	1	1	1	1	1	0	0	0	2.26508	0	0	0	0	0	0	0	0	31.5185	1	1	0.0317274	0.363217	0.0317274	0.363217
192196	Luc7l2	10797.2	5339.14	2203.29	9328.77	21786.7	14108.6	1	172.748	1	473.994	3528.66	154.386	4.03331	3.72747	3.34307	3.96982	4.33819	4.14948	0	2.23741	0	2.67577	3.54761	2.18861	10594	58.2492	1385.68	0.00549834	0.0463429	0.130799	0.0914469
20739	Spta1	190.573	1	1	1	1	1	1	1	1	1	76.8138	1	2.28006	0	0	0	0	0	0	0	0	0	1.88544	0	32.5956	1	26.2713	0.030679	0.363217	0.805976	0.75422
21453	Tcof1	1	1	1	1	198.344	1	1	1	1	1	1	1	0	0	0	0	2.29742	0	0	0	0	0	0	0	33.8907	1	1	0.0295066	0.363217	0.0295066	0.363217
66797	Cntnap2	1	1	200.775	1	1	1	1	1	1	1	337.85	1	0	0	2.30271	0	0	0	0	0	0	0	2.52872	0	34.2958	1	113.283	0.0291581	0.363217	3.30312	0.655597
53379	Hnrnpa2b1	557348	93613.5	638646	66432	397029	172472	1	1	1282.42	10.3747	1	1	5.74613	4.97134	5.80526	4.82238	5.59882	5.23672	0	0	3.10803	1.01598	0	0	320923	428.14	4.12491	0.00133409	0.0494513	1.28533e-05	0.00085246
26914	H2afy	216251	24704.1	292327	33973.2	70341.5	62515.1	1	1	1501.75	1	1	1	5.33496	4.39277	5.46587	4.53114	4.84721	4.79598	0	0	3.1766	0	0	0	116685	501.25	1	0.00429574	0.0648004	8.57005e-06	1.08623e-06
57278	Bcam	1	1	1	1	1	212.549	1	1	1	1	1	1	0	0	0	0	0	2.32746	0	0	0	0	0	0	36.2581	1	1	0.02758	0.363217	0.02758	0.363217
213760	Prepl	1	1	1	96.0732	1	117.576	1	1	1	1	1	1	0	0	0	1.9826	0	2.07032	0	0	0	0	0	0	36.2748	1	1	0.0275673	0.174813	0.0275673	0.174813
219158	Ccar2	1	1	1	213.622	1	1	1	1	1	1	1	1	0	0	0	2.32965	0	0	0	0	0	0	0	0	36.437	1	1	0.0274446	0.363217	0.0274446	0.363217
11938	Atp2a2	10601.7	2784.28	24710.3	23481.4	44129.2	30656.7	1	199.004	1	4925.03	1635.1	87.6109	4.02538	3.44471	4.39288	4.37072	4.64473	4.48652	0	2.29886	0	3.69241	3.21354	1.94256	22727.3	67.0012	2215.91	0.00294806	0.0396297	0.0975002	0.121803
83397	Akap12	1	1	1	1	1	221.357	1	1	1	1	1	1	0	0	0	0	0	2.34509	0	0	0	0	0	0	37.7261	1	1	0.0265068	0.363217	0.0265068	0.363217
94040	Clmn	1	1	1	1	1	221.387	1	475.334	1031.23	543.563	5084.5	927.882	0	0	0	0	0	2.34515	0	2.677	3.01336	2.73525	3.70625	2.96749	37.7311	502.522	2185.32	13.3185	0.249643	57.9182	0.000873488
100206	Adprhl2	1	1	1	1	245.276	1	1	1	1	1	1	1	0	0	0	0	2.38966	0	0	0	0	0	0	0	41.7127	1	1	0.0239735	0.363217	0.0239735	0.363217
93762	Smarca5	208.745	1	43.2774	1	1	1	1	1	1	1	1	1	2.31962	0	1.63626	0	0	0	0	0	0	0	0	0	42.6704	1	1	0.0234355	0.182559	0.0234355	0.182559
140579	Elmo2	1	1	1	1	1	252.379	1	1	1	1	1	1	0	0	0	0	0	2.40205	0	0	0	0	0	0	42.8966	1	1	0.0233119	0.363217	0.0233119	0.363217
12323	Camk2b	8224.27	1873.09	42081.2	23664.5	33327.9	55839.2	5025.51	15024.9	70332.5	145375	1.44571e+06	100493	3.9151	3.27256	4.62409	4.3741	4.52281	4.74694	3.70118	4.17681	4.84716	5.16249	6.16008	5.00214	27501.7	30127.6	563860	1.09548	0.998357	20.5028	0.0538812
56215	Acin1	1	1	1	1	1	265.385	1	1	1	1	1	1	0	0	0	0	0	2.42388	0	0	0	0	0	0	45.0641	1	1	0.0221906	0.363217	0.0221906	0.363217
67300	Cltc	15723.2	10601	33874.8	32952.2	62943.1	45253.4	113.713	155.562	817.287	8950.92	11500.6	1151.41	4.19654	4.02535	4.52988	4.51788	4.79895	4.65565	2.05581	2.1919	2.91237	3.95187	4.06072	3.06123	33558	362.187	7200.99	0.0107929	0.00696137	0.214584	0.123695
107508	Eprs	1	1	1	1	269.614	1	1	1	1	1	1	1	0	0	0	0	2.43074	0	0	0	0	0	0	0	45.769	1	1	0.0218488	0.363217	0.0218488	0.363217
50709	Hist1h1e	2.61184e+06	853648	2.59312e+06	492956	1.78049e+06	995206	4931.72	1	156173	1	1864.53	1373.06	6.41695	5.93128	6.41382	5.69281	6.25054	5.99791	3.693	0	5.19361	0	3.27057	3.13769	1.55454e+06	53702	1079.53	0.0345452	0.176864	0.000694437	0.0634023
66871	Cpne8	1	1	199.292	1	75.5186	1	1	1	1	1	1	1	0	0	2.29949	0	1.87805	0	0	0	0	0	0	0	46.4685	1	1	0.0215199	0.177392	0.0215199	0.177392
240058	Cpne5	1	1	199.292	1	75.5186	1	1	1	1	1	1	1	0	0	2.29949	0	1.87805	0	0	0	0	0	0	0	46.4685	1	1	0.0215199	0.177392	0.0215199	0.177392
226251	Ablim1	1	1	134.431	1	1	142.184	1	1	1	22428.1	140398	16556.4	0	0	2.1285	0	0	2.15285	0	0	0	4.35079	5.14736	4.21897	46.7691	1	59794.2	0.0213816	0.174696	1278.5	0.000178677
320405	Cadps2	276.601	1	1	1	1	1	1	1	1	1	1	1	2.44185	0	0	0	0	0	0	0	0	0	0	0	46.9334	1	1	0.0213068	0.363217	0.0213068	0.363217
225115	Svil	281.127	1	1	1	1	1	1	1	1	1327.67	13491.8	1074.86	2.4489	0	0	0	0	0	0	0	0	3.12309	4.13007	3.03135	47.6878	1	5298.09	0.0209697	0.363217	111.1	0.00111788
216810	Tom1l2	1	1	1	1	283.608	1	1	1	1	7481.69	64418	9341.01	0	0	0	0	2.45272	0	0	0	0	3.874	4.80901	3.97039	48.1013	1	27080.2	0.0207895	0.363217	562.984	0.000144903
11496	Adam22	1	1	1	283.942	1	1	1	1	1	1121.65	17969.3	3012.21	0	0	0	2.45323	0	0	0	0	0	3.04986	4.25453	3.47888	48.157	1	7367.71	0.0207654	0.363217	152.994	0.000842604
110750	Cse1l	1	1	1	1	285.251	1	1	1	1	1	1	1	0	0	0	0	2.45523	0	0	0	0	0	0	0	48.3752	1	1	0.0206718	0.363217	0.0206718	0.363217
16777	Lamb1	1	1	1	286.388	1	1	1	1	1	1	1	1	0	0	0	2.45696	0	0	0	0	0	0	0	0	48.5647	1	1	0.0205911	0.363217	0.0205911	0.363217
17920	Myo6	1	1	117.022	1	1	173.051	1	14.1854	1	138929	507284	85819	0	0	2.06827	0	0	2.23818	0	1.15184	0	5.14279	5.70525	4.93358	49.0122	5.39515	244011	0.110078	0.593682	4978.57	5.4839e-05
53310	Dlg3	1	1	1	1	1	289.778	1	1	1	1	1	1	0	0	0	0	0	2.46207	0	0	0	0	0	0	49.1297	1	1	0.0203543	0.363217	0.0203543	0.363217
13602	Sparcl1	1	1	1	1	1	290.69	1	1	1	1	1	1	0	0	0	0	0	2.46343	0	0	0	0	0	0	49.2817	1	1	0.0202915	0.363217	0.0202915	0.363217
75786	Ckap5	1	1	85.2711	1	93.4152	116.086	1	1	1	1	1	207.043	0	0	1.9308	0	1.97042	2.06478	0	0	0	0	0	2.31606	49.6287	1	69.6809	0.0201496	0.0757563	1.40404	0.817318
20512	Slc1a3	152911	99427.2	294540	244910	384533	344260	4851.82	68.3744	8902.26	90085.5	124982	7505.02	5.18444	4.99751	5.46914	5.38901	5.58493	5.53689	3.6859	1.83489	3.9495	4.95465	5.09685	3.87535	253430	4607.49	74190.9	0.0181805	0.0776103	0.292747	0.198529
101706	Numa1	1	1	311.113	1	1	1	1	1	1	1	1	1	0	0	2.49292	0	0	0	0	0	0	0	0	0	52.6855	1	1	0.0189805	0.363217	0.0189805	0.363217
18798	Plcb4	1	1	323.021	1	1	1	1	1	1	1	1	1	0	0	2.50923	0	0	0	0	0	0	0	0	0	54.6702	1	1	0.0182915	0.363217	0.0182915	0.363217
232975	Atp1a3	86443.6	78112.7	193323	140908	196986	139836	1	511.505	928.94	13588.3	1	1	4.93673	4.89272	5.28628	5.14894	5.29443	5.14562	0	2.70885	2.96799	4.13316	0	0	139268	480.482	4530.09	0.00345005	0.0759894	0.0325278	0.112776
11668	Aldh1a1	1	1	1	1	331.31	1	1	1	1	1	1	1	0	0	0	0	2.52023	0	0	0	0	0	0	0	56.0517	1	1	0.0178407	0.363217	0.0178407	0.363217
64051	Sv2a	4539.18	1	5751.82	11673.6	5546.99	6511.7	1	1	1	1	1	1	3.65698	0	3.75981	4.06721	3.74406	3.81369	0	0	0	0	0	0	5670.72	1	1	0.000176344	0.00417511	0.000176344	0.00417511
70661	Sik3	1	1	1	1	1	337.362	1	1	1	1	1	1	0	0	0	0	0	2.5281	0	0	0	0	0	0	57.0603	1	1	0.0175253	0.363217	0.0175253	0.363217
11776	Ap3d1	337.719	1	1	1	1	1	1	1	1	1	1	1	2.52856	0	0	0	0	0	0	0	0	0	0	0	57.1198	1	1	0.0175071	0.363217	0.0175071	0.363217
229211	Acad9	1	1	1	1	1	339.682	1	1	1	1	1	1	0	0	0	0	0	2.53107	0	0	0	0	0	0	57.447	1	1	0.0174074	0.363217	0.0174074	0.363217
223691	Eif3l	1	1	1	1	342.543	1	1	1	1	1	1	1	0	0	0	0	2.53471	0	0	0	0	0	0	0	57.9238	1	1	0.0172641	0.363217	0.0172641	0.363217
13194	Ddb1	1	1	1	1	1	348.733	1	1	1	1	1	1	0	0	0	0	0	2.54249	0	0	0	0	0	0	58.9556	1	1	0.0169619	0.363217	0.0169619	0.363217
237730	Fbll1	1	1	349.693	1	1	1	1	1	1	1	1	1	0	0	2.54369	0	0	0	0	0	0	0	0	0	59.1156	1	1	0.016916	0.363217	0.016916	0.363217
76884	Cyfip2	1	1	124.4	1	226.634	1	1	250.247	52.5099	373.994	1	1	0	0	2.09482	0	2.35533	0	0	2.39837	1.72024	2.57286	0	0	59.1724	101.252	125.331	1.71114	0.503011	2.11807	0.912572
13427	Dync1i2	1	1	1	1	351.407	1	1	1	1	1	1	1	0	0	0	0	2.54581	0	0	0	0	0	0	0	59.4012	1	1	0.0168347	0.363217	0.0168347	0.363217
19046	Ppp1cb	357.228	1	1	1	1	1	1	1	1	25934.6	92507.7	26592.9	2.55295	0	0	0	0	0	0	0	0	4.41388	4.96618	4.42477	60.3714	1	48345	0.0165641	0.363217	800.794	6.78299e-05
19247	Ptpn11	1	1	1	1	357.394	1	1	1	1	1	1	1	0	0	0	0	2.55315	0	0	0	0	0	0	0	60.399	1	1	0.0165566	0.363217	0.0165566	0.363217
15463	Agfg1	1	1	1	1	1	358.091	1	1	1	1	1	1	0	0	0	0	0	2.55399	0	0	0	0	0	0	60.5151	1	1	0.0165248	0.363217	0.0165248	0.363217
19182	Psmc3	1	1	1	1	1	358.921	1	1	1	1	1	1	0	0	0	0	0	2.555	0	0	0	0	0	0	60.6535	1	1	0.0164871	0.363217	0.0164871	0.363217
56702	Hist1h1b	837774	65813.3	1.13907e+06	43058.9	543210	298495	1	302.439	42665	1	1715.34	1	5.92313	4.81831	6.05655	4.63406	5.73497	5.47494	0	2.48064	4.63007	0	3.23435	0	487903	14322.8	572.446	0.0293558	0.144616	0.00117328	0.0499134
18751	Prkcb	1	1	1	378.467	1	1	1	1	1	1	1	1	0	0	0	2.57803	0	0	0	0	0	0	0	0	63.9111	1	1	0.0156467	0.363217	0.0156467	0.363217
106572	Rab31	1	1	1	1	1	383.653	1	1	1	1	1	1	0	0	0	0	0	2.58394	0	0	0	0	0	0	64.7755	1	1	0.0154379	0.363217	0.0154379	0.363217
105943584	Gm45927	1	1	195.988	1	194.376	1	1	1	1	1	1	1	0	0	2.29223	0	2.28864	0	0	0	0	0	0	0	65.7273	1	1	0.0152144	0.174688	0.0152144	0.174688
245877	Map7d1	1	1	1	1	1	390.109	1	1	1	1	1	1	0	0	0	0	0	2.59119	0	0	0	0	0	0	65.8514	1	1	0.0151857	0.363217	0.0151857	0.363217
13006	Smc3	167.116	1	225.263	1	1	1	1	1	1	1	1	1	2.22302	0	2.35269	0	0	0	0	0	0	0	0	0	66.0632	1	1	0.015137	0.174902	0.015137	0.174902
235661	Dync1li1	1	1	1	1	1	407.748	1	1	1	1	1	1	0	0	0	0	0	2.61039	0	0	0	0	0	0	68.7914	1	1	0.0145367	0.363217	0.0145367	0.363217
74383	Ubap2l	1	1	229.439	1	181.445	1	1	1	1	1	1	1	0	0	2.36067	0	2.25874	0	0	0	0	0	0	0	69.1473	1	1	0.0144619	0.174818	0.0144619	0.174818
14030	Ewsr1	1	416.628	1	1	1	1	1	1	1	1	1	1	0	2.61975	0	0	0	0	0	0	0	0	0	0	70.2714	1	1	0.0142305	0.363217	0.0142305	0.363217
20430	Cyfip1	1	1	149.701	1	272.73	1	1	1	1	1	1	1	0	0	2.17523	0	2.43573	0	0	0	0	0	0	0	71.0718	1	1	0.0140703	0.175538	0.0140703	0.175538
53321	Cntnap1	1	1	1	1	1	424.99	1	1	1	1	1	1	0	0	0	0	0	2.62838	0	0	0	0	0	0	71.665	1	1	0.0139538	0.363217	0.0139538	0.363217
13018	Ctcf	1	1	1	1	425.079	1	1	1	1	1	1	1	0	0	0	0	2.62847	0	0	0	0	0	0	0	71.6798	1	1	0.0139509	0.363217	0.0139509	0.363217
14886	Gtf2i	1	1	1	1	1	425.421	1	1	1	1	1	1	0	0	0	0	0	2.62882	0	0	0	0	0	0	71.7368	1	1	0.0139398	0.363217	0.0139398	0.363217
77605	H2afv	7.77411e+06	3.23668e+06	1.00357e+07	2.79664e+06	5.6147e+06	4.1755e+06	1	1	863736	1	4065.98	1	6.89065	6.5101	7.00155	6.44664	6.74933	6.62071	0	0	5.93638	0	3.60917	0	5.60556e+06	287913	1355.99	0.051362	0.139336	0.000241902	0.0439855
51788	H2afz	9.21375e+06	3.83606e+06	1.18942e+07	3.31453e+06	6.65446e+06	4.94874e+06	1	1	1.02369e+06	1	4818.94	1	6.96444	6.58389	7.07534	6.52042	6.82311	6.69449	0	0	6.01017	0	3.68295	0	6.64363e+06	341230	1606.98	0.0513619	0.139789	0.000241883	0.0449619
56398	Chp1	1	1	1	1	1	432.39	1	1	1	1	1	1	0	0	0	0	0	2.63588	0	0	0	0	0	0	72.8983	1	1	0.0137178	0.363217	0.0137178	0.363217
12386	Ctnna2	1	1	175.166	1	1	263.191	27089.2	20580.6	82831.8	62515.4	36816.6	2743.72	0	0	2.24345	0	0	2.42027	4.4328	4.31346	4.9182	4.79599	4.56604	3.43834	73.7262	43500.5	34025.2	590.028	0.000316	461.508	0.00133994
71514	Sfpq	2903.25	1981.75	12156.6	24518.2	16952.3	34167	1	1	1	1	1	1	3.46288	3.29705	4.08481	4.38949	4.22923	4.53361	0	0	0	0	0	0	15446.5	1	1	6.47395e-05	6.76332e-06	6.47395e-05	6.76332e-06
110821	Pcca	1	1	1	1	1	442.913	1	1	1	1	1	1	0	0	0	0	0	2.64632	0	0	0	0	0	0	74.6521	1	1	0.0133955	0.363217	0.0133955	0.363217
15926	Idh1	1	1	1	1	1	443.8	1	1	1	1	1	1	0	0	0	0	0	2.64719	0	0	0	0	0	0	74.7999	1	1	0.013369	0.363217	0.013369	0.363217
216190	Appl2	1	1	444.736	1	1	1	1	1	1	1	1707.28	931.974	0	0	2.6481	0	0	0	0	0	0	0	3.23231	2.9694	74.956	1	880.086	0.0133412	0.363217	11.7414	0.252263
21762	Psmd2	1	1	1	453.367	1	1	1	1	1	227.169	1	1	0	0	0	2.65645	0	0	0	0	0	2.35635	0	0	76.3944	1	76.3895	0.01309	0.363217	0.999936	0.72679
24061	Smc1a	1	1	1	1	301.303	155.259	1	1	1	1	1	1	0	0	0	0	2.479	2.19106	0	0	0	0	0	0	76.7604	1	1	0.0130275	0.175701	0.0130275	0.175701
23789	Coro1b	1	1	1	1	1	455.687	1	1	1	1	18842.4	2678.04	0	0	0	0	0	2.65867	0	0	0	0	4.27514	3.42782	76.7812	1	7173.81	0.013024	0.363217	93.4318	0.239844
85305	Kars	1	1	1	1	466.941	1	1	1	1	1	1	1	0	0	0	0	2.66926	0	0	0	0	0	0	0	78.6568	1	1	0.0127135	0.363217	0.0127135	0.363217
215654	Cdh12	1	1	1	1	1	472.258	1	1	433.762	1	1	1	0	0	0	0	0	2.67418	0	0	2.63725	0	0	0	79.543	145.254	1	1.82611	0.689185	0.0125718	0.363217
226922	Kcnq5	1	529.716	1456.07	957.545	1189.65	1	1	1	1	24.8349	1	1	0	2.72404	3.16318	2.98116	3.07542	0	0	0	0	1.39506	0	0	689.164	1	8.94496	0.00145103	0.025436	0.0129794	0.0939
104721	Ddx1	1	1	1	1	480.796	1	1	1	1	1	1	1	0	0	0	0	2.68196	0	0	0	0	0	0	0	80.966	1	1	0.0123509	0.363217	0.0123509	0.363217
72935	Ddx41	1	497.715	1	1	1	1	1	1	1	1	1	1	0	2.69698	0	0	0	0	0	0	0	0	0	0	83.7858	1	1	0.0119352	0.363217	0.0119352	0.363217
23928	Lamc3	1	1	1	497.793	1	1	1	1	1	1	1	1	0	0	0	2.69705	0	0	0	0	0	0	0	0	83.7989	1	1	0.0119333	0.363217	0.0119333	0.363217
14265	Fmr1	1	1	1	500.139	1	1	1	1	1	1	1	1	0	0	0	2.69909	0	0	0	0	0	0	0	0	84.1898	1	1	0.0118779	0.363217	0.0118779	0.363217
13664	Eif1a	1	1	1	1	1	502.591	1	1	1	1	1	1	0	0	0	0	0	2.70122	0	0	0	0	0	0	84.5986	1	1	0.0118205	0.363217	0.0118205	0.363217
20740	Sptan1	9154.72	19000.4	57134.8	49054.3	33489.3	48780	1347.12	6309.05	30564.7	540223	1.92198e+06	340559	3.96164	4.27876	4.7569	4.69068	4.52491	4.68824	3.12941	3.79996	4.48522	5.73257	6.28375	5.53219	36102.3	12740.3	934256	0.352895	0.218413	25.878	0.0100569
319189	Hist2h2bb	2.50385e+06	569795	1.48273e+06	506419	1.39996e+07	600152	9112	3148.13	99189.7	7252.28	12146.7	427.123	6.39861	5.75572	6.17106	5.70451	7.14612	5.77826	3.95961	3.49805	4.99647	3.86047	4.08446	2.63055	3.27709e+06	37149.9	6608.7	0.0113363	0.0257314	0.00201664	0.0131125
51810	Hnrnpu	156357	14145.2	130759	20036.7	96282.3	19373.1	1	1	7092.54	448.996	1	1	5.19412	4.15061	5.11647	4.30183	4.98355	4.2872	0	0	3.8508	2.65224	0	0	72825.7	2364.85	150.332	0.0324727	0.115377	0.00206427	0.0446993
15387	Hnrnpk	96900.2	35070.1	138672	47017.9	107147	49025.1	1	1026.54	1383.63	3159.41	1074.02	364.76	4.98632	4.54494	5.14199	4.67226	5.02998	4.69042	0	3.01137	3.14102	3.49961	3.03101	2.56201	78972	803.724	1532.73	0.0101773	0.111285	0.0194085	0.0130496
19334	Rab22a	1	1	1	1	1	524.998	2218.31	1	1	1	1	1	0	0	0	0	0	2.72016	3.34602	0	0	0	0	0	88.3331	740.103	1	8.37855	0.624808	0.0113208	0.363217
226180	Ina	52452.8	23297.8	29672.5	64006.3	20903.3	80493.9	343.416	4091.99	25713.7	173198	1.10238e+06	91308	4.71977	4.36731	4.47235	4.80622	4.32022	4.90576	2.53582	3.61193	4.41017	5.23854	6.04233	4.96051	45137.8	10049.7	455629	0.222645	0.18161	10.0942	0.117678
56424	Stub1	1	1	1	1	1	549.987	1	1	1	1	1	1	0	0	0	0	0	2.74035	0	0	0	0	0	0	92.4978	1	1	0.0108111	0.363217	0.0108111	0.363217
12334	Capn2	1	1	1	1	552.827	1	1	1	1	1	1	1	0	0	0	0	2.74259	0	0	0	0	0	0	0	92.9712	1	1	0.010756	0.363217	0.010756	0.363217
12387	Ctnnb1	1	1	1	1	1	557.33	58888	59820	173216	91324.4	67455.7	9757.29	0	0	0	0	0	2.74611	4.77003	4.77685	5.23859	4.96059	4.82902	3.98933	93.7216	97308	56179.1	1038.27	8.87417e-05	599.425	0.000135903
75221	Dpp3	1	1	1	1	570.578	1	1	1	1	1	1	1	0	0	0	0	2.75632	0	0	0	0	0	0	0	95.9297	1	1	0.0104243	0.363217	0.0104243	0.363217
12631	Cfl1	83337.8	50048.1	177458	150617	362634	486906	1	1685.03	21572.3	195104	172110	113686	4.92084	4.69939	5.2491	5.17787	5.55947	5.68745	0	3.22661	4.3339	5.29027	5.23581	5.05571	218500	7752.77	160300	0.0354817	0.172223	0.733638	0.900838
18674	Slc25a3	3731.18	20369.3	79043.1	16161	32893.4	28290.2	761.34	1	2280.7	1	1	1	3.57185	4.30898	4.89786	4.20847	4.51711	4.45164	2.88158	0	3.35807	0	0	0	30081.4	1014.35	1	0.0337201	0.162128	3.32432e-05	2.26612e-06
16648	Kpna3	1	1	1	1	1	589.891	1	1	1	1	1	1	0	0	0	0	0	2.77077	0	0	0	0	0	0	99.1484	1	1	0.0100859	0.363217	0.0100859	0.363217
14359	Fxr1	597.225	1	1	1	1	1	1	1	1	1	1	1	2.77614	0	0	0	0	0	0	0	0	0	0	0	100.371	1	1	0.00996305	0.363217	0.00996305	0.363217
74022	Glyr1	1	1	603.444	1	1	1	1	1	1	1	1	1	0	0	2.78064	0	0	0	0	0	0	0	0	0	101.407	1	1	0.00986123	0.363217	0.00986123	0.363217
71302	Arhgap26	1	1	1	298.688	311.964	1	1	1	1	3020.76	9539.51	1324.88	0	0	0	2.47522	2.4941	0	0	0	0	3.48012	3.97953	3.12218	102.442	1	4628.38	0.00976162	0.174692	45.1805	0.00265296
107723	Slc12a6	1	1	1	1	1	610.398	1	1	1	1	1	1	0	0	0	0	0	2.78561	0	0	0	0	0	0	102.566	1	1	0.0097498	0.363217	0.0097498	0.363217
110208	Pgd	1	1	1	610.985	1	1	1	1	1	1	1	1	0	0	0	2.78603	0	0	0	0	0	0	0	0	102.664	1	1	0.0097405	0.363217	0.0097405	0.363217
66413	Psmd6	1	1	1	1	1	612.965	1	1	1	1	1	1	0	0	0	0	0	2.78744	0	0	0	0	0	0	102.994	1	1	0.00970929	0.363217	0.00970929	0.363217
14958	H1f0	1.33633e+06	306824	685629	142325	736048	387149	1	384.676	44523.9	1	1820.27	1	6.12592	5.48689	5.83609	5.15328	5.86691	5.58788	0	2.58509	4.64859	0	3.26014	0	599052	14969.9	607.423	0.0249893	0.134437	0.00101397	0.0496529
16467	Atcay	1	1	1	1	615.839	1	1	1	1	1	2271.82	3297.45	0	0	0	0	2.78947	0	0	0	0	0	3.35637	3.51818	103.473	1	1856.76	0.00966434	0.363217	17.9443	0.246602
19056	Ppp3cb	1	1	1	1	1	632.228	1	1	1	1	1	1	0	0	0	0	0	2.80087	0	0	0	0	0	0	106.205	1	1	0.00941578	0.363217	0.00941578	0.363217
26926	Aifm1	1	1	646.315	1	1	1	1	1	1	1	1	1	0	0	2.81044	0	0	0	0	0	0	0	0	0	108.553	1	1	0.00921213	0.363217	0.00921213	0.363217
207375	Fam120c	1	1	247.786	1	404.892	1	1	1	1	1	1	1	0	0	2.39408	0	2.60734	0	0	0	0	0	0	0	109.446	1	1	0.00913689	0.175173	0.00913689	0.175173
13806	Eno1	76771.9	50458.3	296987	218288	448829	550825	532.388	904.753	1243.34	12412.2	993.569	1	4.8852	4.70293	5.47274	5.33903	5.65208	5.74101	2.72623	2.95653	3.09459	4.09385	2.9972	0	273693	893.495	4468.94	0.00326459	7.34513e-06	0.0163283	0.135948
433182	Eno1b	76771.9	50458.3	296987	218288	448829	550825	532.388	904.753	1243.34	12412.2	993.569	1	4.8852	4.70293	5.47274	5.33903	5.65208	5.74101	2.72623	2.95653	3.09459	4.09385	2.9972	0	273693	893.495	4468.94	0.00326459	7.34513e-06	0.0163283	0.135948
353172	Gars	1	1	1	1	663.764	1	1	1	1	1	1	1	0	0	0	0	2.82201	0	0	0	0	0	0	0	111.461	1	1	0.00897178	0.363217	0.00897178	0.363217
13726	Emd	1	1	1	1	663.805	1	1	1	1	1	1	1	0	0	0	0	2.82204	0	0	0	0	0	0	0	111.467	1	1	0.00897123	0.363217	0.00897123	0.363217
72685	Dnajc6	1	1	1	1	672.433	1	1	1	1	1	1	1	0	0	0	0	2.82765	0	0	0	0	0	0	0	112.905	1	1	0.00885697	0.363217	0.00885697	0.363217
12709	Ckb	824812	604930	1.87111e+06	1.36452e+06	3.10099e+06	2.5193e+06	22582.4	4997.21	20409.1	127597	47846.7	592.216	5.91636	5.7817	6.2721	6.13498	6.4915	6.40128	4.35377	3.69873	4.30982	5.10584	4.67985	2.77248	1.71428e+06	15996.3	58678.5	0.0093312	0.00262403	0.0342293	0.106561
66235	Eif1ax	1	1	1	1	1	682.088	1	1	1	1	1	1	0	0	0	0	0	2.83384	0	0	0	0	0	0	114.515	1	1	0.0087325	0.363217	0.0087325	0.363217
94092	Trim16	1	1	1	1	1	690.587	1	1	1	1	1	1	0	0	0	0	0	2.83922	0	0	0	0	0	0	115.931	1	1	0.0086258	0.363217	0.0086258	0.363217
192176	Flna	1	1	1	1	695.54	1	1	1	1	1	1	1	0	0	0	0	2.84232	0	0	0	0	0	0	0	116.757	1	1	0.00856482	0.363217	0.00856482	0.363217
59029	Psmd14	1	1	1	1	696.345	1	1	1	1	1	1	1	0	0	0	0	2.84282	0	0	0	0	0	0	0	116.891	1	1	0.00855499	0.363217	0.00855499	0.363217
16772	Lama1	1	1	1	592.289	1	115.025	1	1	1	1	1	1	0	0	0	2.77253	0	2.06079	0	0	0	0	0	0	118.552	1	1	0.00843509	0.180425	0.00843509	0.180425
104082	Wdr7	1	1	1	1	710.289	1	1	1	1	1	1	1	0	0	0	0	2.85143	0	0	0	0	0	0	0	119.215	1	1	0.00838822	0.363217	0.00838822	0.363217
404634	H2afy2	69231.5	16443.5	50709.2	7771.38	11014.9	5342.74	1	1	1	1	1	1	4.8403	4.21599	4.70509	3.8905	4.04198	3.72776	0	0	0	0	0	0	26752.2	1	1	3.73801e-05	2.77108e-06	3.73801e-05	2.77108e-06
319169	Hist1h2ak	1	1.03493e+06	594820	744228	1.53126e+07	1.06505e+07	11999.6	1	146736	14463.8	4337.05	8666.7	0	6.01491	5.77439	5.87171	7.18505	7.02737	4.07917	0	5.16654	4.16028	3.63719	3.93785	4.72283e+06	52912.2	9155.85	0.0112035	0.30839	0.00193864	0.257461
56839	Lgi1	1	1	1	1	731.139	1	1	1	1	1	19157	3236.87	0	0	0	0	2.864	0	0	0	0	0	4.28233	3.51012	122.69	1	7464.95	0.00815063	0.363217	60.8441	0.243182
12315	Calm3	107235	114716	392414	293806	619620	738027	5358.74	18245.8	58935.8	1.54267e+06	4.21867e+06	627465	5.03034	5.05963	5.59374	5.46806	5.79213	5.86807	3.72906	4.26116	4.77038	6.18827	6.62518	5.79759	377636	27513.4	2.1296e+06	0.0728569	0.0360834	5.6393	0.0657222
12314	Calm2	138775	148457	507830	380220	801862	955093	6934.84	23612.2	76269.9	1.9964e+06	5.45946e+06	812013	5.14231	5.1716	5.70572	5.58003	5.9041	5.98005	3.84104	4.37314	4.88235	6.30025	6.73715	5.90956	488706	35605.6	2.75596e+06	0.0728569	0.0360834	5.6393	0.0657222
12313	Calm1	98298.7	105157	359713	269322	567985	676524	4912.18	16725.3	54024.5	1.41412e+06	3.86712e+06	575176	4.99255	5.02184	5.55596	5.43027	5.75434	5.83028	3.69127	4.22337	4.73259	6.15049	6.58739	5.7598	346167	25220.6	1.95214e+06	0.0728569	0.0360834	5.6393	0.0657222
109689	Arrb1	1	1	1	1	739.856	1	1	1	1	1	1	1	0	0	0	0	2.86915	0	0	0	0	0	0	0	124.143	1	1	0.00805525	0.363217	0.00805525	0.363217
235380	Dmxl2	1	1	1	248.618	324.23	174.963	1	1	1	1	1	1	0	0	0	2.39553	2.51085	2.24295	0	0	0	0	0	0	125.135	1	1	0.00799135	0.0760367	0.00799135	0.0760367
13858	Eps15	1	1	1	1	1	760.747	1	1	1	1	1	1	0	0	0	0	0	2.88124	0	0	0	0	0	0	127.625	1	1	0.00783548	0.363217	0.00783548	0.363217
67050	Nkap	1	764.757	1	1	1	1	1	1	1	1	1	1	0	2.88352	0	0	0	0	0	0	0	0	0	0	128.293	1	1	0.00779466	0.363217	0.00779466	0.363217
16498	Kcnab2	1	1	768.808	1	1	1	1	1	1	1	1	1	0	0	2.88582	0	0	0	0	0	0	0	0	0	128.968	1	1	0.00775386	0.363217	0.00775386	0.363217
74103	Nebl	1	1	103.24	1	668.048	1	1	1	1	1	1	1	0	0	2.01385	0	2.82481	0	0	0	0	0	0	0	129.215	1	1	0.00773906	0.182102	0.00773906	0.182102
105148	Iars	1	1	376.431	1	397.165	1	1	1	1	1	1	1	0	0	2.57569	0	2.59897	0	0	0	0	0	0	0	129.599	1	1	0.00771609	0.174693	0.00771609	0.174693
15382	Hnrnpa1	101635	902.966	92590.7	7564.47	77198	33487.8	1	1	80.1238	10.1087	1	1	5.00704	2.95567	4.96657	3.87878	4.88761	4.52489	0	0	1.90376	1.0047	0	0	52229.8	27.3746	4.03624	0.000524119	0.0121451	7.72786e-05	0.000189302
54196	Pabpn1	1	1	1	1	1	779.571	1	1	1	1	1	1	0	0	0	0	0	2.89186	0	0	0	0	0	0	130.762	1	1	0.00764749	0.363217	0.00764749	0.363217
75475	Oplah	1	1	1	1	300.933	485.338	1	1	1	1	1	1	0	0	0	0	2.47847	2.68604	0	0	0	0	0	0	131.712	1	1	0.00759234	0.175118	0.00759234	0.175118
17357	Marcksl1	1	1	1	1	789.713	1	1	1	1	1	1	1	0	0	0	0	2.89747	0	0	0	0	0	0	0	132.452	1	1	0.00754989	0.363217	0.00754989	0.363217
29876	Clic4	1	1	1	1	794.128	1	1	1	1	1	1	1	0	0	0	0	2.89989	0	0	0	0	0	0	0	133.188	1	1	0.00750818	0.363217	0.00750818	0.363217
56699	Cdc42ep4	1	1	1	1	1	795.123	1	1	1	1	1	1	0	0	0	0	0	2.90043	0	0	0	0	0	0	133.354	1	1	0.00749885	0.363217	0.00749885	0.363217
13000	Csnk2a2	1	1	1	1	1	804.348	1	1	1	1	1	1	0	0	0	0	0	2.90544	0	0	0	0	0	0	134.891	1	1	0.00741338	0.363217	0.00741338	0.363217
17252	Rdh11	1	1	1	1	1	805.138	1	1	1	1	1	1	0	0	0	0	0	2.90587	0	0	0	0	0	0	135.023	1	1	0.00740615	0.363217	0.00740615	0.363217
12934	Dpysl2	98658.6	78571.2	281065	277736	624229	502548	1592.01	878.158	898.678	7812.18	1514.36	2718.3	4.99413	4.89526	5.44881	5.44363	5.79534	5.70118	3.20195	2.94357	2.9536	3.89277	3.18023	3.4343	310468	1122.95	4014.95	0.00361695	2.8384e-06	0.0129319	0.00161841
14874	Gstz1	1	1	1	1	1	810.137	1	1	1	1	1	1	0	0	0	0	0	2.90856	0	0	0	0	0	0	135.856	1	1	0.00736073	0.363217	0.00736073	0.363217
15115	Hars	1	1	1	810.343	1	1	1	1	1	1	1	1	0	0	0	2.90867	0	0	0	0	0	0	0	0	135.89	1	1	0.00735887	0.363217	0.00735887	0.363217
14863	Gstm2	811.439	1	1	1	1	1	1	1	1	1	1	1	2.90926	0	0	0	0	0	0	0	0	0	0	0	136.073	1	1	0.00734899	0.363217	0.00734899	0.363217
17184	Matr3	81963.7	8335.12	58614.1	1	11326.7	4475.12	1	1	394.025	1	1	1	4.91362	3.92091	4.768	0	4.0541	3.6508	0	0	2.59552	0	0	0	27452.6	132.008	1	0.00480859	0.0653616	3.64264e-05	0.00483743
20624	Eftud2	1	1	1	1	463.255	354.18	1	1	1	1	1	1	0	0	0	0	2.66582	2.54922	0	0	0	0	0	0	136.906	1	1	0.00730429	0.174821	0.00730429	0.174821
20901	Strap	1	1	830.478	1	1	1	1	1	1	1	1	1	0	0	2.91933	0	0	0	0	0	0	0	0	0	139.246	1	1	0.00718152	0.363217	0.00718152	0.363217
67134	Nop56	1	1	836.362	1	1	1	1	1	1	1	1	1	0	0	2.92239	0	0	0	0	0	0	0	0	0	140.227	1	1	0.0071313	0.363217	0.0071313	0.363217
22375	Wars	1	1	1	841.25	1	1	1	1	1	1	1	1	0	0	0	2.92493	0	0	0	0	0	0	0	0	141.042	1	1	0.0070901	0.363217	0.0070901	0.363217
22342	Lin7b	1	1	382.046	1	467.683	1	1	1	1	1	1	1	0	0	2.58212	0	2.66995	0	0	0	0	0	0	0	142.288	1	1	0.00702799	0.174762	0.00702799	0.174762
50708	Hist1h1c	791691	91091.2	438148	131295	475956	220550	1287.4	1	24503.7	1	1	1	5.89856	4.95948	5.64162	5.11825	5.67757	5.34351	3.10971	0	4.38923	0	0	0	358122	8597.37	1	0.0240068	0.151058	2.79234e-06	2.74339e-07
68312	Gstm7	859.171	1	1	1	1	1	1	1	1	1	1	1	2.93408	0	0	0	0	0	0	0	0	0	0	0	144.028	1	1	0.00694307	0.363217	0.00694307	0.363217
93707	Pcdhgc4	1	1	1	1	1	862.728	1	1	75.132	1	1	1	0	0	0	0	0	2.93587	0	0	1.87582	0	0	0	144.621	25.7107	1	0.177779	0.871429	0.00691461	0.363217
94186	Strn3	1	1	1	1	1	872.509	1	1	1	1	1	1	0	0	0	0	0	2.94077	0	0	0	0	0	0	146.251	1	1	0.00683754	0.363217	0.00683754	0.363217
18028	Nfib	1	1	1	287.795	1	589.186	1	1	1	1	1	1	0	0	0	2.45908	0	2.77025	0	0	0	0	0	0	146.83	1	1	0.00681059	0.175631	0.00681059	0.175631
18074	Nid2	1	1	1	1	1	885.211	1	1	1	1	1	1	0	0	0	0	0	2.94705	0	0	0	0	0	0	148.368	1	1	0.00673998	0.363217	0.00673998	0.363217
16485	Kcna1	1	1	1	1	91.6393	802.009	1	1	1	1	7714.57	785.9	0	0	0	0	1.96208	2.90418	0	0	0	0	3.88731	2.89537	149.608	1	2833.82	0.00668413	0.184546	18.9416	0.343408
11733	Ank1	1	1	359.914	1	106.871	428.316	1	1	1	178.108	2691.72	350.99	0	0	2.5562	0	2.02886	2.63176	0	0	0	2.25068	3.43003	2.54529	149.684	1	1073.61	0.00668076	0.078224	7.1725	0.049698
17910	Myo15	1	747.973	31.4374	115.805	1	1	1	1	1	1	1	1	0	2.87389	1.49745	2.06373	0	0	0	0	0	0	0	0	149.703	1	1	0.00667991	0.0902705	0.00667991	0.0902705
11637	Ak2	1	1	1	1	1	893.406	1	1	1	1	1	1	0	0	0	0	0	2.95105	0	0	0	0	0	0	149.734	1	1	0.00667849	0.363217	0.00667849	0.363217
11519	Add2	1	1	1	1	1	910.269	1	1	1	470.671	1	1329.9	0	0	0	0	0	2.95917	0	0	0	2.67272	0	3.12382	152.545	1	600.523	0.00655545	0.363217	3.9367	0.277354
76499	Clasp2	1	1	1	1	468.681	444.332	9291.8	7810.27	23458.1	59377.3	5336.93	2052.57	0	0	0	0	2.67088	2.64771	3.9681	3.89267	4.37029	4.77362	3.72729	3.3123	152.835	13520.1	22255.6	88.4616	0.00183385	145.618	0.00389804
52822	Rufy3	1	1	332.49	1	1	580.616	1	1	1	1	1	1	0	0	2.52178	0	0	2.76389	0	0	0	0	0	0	152.851	1	1	0.00654232	0.175247	0.00654232	0.175247
22343	Lin7c	1	1	413.884	1	506.656	1	1	1	1	1	1	1	0	0	2.61688	0	2.70471	0	0	0	0	0	0	0	154.09	1	1	0.00648971	0.17476	0.00648971	0.17476
80838	Hist1h1a	1.23762e+06	354901	641018	121784	473247	235005	1	1	1740.44	1	1	1	6.09259	5.55011	5.80687	5.08559	5.67509	5.37108	0	0	3.24066	0	0	0	510596	580.815	1	0.00113752	0.0504761	1.95849e-06	2.02776e-07
11671	Aldh3a2	1	1	1	1	1	924.566	1	1	1	1	1	1	0	0	0	0	0	2.96594	0	0	0	0	0	0	154.928	1	1	0.00645462	0.363217	0.00645462	0.363217
24045	Scamp3	1	1	465.472	1	461.642	1	1	1	1	1	1	1	0	0	2.66789	0	2.66431	0	0	0	0	0	0	0	155.186	1	1	0.00644389	0.174688	0.00644389	0.174688
66054	Cndp2	1	1	1	1	1	933.094	1	1	1	1	1	1	0	0	0	0	0	2.96993	0	0	0	0	0	0	156.349	1	1	0.00639595	0.363217	0.00639595	0.363217
104112	Acly	1	1	1	1	600.774	345.694	1	1	1	1	1	1	0	0	0	0	2.77871	2.53869	0	0	0	0	0	0	158.411	1	1	0.00631268	0.175231	0.00631268	0.175231
108155	Ogt	1	947.316	1	1	1	1	1	1	1130.38	1	1	1	0	2.97649	0	0	0	0	0	0	3.05323	0	0	0	158.719	377.461	1	2.37816	0.676371	0.00630043	0.363217
14804	Grid2	1	1	1	1	1	955.002	1	1	1	1	1	1	0	0	0	0	0	2.98	0	0	0	0	0	0	160	1	1	0.00624999	0.363217	0.00624999	0.363217
67264	Ndufb8	1	1	1	1	1	957.337	1	1	1	1	1	1	0	0	0	0	0	2.98106	0	0	0	0	0	0	160.39	1	1	0.00623482	0.363217	0.00623482	0.363217
14007	Celf2	1	1	1	1	964.042	1	1	1	1	1	1	1	0	0	0	0	2.9841	0	0	0	0	0	0	0	161.507	1	1	0.00619168	0.363217	0.00619168	0.363217
67838	Dnajb11	1	1	1	1	1	966.965	1	1	1	1	1	1	0	0	0	0	0	2.98541	0	0	0	0	0	0	161.994	1	1	0.00617306	0.363217	0.00617306	0.363217
70439	Taf15	1	1	1	291.134	679.278	1	1	1	1	1	1	1	0	0	0	2.46409	2.83205	0	0	0	0	0	0	0	162.402	1	1	0.00615756	0.175973	0.00615756	0.175973
13142	Dao	1	1	1	1	973.144	1	2201.27	5762.01	10376.3	1	1	1	0	0	0	0	2.98818	0	3.34267	3.76057	4.01604	0	0	0	163.024	6113.18	1	37.4986	0.000813439	0.00613406	0.363217
19230	Twf1	1	1	1	1	987.338	1	1	1	1	3805.82	22858.7	1453.38	0	0	0	0	2.99447	0	0	0	0	3.58045	4.35905	3.16238	165.39	1	9372.65	0.00604633	0.363217	56.6701	0.00122483
18949	Pnn	1	1	667.514	1	1	323.675	1	1	1	1	1	1	0	0	2.82446	0	0	2.51011	0	0	0	0	0	0	165.865	1	1	0.00602901	0.175613	0.00602901	0.175613
22123	Psmd3	1	1	1	1	1	994.153	1	1	1	1	1	1	0	0	0	0	0	2.99745	0	0	0	0	0	0	166.525	1	1	0.00600509	0.363217	0.00600509	0.363217
11800	Api5	1	1	1	503.135	492.895	1	1	1	1	1	1	1	0	0	0	2.70168	2.69275	0	0	0	0	0	0	0	166.672	1	1	0.00599982	0.174689	0.00599982	0.174689
67154	Mtdh	1	1	1	1	998	1	1	1	1	1	1	1	0	0	0	0	2.99913	0	0	0	0	0	0	0	167.167	1	1	0.00598205	0.363217	0.00598205	0.363217
70974	Pgm2l1	1	1	1	506.954	503.964	1	1	1	1	1	1	1	0	0	0	2.70497	2.7024	0	0	0	0	0	0	0	169.153	1	1	0.00591181	0.174688	0.00591181	0.174688
50492	Thop1	1	1	421.15	1	593.51	1	1	1	1	1	1	1	0	0	2.62444	0	2.77343	0	0	0	0	0	0	0	169.777	1	1	0.00589009	0.174891	0.00589009	0.174891
17118	Marcks	1	1680.47	13720.2	3206.09	52206.1	14345.3	1	1	1	1959.71	759.063	90.9572	0	3.22543	4.13736	3.50598	4.71772	4.15671	0	0	0	3.29219	2.88028	1.95884	14193.2	1	936.578	7.04563e-05	0.00509382	0.0659878	0.490376
12050	Bcl2l2	1	1	1	1	1	1016.83	1	1	1	1	1	1	0	0	0	0	0	3.00725	0	0	0	0	0	0	170.305	1	1	0.00587181	0.363217	0.00587181	0.363217
74143	Opa1	1	1	257.238	372.95	292.85	99.2872	1	1	1	1	1	1	0	0	2.41033	2.57165	2.46665	1.99689	0	0	0	0	0	0	170.721	1	1	0.00585752	0.0261776	0.00585752	0.0261776
272009	Srsf12	1	1	1023.06	1	1	1	1	1	1	1	1	1	0	0	3.0099	0	0	0	0	0	0	0	0	0	171.344	1	1	0.00583621	0.363217	0.00583621	0.363217
12799	Cnp	93068.7	95714.8	218923	252389	438945	306307	6504.81	5001.74	10420.7	75970.8	60761.1	4273.37	4.9688	4.98098	5.34029	5.40207	5.64241	5.48616	3.81323	3.69912	4.0179	4.88065	4.78363	3.63077	234225	7309.08	47001.7	0.0312054	3.40672e-05	0.20067	0.15384
13209	Ddx6	698.439	1	1	329.517	1	1	1	1	1	1	1	1	2.84413	0	0	2.51788	0	0	0	0	0	0	0	0	171.993	1	1	0.0058142	0.175674	0.0058142	0.175674
68653	Samm50	1	1	635.214	1	400.141	1	1	1	1	1	1	1	0	0	2.80292	0	2.60221	0	0	0	0	0	0	0	173.226	1	1	0.00577281	0.175055	0.00577281	0.175055
240057	Syngap1	1	1037.02	1	1	1	1	1	1	1	1	1	76.3283	0	3.01579	0	0	0	0	0	0	0	0	0	1.88269	173.67	1	26.1094	0.00575803	0.363217	0.150339	0.88307
19084	Prkar1a	1	1	1	1	1	1037.74	1	2026.83	1017.08	738.916	1	1	0	0	0	0	0	3.01609	0	3.30682	3.00736	2.8686	0	0	173.79	1014.97	246.972	5.84021	0.265705	1.4211	0.701529
14865	Gstm4	1043.28	1	1	1	1	1	1	1	1	1	1	1	3.0184	0	0	0	0	0	0	0	0	0	0	0	174.713	1	1	0.00572367	0.363217	0.00572367	0.363217
237823	Pfas	1	1	1	1	1	1045.81	1	1	1	1	6312.43	1	0	0	0	0	0	3.01945	0	0	0	0	3.8002	0	175.135	1	2104.81	0.00570988	0.363217	12.0182	0.619132
22019	Tpp2	1	1	398.79	203.195	447.619	1	1	1	1	1	1	1	0	0	2.60074	2.30791	2.65091	0	0	0	0	0	0	0	175.434	1	1	0.00570015	0.0763514	0.00570015	0.0763514
227624	Rabl6	1	1	1	1	616.512	449.83	1	1	1	1	1	1	0	0	0	0	2.78994	2.65305	0	0	0	0	0	0	178.39	1	1	0.00560569	0.174857	0.00560569	0.174857
14381	G6pdx	1	1	444.176	1	1	625.581	1	1	1	1	1	1	0	0	2.64756	0	0	2.79628	0	0	0	0	0	0	178.96	1	1	0.00558785	0.174887	0.00558785	0.174887
11775	Ap3b2	1	1	1	230.54	607.132	250.296	1	1	1	1	1	1	0	0	0	2.36275	2.78328	2.39845	0	0	0	0	0	0	181.828	1	1	0.0054997	0.076803	0.0054997	0.076803
19089	Prkcsh	1	1	1	1	1095.56	1	1	1	1	1	1	1	0	0	0	0	3.03964	0	0	0	0	0	0	0	183.427	1	1	0.00545175	0.363217	0.00545175	0.363217
14105	Srsf10	1	1	1103.3	1	1	1	1	1	1	1	1	1	0	0	3.0427	0	0	0	0	0	0	0	0	0	184.717	1	1	0.00541367	0.363217	0.00541367	0.363217
11991	Hnrnpd	80362.2	4564.71	84523.5	12409	99537.5	21660.2	1	1	1	1	1	1	4.90505	3.65941	4.92698	4.09374	4.99799	4.33566	0	0	0	0	0	0	50509.5	1	1	1.97983e-05	5.60928e-06	1.97983e-05	5.60928e-06
243616	Slc6a11	1	1	210.936	1	1	921.502	1	1	1	1	1	1	0	0	2.32415	0	0	2.9645	0	0	0	0	0	0	189.406	1	1	0.00527966	0.178577	0.00527966	0.178577
76787	Ppfia3	1	1	1	1	1135.3	1	1	1	1	1	1	1	0	0	0	0	3.05511	0	0	0	0	0	0	0	190.051	1	1	0.00526176	0.363217	0.00526176	0.363217
98660	Atp1a2	26153.8	19934.6	89015.1	43500.7	100233	70595.3	1	1	910.726	2104.94	1	1	4.41753	4.29961	4.94946	4.6385	5.00101	4.84878	0	0	2.95939	3.32324	0	0	58238.8	304.242	702.314	0.00522405	0.0621559	0.0120592	0.0820497
59013	Hnrnph1	147125	4434.53	50903.4	58769.3	28680.4	38943.3	1	1441.9	3023.93	5690.17	22782	2512.55	5.16769	3.64685	4.70675	4.76915	4.45759	4.59043	0	3.15894	3.48057	3.75513	4.35759	3.40011	54809.3	1488.94	10328.3	0.0271659	0.165339	0.18844	0.102973
98845	Eps8l2	1	1	1	1	224.017	934.79	1	1	1	1	1	1	0	0	0	0	2.35028	2.97071	0	0	0	0	0	0	193.801	1	1	0.00515993	0.178296	0.00515993	0.178296
75956	Srrm2	591.452	1	1	1	232.296	336.905	1	1	131.293	1	1	1	2.77192	0	0	0	2.36604	2.52751	0	0	2.11824	0	0	0	193.942	44.431	1	0.229094	0.55919	0.00515617	0.0764916
11931	Atp1b1	78901	38825.4	145361	62916	114666	44388.8	1	1	1	7259.63	1	1	4.89708	4.58912	5.16245	4.79876	5.05943	4.64727	0	0	0	3.86091	0	0	80843.1	1	2420.54	1.23696e-05	4.6498e-08	0.0299413	0.108249
81898	Sf3b1	1059.7	1	100.675	1	1	1	1	1	1	1	1	1	3.02518	0	2.00292	0	0	0	0	0	0	0	0	0	194.063	1	1	0.00515297	0.185544	0.00515297	0.185544
108156	Mthfd1	1	1	397.905	1	384.176	399.339	1	1	1	1	1	1	0	0	2.59978	0	2.58453	2.60134	0	0	0	0	0	0	197.403	1	1	0.00506577	0.0755886	0.00506577	0.0755886
67955	Sugt1	1	1	1	1	1181.72	1	1	1	1	1	1	1	0	0	0	0	3.07252	0	0	0	0	0	0	0	197.787	1	1	0.00505594	0.363217	0.00505594	0.363217
70894	Efcab3	1	8.14636	1	1174.72	1	1	1	1	1	17.775	1	1	0	0.910963	0	3.06993	0	0	0	0	0	1.24981	0	0	197.811	1	6.59167	0.00505533	0.244943	0.0333231	0.717645
13854	Epn1	1	1	1	1	1185.56	1	79676.7	114746	289046	2.71812e+06	286392	196961	0	0	0	0	3.07392	0	4.90133	5.05974	5.46097	6.43427	5.45696	5.29438	198.427	161156	1.06716e+06	812.171	0.000143443	5378.09	7.17357e-05
12928	Crk	1	1	1191.06	1	1	1	1	1	1	1	1	1	0	0	3.07593	0	0	0	0	0	0	0	0	0	199.343	1	1	0.00501648	0.363217	0.00501648	0.363217
12822	Col18a1	1	1	1	1	1	1191.11	1	1	1	1	1	1	0	0	0	0	0	3.07595	0	0	0	0	0	0	199.351	1	1	0.00501627	0.363217	0.00501627	0.363217
403187	Opa3	1	1	1	1	1216.54	1	1	1	1	1	1	1	0	0	0	0	3.08513	0	0	0	0	0	0	0	203.59	1	1	0.00491183	0.363217	0.00491183	0.363217
13384	Mpp3	1	1	1	1	1220.83	1	1	1	1	1	14345	4610.12	0	0	0	0	3.08666	0	0	0	0	0	4.1567	3.66371	204.305	1	6318.69	0.00489464	0.363217	30.9277	0.245938
269180	Inpp4a	1	1	154.421	435.398	635.074	1	1	1	1	7048.79	15589.5	9227.09	0	0	2.18871	2.63889	2.80282	0	0	0	0	3.84811	4.19283	3.96506	204.649	1	10621.8	0.00488642	0.0777979	51.9025	0.00468094
54130	Actr1a	1	1	1	1	1	1225.51	1	1	1	1758.08	1644.82	1	0	0	0	0	0	3.08832	0	0	0	3.24504	3.21612	0	205.085	1	1134.63	0.00487603	0.363217	5.53251	0.264572
192159	Prpf8	1229.59	1	1	1	1	1	1	1	1	1	1	1	3.08976	0	0	0	0	0	0	0	0	0	0	0	205.765	1	1	0.00485992	0.363217	0.00485992	0.363217
16906	Lmnb1	175144	19563.5	114965	16428.5	72679.5	30494.6	1	1	3479.57	1	1	87.657	5.2434	4.29145	5.06056	4.2156	4.86141	4.48422	0	0	3.54153	0	0	1.94279	71545.8	1160.52	29.8857	0.0162207	0.0938045	0.000417714	0.0188901
69077	Psmd11	1	1	1	1	1231.5	1	1	347.788	1	1	1	1	0	0	0	0	3.09044	0	0	2.54131	0	0	0	0	206.084	116.596	1	0.565769	0.756492	0.00485239	0.363217
14228	Fkbp4	1	1	1	1	1236.48	1	1	1	1	1	1	1	0	0	0	0	3.09219	0	0	0	0	0	0	0	206.913	1	1	0.00483294	0.363217	0.00483294	0.363217
72900	Ndufv2	1	1	1	1	1240.54	1	1	1	1	1	1	1	0	0	0	0	3.09361	0	0	0	0	0	0	0	207.59	1	1	0.00481718	0.363217	0.00481718	0.363217
11364	Acadm	1	1	1	471.851	790.637	1	1	1	1	1	1	1	0	0	0	2.6738	2.89798	0	0	0	0	0	0	0	211.081	1	1	0.00473751	0.175119	0.00473751	0.175119
67054	Paics	1	1	1	1	1275.27	1	1	1	1	1	1	1	0	0	0	0	3.1056	0	0	0	0	0	0	0	213.379	1	1	0.0046865	0.363217	0.0046865	0.363217
13204	Dhx15	309.108	1	136.617	1	385.585	456.87	1	1	1	1	1	1	2.49011	0	2.1355	0	2.58612	2.65979	0	0	0	0	0	0	215.03	1	1	0.00465052	0.0259211	0.00465052	0.0259211
108083	Pip4k2b	1	1	1	1	1	1290.02	1	1	1	1	1	1	0	0	0	0	0	3.1106	0	0	0	0	0	0	215.837	1	1	0.00463313	0.363217	0.00463313	0.363217
21974	Top2b	734.215	1	581.948	1	1	1	1	1	1	1	1	1	2.86582	0	2.76488	0	0	0	0	0	0	0	0	0	220.027	1	1	0.00454489	0.174774	0.00454489	0.174774
13175	Dclk1	1	1	1	521.164	800.113	1	1	1	1	1	1	1	0	0	0	2.71697	2.90315	0	0	0	0	0	0	0	220.88	1	1	0.00452735	0.17498	0.00452735	0.17498
50884	Nckap1	1	1	1	1	305.669	1020.1	1	1215.26	1415.34	328.12	1	1	0	0	0	0	2.48525	3.00864	0	3.08467	3.15086	2.51603	0	0	221.629	877.201	110.04	3.95797	0.394729	0.496507	0.943528
22321	Vars	1	1	1	1000.46	1	333.691	1	1	1	1	1	1	0	0	0	3.0002	0	2.52334	0	0	0	0	0	0	223.025	1	1	0.0044838	0.17667	0.0044838	0.17667
11363	Acadl	1	1	1	1	1337.11	1	1	1	1	1	1	1	0	0	0	0	3.12617	0	0	0	0	0	0	0	223.686	1	1	0.00447056	0.363217	0.00447056	0.363217
71902	Cand1	1	1	143.033	145.165	836.304	235.154	1	1	1	1	1	1	0	0	2.15544	2.16186	2.92236	2.37135	0	0	0	0	0	0	226.943	1	1	0.0044064	0.0273123	0.0044064	0.0273123
11615	Gm4737	1	1	574.175	1	1	790.912	1	1	1	1	1	1	0	0	2.75904	0	0	2.89813	0	0	0	0	0	0	228.181	1	1	0.00438248	0.174849	0.00438248	0.174849
269378	Ahcy	1	1	574.175	1	1	790.912	1	1	1	1	1	1	0	0	2.75904	0	0	2.89813	0	0	0	0	0	0	228.181	1	1	0.00438248	0.174849	0.00438248	0.174849
20826	Snu13	1370.97	1	1	1	1	1	1	1	1	1	1	1	3.13703	0	0	0	0	0	0	0	0	0	0	0	229.328	1	1	0.00436058	0.363217	0.00436058	0.363217
100862468	LOC100862468	1370.97	1	1	1	1	1	1	1	1	1	1	1	3.13703	0	0	0	0	0	0	0	0	0	0	0	229.328	1	1	0.00436058	0.363217	0.00436058	0.363217
110957	D1Pas1	1	1	823.504	42.2774	1	516.061	1	1	1	1	323.293	1	0	0	2.91567	1.62611	0	2.7127	0	0	0	0	2.5096	0	230.807	1	108.431	0.00433262	0.0872031	0.46979	0.731685
19185	Psmd4	1	1	1	1	1380.04	1	1	1	1	1929.85	1	1	0	0	0	0	3.13989	0	0	0	0	3.28552	0	0	230.84	1	643.951	0.004332	0.363217	2.7896	0.670128
76960	Bcas1	1	308.892	1	336.117	9845.78	6663.4	33.6584	1	945.968	1137.09	7678.36	533.568	0	2.48981	0	2.52649	3.99325	3.8237	1.52709	0	2.97588	3.0558	3.88527	2.72719	2859.36	326.876	3116.34	0.114318	0.595293	1.08987	0.220235
229584	Pogz	1	1	1	1	1	1404.34	1	1	1	1	1	1	0	0	0	0	0	3.14747	0	0	0	0	0	0	234.889	1	1	0.00425733	0.363217	0.00425733	0.363217
14790	Grcc10	1	1	483.796	1	922.86	1	1	1	1	1	1	1	0	0	2.68466	0	2.96514	0	0	0	0	0	0	0	235.109	1	1	0.00425334	0.175345	0.00425334	0.175345
11984	Atp6v0c	1	1	1	1	1406.55	1	1	1	1	19282.5	1	1	0	0	0	0	3.14816	0	0	0	0	4.28516	0	0	235.258	1	6428.18	0.00425065	0.363217	27.3239	0.600967
21787	Tfg	1	1	1	1	1	1407.25	1	1	1	1	1	1	0	0	0	0	0	3.14837	0	0	0	0	0	0	235.375	1	1	0.00424854	0.363217	0.00424854	0.363217
56320	Dbn1	1	1	883.192	1	1	528.056	1	1	1	404897	1.48283e+06	233947	0	0	2.94606	0	0	2.72268	0	0	0	5.60734	6.17109	5.36912	235.875	1	707225	0.00423954	0.175102	2998.31	0.000244529
69091	Vps26b	1	1	1	1	1	1411.4	1	1	1	1	1	1	0	0	0	0	0	3.14965	0	0	0	0	0	0	236.066	1	1	0.0042361	0.363217	0.0042361	0.363217
66904	Pccb	1	1	666.276	1	749.221	1	1	1	1	1	1	1	0	0	2.82365	0	2.87461	0	0	0	0	0	0	0	236.583	1	1	0.00422685	0.174709	0.00422685	0.174709
70223	Nars	1	1	1	1	1415.24	1	1	1	1	1	1	1	0	0	0	0	3.15083	0	0	0	0	0	0	0	236.706	1	1	0.00422465	0.363217	0.00422465	0.363217
50997	Mpp2	1	1	1	1	235.671	1199.14	1	1	1	1	1	1	0	0	0	0	2.37231	3.07887	0	0	0	0	0	0	239.803	1	1	0.0041701	0.179141	0.0041701	0.179141
22185	U2af2	1	892.277	1	1	1	551.44	1	1	1	1	1	1	0	2.9505	0	0	0	2.7415	0	0	0	0	0	0	241.286	1	1	0.00414446	0.175047	0.00414446	0.175047
14104	Fasn	1	1	1	1	1018.99	426.282	1	1	1	1	1	1	0	0	0	0	3.00817	2.6297	0	0	0	0	0	0	241.545	1	1	0.00414001	0.175888	0.00414001	0.175888
14268	Fn1	1	1	1	1	1	1455.75	1	1	1	1	1	1	0	0	0	0	0	3.16309	0	0	0	0	0	0	243.459	1	1	0.00410747	0.363217	0.00410747	0.363217
71994	Cnn3	1	1	1	1	1473.62	1	1	1	1	1	1	1	0	0	0	0	3.16839	0	0	0	0	0	0	0	246.437	1	1	0.00405783	0.363217	0.00405783	0.363217
19341	Rab4a	1	1	1	1	1	1477.32	1	1	1	341.577	1	1	0	0	0	0	0	3.16948	0	0	0	2.53349	0	0	247.054	1	114.526	0.0040477	0.363217	0.463565	0.768204
104015	Synj1	1	1	1	281.137	390.84	815.603	1	1	1	1	1	1	0	0	0	2.44892	2.592	2.91148	0	0	0	0	0	0	248.43	1	1	0.00402528	0.0767159	0.00402528	0.0767159
319173	Hist1h2af	1.90283e+07	862440	1.58192e+07	620190	1.27604e+07	1	9999.7	1	122280	12053.2	3614.21	7222.25	7.2794	5.93573	7.19918	5.79252	7.10586	0	3.99999	0	5.08736	4.0811	3.55801	3.85867	8.18174e+06	44093.5	7629.87	0.00538926	0.255586	0.000932548	0.193907
108123	Napg	1	1	1547.96	1	1	1	1	1	1	1	1	1	0	0	3.18976	0	0	0	0	0	0	0	0	0	258.826	1	1	0.0038636	0.363217	0.0038636	0.363217
16329	Inpp1	1	1	1	1	1556.07	1	1	1	1	1	1	1	0	0	0	0	3.19203	0	0	0	0	0	0	0	260.178	1	1	0.00384352	0.363217	0.00384352	0.363217
17436	Me1	1	1	1	1	1	1559.73	1	1	1	1	1	1	0	0	0	0	0	3.19305	0	0	0	0	0	0	260.789	1	1	0.00383452	0.363217	0.00383452	0.363217
67684	Luc7l3	1	1	1	1	756.824	816.781	1	1	1	1	1	1	0	0	0	0	2.879	2.91211	0	0	0	0	0	0	262.934	1	1	0.00380323	0.174697	0.00380323	0.174697
230753	Thrap3	1	1	1	1	1	1576.63	1	1	1	1	1	1	0	0	0	0	0	3.19773	0	0	0	0	0	0	263.605	1	1	0.00379356	0.363217	0.00379356	0.363217
18823	Plp1	108301	45375.4	195504	140318	230316	243991	943.111	3095.93	4694.95	1	1	1	5.03463	4.65682	5.29115	5.14711	5.36232	5.38737	2.97456	3.49079	3.67163	0	0	0	160634	2911.33	1	0.018124	0.00392487	6.22533e-06	9.30963e-08
319504	Nrcam	1	1	1	1	709.137	913.872	1	1	1	1	1	1	0	0	0	0	2.85073	2.96089	0	0	0	0	0	0	271.168	1	1	0.00368775	0.174784	0.00368775	0.174784
224105	Pak2	1	1	1	240.283	1385.91	1	1	1	1	1	1	1	0	0	0	2.38072	3.14174	0	0	0	0	0	0	0	271.699	1	1	0.00368054	0.179718	0.00368054	0.179718
23876	Fbln5	1	1	1	1	1631.3	1	1	1	1	1	1	1	0	0	0	0	3.21253	0	0	0	0	0	0	0	272.717	1	1	0.0036668	0.363217	0.0036668	0.363217
13823	Epb41l3	1721.52	285.08	3534.65	3119.21	3895.7	6384.25	1	1	208.757	2198.95	27054	4260.68	3.23591	2.45497	3.54835	3.49404	3.59059	3.80511	0	0	2.31964	3.34221	4.43223	3.62948	3156.73	70.2525	11171.2	0.0222548	0.0710795	3.53885	0.313584
68219	Nudt21	1	1	1	1	1	1635.66	1	1	1	1	1	1	0	0	0	0	0	3.21369	0	0	0	0	0	0	273.444	1	1	0.00365706	0.363217	0.00365706	0.363217
57815	Spata5	1	1	1	1	918.634	719.601	1	1	1	1	1	1	0	0	0	0	2.96314	2.85709	0	0	0	0	0	0	273.706	1	1	0.00365356	0.174776	0.00365356	0.174776
66988	Lap3	1	1	1	1	150.788	1495.13	1	1	1	1	1	1	0	0	0	0	2.17837	3.17468	0	0	0	0	0	0	274.986	1	1	0.00363654	0.183809	0.00363654	0.183809
11947	Atp5b	253900	223120	590957	219748	431862	480488	705.888	2449.05	1115.6	34108.7	42343.9	10382.4	5.40466	5.34854	5.77156	5.34192	5.63534	5.68168	2.84874	3.389	3.04751	4.53286	4.62679	4.0163	366679	1423.51	28945	0.00388217	0.000822686	0.0789383	0.015392
22004	Tpm2	1	1694.48	1	1	1	1	1	1	1	1817.19	11222.1	1	0	3.22904	0	0	0	0	0	0	0	3.2594	4.05008	0	283.247	1	4346.78	0.00353049	0.363217	15.3463	0.261227
71835	Lancl2	1	1	1	688.227	1012	1	1	1	1	1	1	1	0	0	0	2.83773	3.00518	0	0	0	0	0	0	0	284.038	1	1	0.00352066	0.174907	0.00352066	0.174907
231086	Hadhb	1	1	1700.58	1	1	1	1	1	1	1	1	1	0	0	3.2306	0	0	0	0	0	0	0	0	0	284.263	1	1	0.00351787	0.363217	0.00351787	0.363217
53331	Stx7	1	1	721.599	1	1	985.221	1	1	1	1	1	1	0	0	2.8583	0	0	2.99353	0	0	0	0	0	0	285.137	1	1	0.00350709	0.17483	0.00350709	0.17483
54645	Gripap1	1	1	1	1364.85	1	346.254	1	1	1	1	1	1	0	0	0	3.13508	0	2.5394	0	0	0	0	0	0	285.85	1	1	0.00349834	0.177615	0.00349834	0.177615
56195	Ptbp2	1731.48	1	1	1	1	1	1	1	1	1	1	1	3.23842	0	0	0	0	0	0	0	0	0	0	0	289.414	1	1	0.00345526	0.363217	0.00345526	0.363217
20974	Syngr3	1	1	1	1	1	1750.06	1	1	1	1	1	1	0	0	0	0	0	3.24305	0	0	0	0	0	0	292.509	1	1	0.00341869	0.363217	0.00341869	0.363217
26905	Eif2s3x	1	1	423.517	1	704.51	641.994	1	1	1	1	1	1	0	0	2.62687	0	2.84789	2.80753	0	0	0	0	0	0	295.503	1	1	0.00338406	0.0758439	0.00338406	0.0758439
170719	Oxr1	1	1	1167.27	1	1	603.562	1	1	1	1	1	1	0	0	3.06717	0	0	2.78072	0	0	0	0	0	0	295.806	1	1	0.0033806	0.175327	0.0033806	0.175327
16513	Kcnj10	1	1	1	1	1772.51	1	1	1	1	554.019	1	1	0	0	0	0	3.24859	0	0	0	0	2.74352	0	0	296.251	1	185.34	0.00337551	0.363217	0.625617	0.745773
19989	Rpl7	1	1	1	1	1	1781.48	1	1	754.522	1	1	1	0	0	0	0	0	3.25078	0	0	2.87767	0	0	0	297.746	252.174	1	0.846943	0.727558	0.00335856	0.363217
17448	Mdh2	66886.2	48509.3	256398	205699	310874	492369	1439.86	1	1	6472.42	1	1	4.82534	4.68583	5.40891	5.31323	5.49258	5.69229	3.15832	0	0	3.81107	0	0	230123	480.621	2158.14	0.00208854	0.0548176	0.00937822	0.0867995
99412	Golga2	1	1	1799.68	1	1	1	1	1	1	1	1	1	0	0	3.2552	0	0	0	0	0	0	0	0	0	300.781	1	1	0.00332468	0.363217	0.00332468	0.363217
11946	Atp5a1	98226.2	126036	368674	211836	265826	162299	1	768.816	1290.83	2517.63	1	427.332	4.99223	5.10049	5.56664	5.326	5.4246	5.21032	0	2.88582	3.11087	3.40099	0	2.63077	205483	686.881	981.989	0.00334277	0.0812564	0.00477893	0.0859355
12929	Crkl	1	1	1	1	1819.72	1	1	1	1	1	1	1	0	0	0	0	3.26001	0	0	0	0	0	0	0	304.121	1	1	0.00328817	0.363217	0.00328817	0.363217
434233	Ppp1ccb	285.783	1	1	1	1	1552.26	1	1	1	14780.1	149576	24643.5	2.45604	0	0	0	0	3.19096	0	0	0	4.16968	5.17486	4.3917	307.007	1	62999.7	0.00325725	0.179177	205.206	0.00113938
12764	Cmas	1	1	1845.25	1	1	1	1	1	1	1	1	1	0	0	3.26605	0	0	0	0	0	0	0	0	0	308.375	1	1	0.00324281	0.363217	0.00324281	0.363217
115487957	115487957	1	1	1	1	1	1854.2	1504.71	1	1	420.578	1	1	0	0	0	0	0	3.26816	3.17745	0	0	2.62385	0	0	309.866	502.236	140.859	1.62081	0.693974	0.454581	0.766371
58875	Hibadh	1	1	1	1	1	1874.92	1	1	1	1	1	1	0	0	0	0	0	3.27298	0	0	0	0	0	0	313.32	1	1	0.00319163	0.363217	0.00319163	0.363217
11603	Agrn	154.05	1	432.571	1	45.0699	1277.15	1	1	1	1	1	1	2.18766	0	2.63606	0	1.65389	3.10624	0	0	0	0	0	0	318.474	1	1	0.00313997	0.0319783	0.00313997	0.0319783
22121	Rpl13a	1	1	1	1	1932.3	1	1	1	1	1	1759.03	1	0	0	0	0	3.28607	0	0	0	0	0	3.24527	0	322.883	1	587.009	0.0030971	0.363217	1.81802	0.688715
19047	Ppp1cc	300.824	1	1	1	1	1633.96	1	1	1	15558	157448	25940.5	2.47831	0	0	0	0	3.21324	0	0	0	4.19195	5.19714	4.41398	323.13	1	66315.5	0.00309473	0.179108	205.228	0.00115989
70646	Naa30	1938.05	1	1	1	1	1	1	1	1	1	1	1	3.28737	0	0	0	0	0	0	0	0	0	0	0	323.842	1	1	0.00308793	0.363217	0.00308793	0.363217
239017	Ogdhl	1	1	1	1	1042.6	906.145	1	1	1	1	1	1	0	0	0	0	3.01812	2.9572	0	0	0	0	0	0	325.458	1	1	0.00307259	0.174716	0.00307259	0.174716
12321	Calu	1	1	1	1	1989.78	1	1	1	1	1	1	1	0	0	0	0	3.29881	0	0	0	0	0	0	0	332.463	1	1	0.00300785	0.363217	0.00300785	0.363217
74735	Trim14	1131.79	1	1	1	1	863.455	1	1	1	1	1	1	3.05376	0	0	0	0	2.93624	0	0	0	0	0	0	333.207	1	1	0.00300114	0.17479	0.00300114	0.17479
234728	Cmtr2	1	1	1	2006.74	1	1	1	1	1	1	1	1	0	0	0	3.30249	0	0	0	0	0	0	0	0	335.29	1	1	0.00298249	0.363217	0.00298249	0.363217
56447	Copz1	1	1	1	1	2021.36	1	1	1	1	1	1	1	0	0	0	0	3.30564	0	0	0	0	0	0	0	337.726	1	1	0.00296098	0.363217	0.00296098	0.363217
110891	Slc8a2	1	1	2050.13	1	1	1	1	1	1	1	1	1	0	0	3.31178	0	0	0	0	0	0	0	0	0	342.522	1	1	0.00291952	0.363217	0.00291952	0.363217
11928	Atp1a1	68323.1	60222.8	150675	79605.6	156169	116864	810.902	1	1	2020.61	8120.76	755.981	4.83457	4.77976	5.17804	4.90094	5.19359	5.06768	2.90897	0	0	3.30548	3.9096	2.87851	105310	270.967	3632.45	0.00257305	0.0527358	0.034493	0.0264631
22608	Ybx1	1	1	830.973	1	1	1232.24	1	1	1	1	1	59.8697	0	0	2.91959	0	0	3.09069	0	0	0	0	0	1.77721	344.535	1	20.6232	0.00290246	0.174904	0.0598581	0.653672
234664	Nae1	1	1	301.124	287.366	1	1476.41	1	1	1	1	1	1	0	0	2.47874	2.45844	0	3.16921	0	0	0	0	0	0	344.651	1	1	0.00290149	0.0787587	0.00290149	0.0787587
21838	Thy1	1	1	2074.67	1	1	1	1	1	1	1	1	1	0	0	3.31695	0	0	0	0	0	0	0	0	0	346.612	1	1	0.00288507	0.363217	0.00288507	0.363217
18221	Nudc	1	1	1	1	796.997	1284.29	1	1	1	1	1	1	0	0	0	0	2.90146	3.10866	0	0	0	0	0	0	347.548	1	1	0.0028773	0.175005	0.0028773	0.175005
66585	Snrnp40	2086.98	1	1	1	1	1	1	1	1	1	1	1	3.31952	0	0	0	0	0	0	0	0	0	0	0	348.664	1	1	0.00286809	0.363217	0.00286809	0.363217
11829	Aqp4	1	1	2090.37	1	1	1	1	1	1	1	1	3489.78	0	0	3.32022	0	0	0	0	0	0	0	0	3.5428	349.228	1	1163.93	0.00286346	0.363217	3.33285	0.664139
110052	Dek	1	442.5	1	294.946	1366.81	1	1	1	1	1	1	1	0	2.64591	0	2.46974	3.13571	0	0	0	0	0	0	0	351.21	1	1	0.0028473	0.0778135	0.0028473	0.0778135
11792	Apex1	1	1	1	1	2109.03	1	1	1	1	1	1	1	0	0	0	0	3.32408	0	0	0	0	0	0	0	352.339	1	1	0.00283818	0.363217	0.00283818	0.363217
211232	Cpne9	1	1	173.502	1	65.7456	1893.89	1	1	1	1	1	1	0	0	2.2393	0	1.81787	3.27736	0	0	0	0	0	0	356.023	1	1	0.00280881	0.0889166	0.00280881	0.0889166
11534	Adk	1	1	1	1	1	2154.99	1	1	1	1	1	1	0	0	0	0	0	3.33345	0	0	0	0	0	0	359.998	1	1	0.00277779	0.363217	0.00277779	0.363217
51886	Fubp1	1	1	1	1	2158.09	1	1	1	1	1	1	1	0	0	0	0	3.33407	0	0	0	0	0	0	0	360.515	1	1	0.00277381	0.363217	0.00277381	0.363217
76338	Rab2b	2165.4	1	1	1	1	1	1	1	1	1	1	1	3.33554	0	0	0	0	0	0	0	0	0	0	0	361.733	1	1	0.00276447	0.363217	0.00276447	0.363217
12032	Bcan	1	1	1	1	1961.64	204.911	1	1	1	1	1	171.786	0	0	0	0	3.29262	2.31157	0	0	0	0	0	2.23499	361.759	1	57.9287	0.00276427	0.182769	0.160131	0.852027
26893	Cops6	1	1	1	491.036	1676.62	1	1	1	1	1	1	1	0	0	0	2.69111	3.22443	0	0	0	0	0	0	0	361.942	1	1	0.00276287	0.176849	0.00276287	0.176849
20743	Sptbn2	1483.75	2575.85	10441.3	9763.53	4718.39	14558	231.021	1072.34	10172	62235.2	423655	61686.6	3.17136	3.41092	4.01875	3.98961	3.67379	4.1631	2.36365	3.03033	4.00741	4.79404	5.62701	4.79019	7256.79	3825.12	182526	0.527109	0.332751	25.1524	0.0200951
67040	Ddx17	1	1	2174.24	1	1	1	1	1	1	2046.88	1	1	0	0	3.33731	0	0	0	0	0	0	3.31109	0	0	363.207	1	682.96	0.00275325	0.363217	1.88036	0.687186
26961	Rpl8	1	1	1	2176.85	1	1	1	1	1	1	1	1	0	0	0	3.33783	0	0	0	0	0	0	0	0	363.642	1	1	0.00274996	0.363217	0.00274996	0.363217
13043	Cttn	1	1	1	1	1	2224.2	1	1	1	15228	171152	20406.3	0	0	0	0	0	3.34717	0	0	0	4.18264	5.23338	4.30977	371.533	1	68928.8	0.00269155	0.363217	185.525	0.000453953
101314	Brk1	1	1	1	1	1	2249.16	1	1907.48	1	1	1	1	0	0	0	0	0	3.35202	0	3.28046	0	0	0	0	375.693	636.494	1	1.69419	0.691755	0.00266175	0.363217
11933	Atp1b3	1	1	888.897	1	1367.97	1	1	1	1	1	1	1	0	0	2.94885	0	3.13608	0	0	0	0	0	0	0	376.811	1	1	0.00265385	0.17494	0.00265385	0.17494
20174	Ruvbl2	1	1	1	2270.47	1	1	1	1	1	1	1	1	0	0	0	3.35612	0	0	0	0	0	0	0	0	379.246	1	1	0.00263681	0.363217	0.00263681	0.363217
56298	Atl2	1	1	1	1	1505.14	769.402	1	1	1	1	1	1	0	0	0	0	3.17758	2.88615	0	0	0	0	0	0	379.758	1	1	0.00263326	0.175303	0.00263326	0.175303
30785	Cttnbp2	1061.83	1	1	1	607.068	627.337	1	1	1	1	1	266.146	3.02605	0	0	0	2.78324	2.7975	0	0	0	0	0	2.42512	383.205	1	89.3821	0.00260957	0.0759059	0.233248	0.573008
65114	Vps35	1	1	938.983	1	1	1356.36	1	1	1	1	1	1	0	0	2.97266	0	0	3.13237	0	0	0	0	0	0	383.224	1	1	0.00260944	0.17487	0.00260944	0.17487
56013	Srcin1	1	1	333.208	1467.3	519.877	1	850917	611314	2.09686e+06	1.49948e+06	409928	90420.3	0	0	2.52272	3.16652	2.7159	0	5.92989	5.78626	6.32157	6.17594	5.61271	4.95627	387.231	1.18636e+06	666610	3063.71	0.000540739	1721.48	0.000709197
13628	Eef1a2	40307.7	49145.4	153133	77511.9	250066	58905.7	1313.15	1	1	1	489.586	1	4.60539	4.69148	5.18507	4.88937	5.39805	4.77016	3.11831	0	0	0	2.68983	0	104845	438.384	163.862	0.00418125	0.0627521	0.0015629	0.0437757
18039	Nefl	45251.4	43364.2	65367.8	135388	32405.8	212121	942.603	886.275	48887.6	121609	976957	165672	4.65563	4.63713	4.81536	5.13158	4.51062	5.32658	2.97433	2.94757	4.6892	5.08496	5.98988	5.21925	88983.1	16905.5	421413	0.189985	0.145002	4.73587	0.159474
26941	Slc9a3r1	1	1	1	1	884.965	1489.94	1	1	1	1	1	1	0	0	0	0	2.94693	3.17317	0	0	0	0	0	0	396.485	1	1	0.00252216	0.175052	0.00252216	0.175052
80890	Trim2	1	1	647.28	715.647	1032.75	1	1	1	1	1	1	1	0	0	2.81109	2.8547	3.01399	0	0	0	0	0	0	0	399.779	1	1	0.00250138	0.0757796	0.00250138	0.0757796
56443	Arpc1a	1	1	1	1	1	2450.48	1	1	1	66575.8	353661	46614.3	0	0	0	0	0	3.38925	0	0	0	4.82332	5.54859	4.66852	409.246	1	155617	0.00244352	0.363217	380.252	0.000240456
26949	Vat1	1	1	1	1	2488.94	1	1	1	1	1	1	1	0	0	0	0	3.39602	0	0	0	0	0	0	0	415.657	1	1	0.00240583	0.363217	0.00240583	0.363217
72590	Ppme1	1	1	1	1	2491.31	1	1	1	1	1	1	1	0	0	0	0	3.39643	0	0	0	0	0	0	0	416.051	1	1	0.00240355	0.363217	0.00240355	0.363217
56505	Ruvbl1	1	1	1	1560.59	935.413	1	1	1	1	1	1	1	0	0	0	3.19329	2.971	0	0	0	0	0	0	0	416.668	1	1	0.00239999	0.175035	0.00239999	0.175035
229589	Prune1	1	1	1	1	414.711	2093.83	1	1	1	1	1	1	0	0	0	0	2.61775	3.32094	0	0	0	0	0	0	418.757	1	1	0.00238802	0.178408	0.00238802	0.178408
69878	Snrpf	1	1	1	1	2554.49	1	1	1	1	1	1	1	0	0	0	0	3.4073	0	0	0	0	0	0	0	426.581	1	1	0.00234422	0.363217	0.00234422	0.363217
56637	Gsk3b	1	1	1351.64	1220.15	1	1	1	1	1	1	1616.04	1	0	0	3.13086	3.08641	0	0	0	0	0	0	3.20845	0	429.297	1	539.345	0.00232939	0.174701	1.25634	0.980249
13426	Dync1i1	1	1	402.115	421.424	1062.11	697.654	1	1	1	1	1	1	0	0	2.60435	2.62472	3.02617	2.84364	0	0	0	0	0	0	430.883	1	1	0.00232081	0.0255501	0.00232081	0.0255501
76522	Lsm8	1	1	2659.46	1	1	1	1	1	1	1	1	1	0	0	3.42479	0	0	0	0	0	0	0	0	0	444.076	1	1	0.00225186	0.363217	0.00225186	0.363217
16775	Lama4	1	262.126	1	1	422.164	1991.1	1	1	1	1	1	1	0	2.41851	0	0	2.62548	3.29909	0	0	0	0	0	0	446.398	1	1	0.00224016	0.0794641	0.00224016	0.0794641
23827	Bpnt1	1	1	1	1	1580.14	1139.16	1	1	1	1	1	1	0	0	0	0	3.1987	3.05659	0	0	0	0	0	0	453.884	1	1	0.00220321	0.174825	0.00220321	0.174825
71206	Katnal2	1	1	1	1	1536.34	1203.47	1	1	1	1	1	1	0	0	0	0	3.18649	3.08044	0	0	0	0	0	0	457.301	1	1	0.00218674	0.174764	0.00218674	0.174764
66310	Dpy30	1	1	1	1	2772.17	1	1	1	1	1	1	1	0	0	0	0	3.44282	0	0	0	0	0	0	0	462.862	1	1	0.00216047	0.363217	0.00216047	0.363217
56044	Rala	1	1	1564.52	1	1	1208.84	1	1	1	1	1	1	0	0	3.19438	0	0	3.08237	0	0	0	0	0	0	462.892	1	1	0.00216033	0.174773	0.00216033	0.174773
68349	Ndufs3	1	1	1	1	1	2794.55	1	1	1	1	1	1	0	0	0	0	0	3.44631	0	0	0	0	0	0	466.592	1	1	0.0021432	0.363217	0.0021432	0.363217
12325	Camk2g	1	1	1	1	2830.85	1	1	3276.25	53247.4	1	590564	50179.3	0	0	0	0	3.45192	0	0	3.51538	4.7263	0	5.77127	4.70052	472.642	18841.5	213581	39.8643	0.260725	451.888	0.236039
15530	Hspg2	1	422.607	477.362	387.192	603.436	953.889	1	1	1	1	1	1	0	2.62594	2.67885	2.58793	2.78063	2.9795	0	0	0	0	0	0	474.248	1	1	0.0021086	0.00424504	0.0021086	0.00424504
14077	Fabp3	1	1	1	1	1	2858	1	1	1	1	1	1	0	0	0	0	0	3.45606	0	0	0	0	0	0	477.167	1	1	0.0020957	0.363217	0.0020957	0.363217
16728	L1cam	1	1	1	1	1334.3	1536.46	1	1	1	1	308.538	1	0	0	0	0	3.12525	3.18652	0	0	0	0	2.48931	0	479.126	1	103.513	0.00208713	0.174713	0.216045	0.843392
66385	Ppp1r7	1	1	1	1	1	2884.44	1	1	1	1	1	1	0	0	0	0	0	3.46006	0	0	0	0	0	0	481.574	1	1	0.00207653	0.363217	0.00207653	0.363217
66471	Anp32e	1	1	1	1	2888.91	1	1	1	1	1	1	1	0	0	0	0	3.46073	0	0	0	0	0	0	0	482.318	1	1	0.00207332	0.363217	0.00207332	0.363217
17918	Myo5a	1	106.071	973.769	872.484	254.586	718.258	1	560.056	4099.57	559626	1.88696e+06	265684	0	2.0256	2.98846	2.94076	2.40583	2.85628	0	2.74823	3.61274	5.7479	6.27576	5.42437	487.695	1553.54	904091	3.18548	0.949211	1853.81	0.000266511
67252	Cap2	1	1	1461.36	1	1	1466.89	1	1	1	1	1	1	0	0	3.16476	0	0	3.1664	0	0	0	0	0	0	488.709	1	1	0.00204621	0.174688	0.00204621	0.174688
109905	Rap1a	1	1	492.597	2464.27	1	1	1	1	1	1	1	1	0	0	2.69249	3.39169	0	0	0	0	0	0	0	0	493.478	1	1	0.00202643	0.178193	0.00202643	0.178193
215449	Rap1b	1	1	492.597	2464.27	1	1	1	1	1	1	1	1	0	0	2.69249	3.39169	0	0	0	0	0	0	0	0	493.478	1	1	0.00202643	0.178193	0.00202643	0.178193
73251	Setd7	1	1	1	1	2994.92	1	1	1	1	1	1	1	0	0	0	0	3.47638	0	0	0	0	0	0	0	499.986	1	1	0.00200005	0.363217	0.00200005	0.363217
75062	Sf3a3	1	1	1974.48	1	691.529	360.648	1	1	1	1	1	1	0	0	3.29545	0	2.83981	2.55708	0	0	0	0	0	0	504.943	1	1	0.00198042	0.0779255	0.00198042	0.0779255
26900	Ddx3y	886.859	705.726	856.119	43.9517	1	536.499	1	1	107.206	1	336.096	1	2.94785	2.84864	2.93253	1.64298	0	2.72957	0	0	2.03022	0	2.52646	0	505.026	36.4021	112.699	0.0720798	0.141792	0.223155	0.251076
107701	Sf3b4	1	1	2091.23	1	1	942.439	1	1	1	1	1	1	0	0	3.3204	0	0	2.97425	0	0	0	0	0	0	506.278	1	1	0.0019752	0.175494	0.0019752	0.175494
20741	Sptb	1	1	390.368	740.383	947.734	982.264	1	1	207.065	10408.3	65254.1	10504.7	0	0	2.59147	2.86946	2.97669	2.99223	0	0	2.31611	4.01738	4.81461	4.02138	510.458	69.6883	28722.3	0.136521	0.305408	56.2678	0.00988885
66049	Rogdi	1	1	1	1	1993.24	1085.31	1	1	1	1	1	1	0	0	0	0	3.29956	3.03555	0	0	0	0	0	0	513.758	1	1	0.00194644	0.175151	0.00194644	0.175151
64143	Ralb	1	1	1738.35	1	1	1343.16	1	1	1	1	1	1	0	0	3.24014	0	0	3.12813	0	0	0	0	0	0	514.251	1	1	0.00194458	0.17477	0.00194458	0.17477
26413	Mapk1	1	1	1	1	1	3088.01	1	1	1	1	1	1	0	0	0	0	0	3.48968	0	0	0	0	0	0	515.502	1	1	0.00193986	0.363217	0.00193986	0.363217
225896	Ubxn1	1	1	1	208.269	750.613	2146.37	1	1	1	1	1	1	0	0	0	2.31862	2.87542	3.3317	0	0	0	0	0	0	518.041	1	1	0.00193035	0.080095	0.00193035	0.080095
26897	Acot1	1	1	1	1	3116.16	1	1	1	1	1	1	1	0	0	0	0	3.49362	0	0	0	0	0	0	0	520.194	1	1	0.00192236	0.363217	0.00192236	0.363217
101214	Tra2a	2283.67	1	852.697	1	1	1	1	1	1	1	1	1	3.35863	0	2.93079	0	0	0	0	0	0	0	0	0	523.395	1	1	0.0019106	0.17592	0.0019106	0.17592
22437	Xirp1	2275.07	863.104	1	1	1	1	1	1	1	1	1	1	3.357	2.93606	0	0	0	0	0	0	0	0	0	0	523.696	1	1	0.0019095	0.175879	0.0019095	0.175879
13169	Dbnl	1	1	409.862	634.561	1441.86	658.631	1	1	1	1	1	1	0	0	2.61264	2.80247	3.15892	2.81864	0	0	0	0	0	0	524.485	1	1	0.00190663	0.0256704	0.00190663	0.0256704
17441	Mog	1	1	3142.79	1	1	1	1	1	1	1	1	1	0	0	3.49732	0	0	0	0	0	0	0	0	0	524.632	1	1	0.0019061	0.363217	0.0019061	0.363217
16796	Lasp1	908.259	1	2255.47	1	1	1	1	1	1	1	1	1	2.95821	0	3.35324	0	0	0	0	0	0	0	0	0	527.956	1	1	0.0018941	0.175731	0.0018941	0.175731
66125	Sf3b5	3162.87	1	1	1	1	1	1	1	1	1	1	1	3.50008	0	0	0	0	0	0	0	0	0	0	0	527.978	1	1	0.00189402	0.363217	0.00189402	0.363217
23986	Eci2	1	1	833.514	1	1385.85	1102.16	1	1	1	1	1	1	0	0	2.92091	0	3.14172	3.04225	0	0	0	0	0	0	554.089	1	1	0.00180477	0.0757746	0.00180477	0.0757746
53895	Clpp	1	1	1	1	1	3374.95	1	1	1	1	1	1	0	0	0	0	0	3.52827	0	0	0	0	0	0	563.326	1	1	0.00177517	0.363217	0.00177517	0.363217
59093	Pcbp3	1	1	1	1	706.136	2694.16	1	1	1	1	1	1	0	0	0	0	2.84889	3.43042	0	0	0	0	0	0	567.382	1	1	0.00176248	0.176968	0.00176248	0.176968
16594	Klc2	1	1	1	1	476.967	2926.15	1	1	1	1	1	1	0	0	0	0	2.67849	3.4663	0	0	0	0	0	0	567.853	1	1	0.00176102	0.179046	0.00176102	0.179046
234734	Aars	1	1	1	1	2110.82	1295.36	1	1	1	1	1	1	0	0	0	0	3.32445	3.11239	0	0	0	0	0	0	568.363	1	1	0.00175944	0.174977	0.00175944	0.174977
70356	St13	1	1	1	1	1	3412.56	1	1	1	1	1	1	0	0	0	0	0	3.53308	0	0	0	0	0	0	569.593	1	1	0.00175564	0.363217	0.00175564	0.363217
17938	Naca	1	1	570.106	521.07	1169.09	1155.85	1	1	1	1	1	1	0	0	2.75596	2.7169	3.06785	3.0629	0	0	0	0	0	0	569.686	1	1	0.00175535	0.0254639	0.00175535	0.0254639
20821	Trim21	1	1	1	1	3427.82	1	29982.9	18313.5	31779	223162	59084.7	4947.31	0	0	0	0	3.53502	0	4.47687	4.26277	4.50214	5.34862	4.77147	3.69437	572.136	26691.8	95731.3	46.653	0.00118976	167.323	0.00144022
11806	Apoa1	1	1	1867.63	1565.6	1	1	1582.05	1	5313.09	1	1	1	0	0	3.27129	3.19468	0	0	3.19922	0	3.72535	0	0	0	572.872	2298.71	1	4.01261	0.420927	0.00174559	0.174725
20333	Sec22b	1	1	1	1982.99	1	1465.94	1	1	1	1	1	1	0	0	0	3.29732	0	3.16612	0	0	0	0	0	0	575.488	1	1	0.00173765	0.174798	0.00173765	0.174798
111173	Erc1	1	1	1	1	3453.4	1	1912.75	626.659	6312.43	15844.5	2216.69	663.677	0	0	0	0	3.53825	0	3.28166	2.79703	3.8002	4.19988	3.34571	2.82196	576.4	2950.61	6241.63	5.11904	0.00489481	10.8287	0.00512679
67738	Ppid	1	1	1	1	1	3541.58	1	1	1	1	1	1	0	0	0	0	0	3.5492	0	0	0	0	0	0	591.097	1	1	0.00169177	0.363217	0.00169177	0.363217
56421	Pfkp	1	1	734.905	425.021	1668.54	733.966	1	1	1	1	1	1	0	0	2.86623	2.62841	3.22234	2.86568	0	0	0	0	0	0	594.073	1	1	0.0016833	0.0257493	0.0016833	0.0257493
15519	Hsp90aa1	11703.6	19710.7	78944.5	63448.3	142296	108570	1	1	4552.99	1	2768.33	1	4.06832	4.2947	4.89732	4.80242	5.15319	5.03571	0	0	3.6583	0	3.44222	0	70778.8	1518.33	923.444	0.0214517	0.100584	0.0130469	0.0867076
20823	Ssb	721.808	1	487.437	1	2397.65	1	1	1	1	1	1	1	2.85842	0	2.68792	0	3.37979	0	0	0	0	0	0	0	601.65	1	1	0.0016621	0.077663	0.0016621	0.077663
18813	Pa2g4	2803.75	1	815.393	1	1	1	1	1	1	1	1	1	3.44774	0	2.91137	0	0	0	0	0	0	0	0	0	603.857	1	1	0.00165602	0.176581	0.00165602	0.176581
12464	Cct4	1	1	1	349.027	2418.06	861.504	1	1	1	1	1	1	0	0	0	2.54286	3.38347	2.93526	0	0	0	0	0	0	605.266	1	1	0.00165217	0.078455	0.00165217	0.078455
67972	Atp2b1	1	725.697	1	1	2397.09	547.393	15.6333	105.213	1	1	1	1	0	2.86076	0	0	3.37968	2.7383	1.19405	2.02207	0	0	0	0	612.197	40.6154	1	0.0663438	0.651032	0.00163346	0.0774179
68917	Hint2	1	1	1505.78	2180.57	1	1	1	1	1	1	1	1	0	0	3.17776	3.33857	0	0	0	0	0	0	0	0	615.057	1	1	0.00162586	0.17485	0.00162586	0.17485
14677	Gnai1	1	1	1	1	2414.64	1295.6	1	1	1	1	1	1	0	0	0	0	3.38285	3.11247	0	0	0	0	0	0	619.04	1	1	0.0016154	0.17515	0.0016154	0.17515
66104	Tceal6	1	1	331.508	619.808	2782.25	1	1	1	1	1	1	1	0	0	2.52049	2.79226	3.4444	0	0	0	0	0	0	0	622.761	1	1	0.00160575	0.0793295	0.00160575	0.0793295
594844	Tceal3	1	1	331.508	619.808	2782.25	1	1	1	1	1	1	1	0	0	2.52049	2.79226	3.4444	0	0	0	0	0	0	0	622.761	1	1	0.00160575	0.0793295	0.00160575	0.0793295
228003	Klhl41	3789.86	1	1	1	1	1	1	1	1	1	1	1	3.57862	0	0	0	0	0	0	0	0	0	0	0	632.476	1	1	0.00158109	0.363217	0.00158109	0.363217
68981	Snrpa1	1	1	1	1	3868.99	1	1	1	1	1	1	1	0	0	0	0	3.5876	0	0	0	0	0	0	0	645.665	1	1	0.00154879	0.363217	0.00154879	0.363217
66480	Rpl15	1	647.79	3232.12	1	1	1	1	1	1	1	1	1	0	2.81143	3.50949	0	0	0	0	0	0	0	0	0	647.319	1	1	0.00154483	0.177926	0.00154483	0.177926
18453	P4hb	1	1	780.391	1	1962.18	1158.49	1	1	1	1	1	1	0	0	2.89231	0	3.29274	3.06389	0	0	0	0	0	0	650.678	1	1	0.00153686	0.0761875	0.00153686	0.0761875
66075	Chchd3	1	1	3911.79	1	1	1	1	1	1	1	1	1	0	0	3.59238	0	0	0	0	0	0	0	0	0	652.799	1	1	0.00153187	0.363217	0.00153187	0.363217
192113	Atp12a	1	1	530.033	816.617	2587.37	1	1	1	1	1	1	1	0	0	2.7243	2.91202	3.41286	0	0	0	0	0	0	0	656.17	1	1	0.001524	0.0775567	0.001524	0.0775567
66447	Mgst3	1	1	3932.11	1	1	1	1	1	1	1	1	1	0	0	3.59463	0	0	0	0	0	0	0	0	0	656.186	1	1	0.00152396	0.363217	0.00152396	0.363217
15572	Elavl4	1373.64	1	2577.17	1	1	1	1	1	1	1	1	1	3.13787	0	3.41114	0	0	0	0	0	0	0	0	0	659.135	1	1	0.00151714	0.175152	0.00151714	0.175152
14860	Gsta4	1	1	1	1	2311.72	1640.28	1	1	1	1	1	1	0	0	0	0	3.36393	3.21492	0	0	0	0	0	0	659.332	1	1	0.00151669	0.174825	0.00151669	0.174825
16211	Kpnb1	1	1	743.274	666.552	1249.63	1318.68	1	1	1	1	1	1	0	0	2.87115	2.82383	3.09678	3.12014	0	0	0	0	0	0	663.356	1	1	0.00150749	0.0252927	0.00150749	0.0252927
269774	Aak1	1	1	1	610.653	1007.46	2371.79	1	1	1	1	1	1	0	0	0	2.78579	3.00323	3.37508	0	0	0	0	0	0	665.484	1	1	0.00150267	0.0769331	0.00150267	0.0769331
382090	Cep162	1	2882.43	1	1	1108.53	1	21587.6	1	1	1	1	1	0	3.45976	0	0	3.04475	0	4.3342	0	0	0	0	0	665.825	7196.52	1	10.8084	0.836387	0.0015019	0.175772
66290	Atp6v1g1	1	1	1	1	1	4024.2	1	1	1	1	1	1	0	0	0	0	0	3.60468	0	0	0	0	0	0	671.533	1	1	0.00148913	0.363217	0.00148913	0.363217
26891	Cops4	1	1	776.822	1	2377.45	899.071	1	1	1	1	1	1	0	0	2.89032	0	3.37611	2.95379	0	0	0	0	0	0	676.057	1	1	0.00147917	0.0766311	0.00147917	0.0766311
14651	Hagh	1	1	1	1	1843.63	2254.35	1	1	1	1	1	1	0	0	0	0	3.26567	3.35302	0	0	0	0	0	0	683.663	1	1	0.00146271	0.174734	0.00146271	0.174734
14467	Nipsnap2	1	1	1	1	2659.62	1440.99	1	1	1	1	1	1	0	0	0	0	3.42482	3.15866	0	0	0	0	0	0	684.101	1	1	0.00146177	0.175124	0.00146177	0.175124
12827	Col4a2	1	1292.66	1	147.893	564.898	2119.18	1	1	1	1	1	1	0	3.11148	0	2.16995	2.75197	3.32617	0	0	0	0	0	0	687.771	1	1	0.00145397	0.0282554	0.00145397	0.0282554
11764	Ap1b1	1	1	1	1	1703.47	2436.19	1	1	1	1	1	1	0	0	0	0	3.23133	3.38671	0	0	0	0	0	0	690.609	1	1	0.001448	0.174835	0.001448	0.174835
20224	Sar1a	1	1	1517.36	1	2622.8	1	1	1	1	1	1	1	0	0	3.18109	0	3.41877	0	0	0	0	0	0	0	690.694	1	1	0.00144782	0.175034	0.00144782	0.175034
66397	Sar1b	1	1	1517.36	1	2622.8	1	1	1	1	1	1	1	0	0	3.18109	0	3.41877	0	0	0	0	0	0	0	690.694	1	1	0.00144782	0.175034	0.00144782	0.175034
56491	Vapb	1	1	897.255	1195.33	2049.97	1	1	1	1	1	1	1	0	0	2.95292	3.07749	3.31175	0	0	0	0	0	0	0	690.925	1	1	0.00144733	0.0760711	0.00144733	0.0760711
100088	Rcc1	2633.01	1	1529.3	1	1	1	1	1	1	1	1	1	3.42045	0	3.18449	0	0	0	0	0	0	0	0	0	694.384	1	1	0.00144012	0.175028	0.00144012	0.175028
13177	Eci1	1	1	1	1276.8	2914.04	1	1	1	1	1	1	1	0	0	0	3.10612	3.4645	0	0	0	0	0	0	0	699.139	1	1	0.00143033	0.17548	0.00143033	0.17548
18717	Pip5k1c	1	1	1422.59	1	593.396	2206.68	1	1	1	1	1	1	0	0	3.15308	0	2.77334	3.34374	0	0	0	0	0	0	704.278	1	1	0.00141989	0.076836	0.00141989	0.076836
108679	Cops8	1	1	1	1	1947.41	2277.35	1	1	1	1	1	1	0	0	0	0	3.28946	3.35743	0	0	0	0	0	0	704.794	1	1	0.00141885	0.174716	0.00141885	0.174716
12215	Bsg	1	1	1	1	2273.42	2088.25	1	1	1	1	1	1	0	0	0	0	3.35668	3.31978	0	0	0	0	0	0	727.611	1	1	0.00137436	0.174696	0.00137436	0.174696
20751	Spr	1	1	1	912.501	2099.36	1367.3	1	1	1	1	1	1	0	0	0	2.96023	3.32209	3.13586	0	0	0	0	0	0	730.36	1	1	0.00136919	0.0760568	0.00136919	0.0760568
52589	Ncald	1	1	4421.88	1	1	1	1	1	1	1	1	1	0	0	3.64561	0	0	0	0	0	0	0	0	0	737.813	1	1	0.00135536	0.363217	0.00135536	0.363217
20527	Slc2a3	1	1	1	1	4430.34	1	1	1	1	1	1	1	0	0	0	0	3.64644	0	0	0	0	0	0	0	739.224	1	1	0.00135277	0.363217	0.00135277	0.363217
20024	Sub1	1	1	1	1	4436.01	1	1	1	1	1	1	1253.27	0	0	0	0	3.64699	0	0	0	0	0	0	3.09804	740.168	1	418.422	0.00135105	0.363217	0.565307	0.743462
229877	Rap1gds1	1	1	785.116	653.06	1191.25	1812.99	1	1	1	1	1	1	0	0	2.89493	2.81495	3.076	3.25839	0	0	0	0	0	0	740.736	1	1	0.00135001	0.0254636	0.00135001	0.0254636
56403	Syncrip	1507.85	1	2972.32	1	1	1	1	1	1	1	1	1	3.17836	0	3.4731	0	0	0	0	0	0	0	0	0	747.362	1	1	0.00133804	0.175211	0.00133804	0.175211
27360	Add3	1	1	1	1	1	4487.54	1	1	1	5592.37	78913.5	9882.21	0	0	0	0	0	3.65201	0	0	0	3.7476	4.89715	3.99485	748.756	1	31462.7	0.00133555	0.363217	42.0199	0.00137371
12467	Cct6b	1	1	1023.21	2066.07	1	1431.4	1	1	1	1	1	1	0	0	3.00996	3.31515	0	3.15576	0	0	0	0	0	0	753.947	1	1	0.00132635	0.0759169	0.00132635	0.0759169
13191	Dctn1	1	1	3054.79	1	1278.12	200.892	1	1	1	947.683	1	1	0	0	3.48498	0	3.10657	2.30296	0	0	0	2.97666	0	0	756.133	1	316.561	0.00132252	0.0814487	0.418658	0.704748
21917	Tmpo	1	1	2022.51	772.216	1775.21	1	1	1	1	1	1	1	0	0	3.30589	2.88774	3.24925	0	0	0	0	0	0	0	762.156	1	1	0.00131207	0.0763216	0.00131207	0.0763216
216739	Acsl6	1	1	471.331	1	2775.96	1341.63	1	1	1	1	1	1	0	0	2.67333	0	3.44341	3.12763	0	0	0	0	0	0	765.32	1	1	0.00130664	0.0778194	0.00130664	0.0778194
52858	Cdipt	1	1	1200.33	1	1962.71	1445.76	1	1	1	1	1	1	0	0	3.0793	0	3.29286	3.1601	0	0	0	0	0	0	768.634	1	1	0.00130101	0.0757497	0.00130101	0.0757497
56705	Ranbp9	1	1	1	1	1	4612.99	1	1	1	1	1	1	0	0	0	0	0	3.66398	0	0	0	0	0	0	769.665	1	1	0.00129927	0.363217	0.00129927	0.363217
20044	Rps14	1	1	1	1	4626	1	1	1	5065.41	1	1	1	0	0	0	0	3.66521	0	0	0	3.70461	0	0	0	771.834	1689.14	1	2.18847	0.681104	0.00129562	0.363217
56384	Letm1	443.696	1	1	848.266	2553.56	810.904	1	1	1	1	1	1	2.64709	0	0	2.92853	3.40715	2.90897	0	0	0	0	0	0	776.405	1	1	0.00128799	0.0261729	0.00128799	0.0261729
27062	Cadps	268.057	1	21.2723	1	2487.9	1889.06	24819.6	1	1	1	1	1	2.42823	0	1.32782	0	3.39583	3.27625	4.3948	0	0	0	0	0	778.049	8273.88	1	10.6341	0.875702	0.00128527	0.0393105
26450	Rbbp9	1	1	1	2064.36	2602.48	1	1	1	1	1	1	1	0	0	0	3.31478	3.41539	0	0	0	0	0	0	0	778.472	1	1	0.00128457	0.174747	0.00128457	0.174747
18176	Nras	1	1	1415.49	1	2481.28	774.424	1	1	1	1	1	1	0	0	3.15091	0	3.39468	2.88898	0	0	0	0	0	0	779.033	1	1	0.00128364	0.0765017	0.00128364	0.0765017
108030	Lin7a	1	1	509.395	1	623.577	3538.61	1	1	1	1965.88	19682.5	318.146	0	0	2.70705	0	2.79489	3.54883	0	0	0	3.29356	4.29408	2.50263	779.097	1	7322.16	0.00128354	0.0789145	9.39827	0.0688491
20196	S100a13	1	1	1	1	1	4696.42	1	1	1	1	1	1	0	0	0	0	0	3.67177	0	0	0	0	0	0	783.57	1	1	0.00127621	0.363217	0.00127621	0.363217
19383	Raly	791.133	1	3658.44	1	256.885	1	1	1	1	1	1	1	2.89825	0	3.5633	0	2.40974	0	0	0	0	0	0	0	784.909	1	1	0.00127403	0.0810093	0.00127403	0.0810093
26562	Ncdn	1	1	1	1	2417.49	2318.44	1	1	1	1	1	1	0	0	0	0	3.38336	3.3652	0	0	0	0	0	0	789.987	1	1	0.00126584	0.17469	0.00126584	0.17469
13205	Ddx3x	853.074	1623.4	823.504	42.2774	894.306	516.061	1614.55	229.496	103.122	1	323.293	1	2.93099	3.21043	2.91567	1.62611	2.95149	2.7127	3.20805	2.36078	2.01335	0	2.5096	0	792.104	649.057	108.431	0.819409	0.666376	0.13689	0.144333
21873	Tjp2	1	1	1	1	4767.78	1	1	1	1	1	9240.19	98.6765	0	0	0	0	3.67832	0	0	0	0	0	3.96568	1.99421	795.464	1	3113.29	0.00125713	0.363217	3.9138	0.363279
319195	Rpl17	4802.69	1	1	1	1	1	1	1	1	1	1	1	3.68148	0	0	0	0	0	0	0	0	0	0	0	801.281	1	1	0.001248	0.363217	0.001248	0.363217
20382	Srsf2	1366.08	600.77	1	1	2866.5	1	1	1	1	1	1	1	3.13548	2.77871	0	0	3.45735	0	0	0	0	0	0	0	806.058	1	1	0.00124061	0.0772574	0.00124061	0.0772574
320024	Nceh1	1	1	1	1	2776.11	2065.08	1	1	1	1	1	1	0	0	0	0	3.44344	3.31494	0	0	0	0	0	0	807.532	1	1	0.00123834	0.174784	0.00123834	0.174784
75454	Phpt1	1	1	1	1	4867.11	1	1	1	1	1	1	1	0	0	0	0	3.68727	0	0	0	0	0	0	0	812.018	1	1	0.0012315	0.363217	0.0012315	0.363217
12835	Col6a3	1	419.596	1	3406.17	1	1062.97	1	1	1	1	1	1	0	2.62283	0	3.53227	0	3.02652	0	0	0	0	0	0	815.29	1	1	0.00122656	0.0787225	0.00122656	0.0787225
27204	Syn3	1	1	1	1	3521.65	1463.7	1	1	1	1	1	1	0	0	0	0	3.54675	3.16545	0	0	0	0	0	0	831.558	1	1	0.00120256	0.175548	0.00120256	0.175548
23859	Dlg2	1	1	473.891	524.584	3555.39	442.441	1	1	1	1	352.295	1	0	0	2.67568	2.71982	3.55089	2.64586	0	0	0	0	2.54691	0	833.051	1	118.098	0.00120041	0.0273261	0.141766	0.359277
16832	Ldhb	32218.7	37242.5	161620	102330	210657	115385	1	1	1680.57	4055.94	1	1	4.50811	4.57104	5.2085	5.01	5.32358	5.06215	0	0	3.22546	3.60809	0	0	109909	560.856	1352.65	0.00510291	0.0669562	0.012307	0.0876673
19345	Rab5c	3269.08	1	1	1019.04	730.792	1	1	1	1	1	1	1	3.51443	0	0	3.00819	2.86379	0	0	0	0	0	0	0	836.985	1	1	0.00119476	0.0772738	0.00119476	0.0772738
11771	Ap2a1	613.433	1	823.342	1243.81	1252.78	1178.56	1	1	1	1708.81	196.609	1	2.78777	0	2.91558	3.09475	3.09788	3.07135	0	0	0	3.23269	2.2936	0	852.154	1	635.474	0.0011735	0.00419413	0.745727	0.587594
17136	Mag	1	433.367	872.197	3575.48	1	254.536	1	1	1	1	1	1	0	2.63686	2.94061	3.55333	0	2.40575	0	0	0	0	0	0	856.263	1	1	0.00116787	0.0280491	0.00116787	0.0280491
68045	Rtraf	1	1	1782.18	1	1237.27	2147.77	1	1	1	1	1	1	0	0	3.25095	0	3.09246	3.33199	0	0	0	0	0	0	861.703	1	1	0.00116049	0.0757887	0.00116049	0.0757887
19060	Ppp5c	1	1	1574.49	1	1929.31	1663.47	1	1	1	1	1	1	0	0	3.19714	0	3.2854	3.22102	0	0	0	0	0	0	861.713	1	1	0.00116048	0.075615	0.00116048	0.075615
109754	Cyb5r3	1	1	2271.27	1173.88	627.573	1113.66	1	1	1	1	1	1	0	0	3.35627	3.06962	2.79766	3.04675	0	0	0	0	0	0	864.73	1	1	0.00115643	0.0255878	0.00115643	0.0255878
23988	Pin1	1	1	1	1	2822.03	2382.89	1	1	1	1	1	1	0	0	0	0	3.45056	3.3771	0	0	0	0	0	0	868.154	1	1	0.00115187	0.174719	0.00115187	0.174719
20168	Rtn3	1	1	1	1	4800.53	415.392	1	1	1	1	1	1	0	0	0	0	3.68129	2.61846	0	0	0	0	0	0	869.987	1	1	0.00114944	0.1822	0.00114944	0.1822
14866	Gstm5	973.727	1	1	1	1	4272.17	1	1	1	1	1	1	2.98844	0	0	0	0	3.63065	0	0	0	0	0	0	874.984	1	1	0.00114288	0.17719	0.00114288	0.17719
269116	Nfasc	1	107.597	1391.38	1201.01	1730.72	833.263	1	1	1	1	1	1	0	2.0318	3.14345	3.07955	3.23823	2.92078	0	0	0	0	0	0	877.494	1	1	0.00113961	0.0054036	0.00113961	0.0054036
67089	Psmc6	1	1	1	1219.23	2527.39	1520	1	216.512	1	1	1	1	0	0	0	3.08608	3.40267	3.18184	0	2.33548	0	0	0	0	878.27	72.8374	1	0.0829328	0.465951	0.0011386	0.0759457
11777	Ap3s1	1	1	1032.94	1118.2	3145.93	1	1	1	1	1	1	1	0	0	3.01408	3.04852	3.49775	0	0	0	0	0	0	0	883.346	1	1	0.00113206	0.0766013	0.00113206	0.0766013
16201	Ilf3	1453.98	1	3278.49	1	1	587.514	1	1	1	1	1	1	3.16256	0	3.51567	0	0	2.76902	0	0	0	0	0	0	887.164	1	1	0.00112719	0.077577	0.00112719	0.077577
19045	Ppp1ca	1	1	1	1	1	5362.61	1	142.307	781.125	11377	257502	22355.3	0	0	0	0	0	3.72938	0	2.15323	2.89272	4.05603	5.41078	4.34938	894.602	308.144	97078.2	0.344448	0.374877	108.516	0.00107694
15461	Hras	1	1	1627.81	1	2853.48	890.588	1	1	1	1	1	1	0	0	3.2116	0	3.45537	2.94968	0	0	0	0	0	0	895.813	1	1	0.0011163	0.0764674	0.0011163	0.0764674
12843	Col1a2	1	1	1	517.925	1	4904.11	1	1	1	1	1	1	0	0	0	2.71427	0	3.69056	0	0	0	0	0	0	904.34	1	1	0.00110578	0.180832	0.00110578	0.180832
234797	6430548M08Rik	1	1	1	1162.35	2223.99	2099.67	1	1	1	1	1	1	0	0	0	3.06534	3.34713	3.32215	0	0	0	0	0	0	914.833	1	1	0.0010931	0.0759137	0.0010931	0.0759137
70564	Prxl2a	1	1	1485.04	927.135	3082.25	1	1	1	1	1	1	1	0	0	3.17174	2.96714	3.48887	0	0	0	0	0	0	0	916.238	1	1	0.00109142	0.076536	0.00109142	0.076536
97165	Hmgb2	1	1	2923.8	1	1793.62	793.123	1	1	1	1	1	1	0	0	3.46595	0	3.25373	2.89934	0	0	0	0	0	0	918.925	1	1	0.00108823	0.0767145	0.00108823	0.0767145
233908	Fus	1	1	3744.41	537.906	1255.05	1	1	1	1	1	1	1	0	0	3.57338	2.73071	3.09866	0	0	0	0	0	0	0	923.394	1	1	0.00108296	0.0781569	0.00108296	0.0781569
13821	Epb41l1	1	1	1177.15	1089.29	2402.11	871.543	1	1	1	1	2433.9	1	0	0	3.07083	3.03714	3.38059	2.94029	0	0	0	0	3.3863	0	923.681	1	811.965	0.00108262	0.0254077	0.879054	0.516637
72927	Hepacam	1	1	1	1	2070.62	3472.65	1	1	1	1	1	1	0	0	0	0	3.3161	3.54066	0	0	0	0	0	0	924.546	1	1	0.00108161	0.174974	0.00108161	0.174974
19646	Rbbp4	1	1	2518.36	2166.59	353.671	623.776	1	1	1	1	1	1	0	0	3.40112	3.33578	2.5486	2.79503	0	0	0	0	0	0	944.066	1	1	0.00105925	0.0269436	0.00105925	0.0269436
75778	Them4	1	1	1	1	1	5709.73	1	1	1	1	1	1	0	0	0	0	0	3.75662	0	0	0	0	0	0	952.456	1	1	0.00104992	0.363217	0.00104992	0.363217
235431	Coro2b	1	603.46	1205.59	1072.64	1132.43	1740.69	1	538.753	1	451458	1.38822e+06	346151	0	2.78065	3.0812	3.03046	3.05401	3.24072	0	2.73139	0	5.65462	6.14246	5.53927	959.301	180.251	728611	0.187898	0.209515	759.523	0.000897512
16653	Kras	1	1	1744.09	1	3057.29	954.201	1	1	1	1	1	1	0	0	3.24157	0	3.48534	2.97964	0	0	0	0	0	0	959.764	1	1	0.00104192	0.0764512	0.00104192	0.0764512
20643	Snrpe	1	1	1	1	5795.55	1	1	1	1	1	1	1	0	0	0	0	3.76309	0	0	0	0	0	0	0	966.759	1	1	0.00103438	0.363217	0.00103438	0.363217
66414	Ndufa12	1	1	2883.08	1	765.112	2181.25	1	1	1	1	1	1	0	0	3.45986	0	2.88372	3.33871	0	0	0	0	0	0	972.074	1	1	0.00102873	0.07684	0.00102873	0.07684
16593	Klc1	1	1	1	1	1	5842.22	1	1	1	1	1	1	0	0	0	0	0	3.76658	0	0	0	0	0	0	974.537	1	1	0.00102613	0.363217	0.00102613	0.363217
18483	Palm	1	1	3398.44	1	2488.99	1	1	1	1	1419.36	35611.3	3756.66	0	0	3.53128	0	3.39602	0	0	0	0	3.15209	4.55159	3.5748	981.905	1	13595.8	0.00101843	0.174789	13.8463	0.0174674
19283	Ptprz1	1	1	427.206	1	4224.69	1258.22	1	1	1	1	1	1	0	0	2.63064	0	3.62579	3.09976	0	0	0	0	0	0	985.52	1	1	0.00101469	0.0791913	0.00101469	0.0791913
108664	Atp6v1h	1	1	1	2848.72	3101.41	1	1	1	1	1	1	1	0	0	0	3.45465	3.49156	0	0	0	0	0	0	0	992.355	1	1	0.0010077	0.174695	0.0010077	0.174695
101943	Sf3b3	548.945	1	3377.96	1	1169.95	907.323	1	1	1	1	1	1	2.73953	0	3.52865	0	3.06817	2.95776	0	0	0	0	0	0	1001.03	1	1	0.000998972	0.026211	0.000998972	0.026211
26395	Map2k1	1	1	1349.39	1	1788.92	2893.99	1	1	1	1	1	1	0	0	3.13014	0	3.25259	3.4615	0	0	0	0	0	0	1005.88	1	1	0.00099415	0.0759557	0.00099415	0.0759557
94280	Sfxn3	1	731.911	4128.82	610.956	589.422	1	1	1	1	1	1	1	0	2.86446	3.61583	2.78601	2.77043	0	0	0	0	0	0	0	1010.52	1	1	0.000989591	0.0268749	0.000989591	0.0268749
227197	Ndufs1	1	1	2122.55	1	1424	2635.11	1	1	1	1	1	1	0	0	3.32686	0	3.15351	3.4208	0	0	0	0	0	0	1030.78	1	1	0.000970143	0.0758256	0.000970143	0.0758256
227700	Sh3glb2	1	1	1427.56	1	3679.7	1087.27	1	1	1	1	1	1	0	0	3.15459	0	3.56581	3.03634	0	0	0	0	0	0	1032.92	1	1	0.000968129	0.0766199	0.000968129	0.0766199
110809	Srsf1	1	1	815.78	1	5382.68	1	1	1	1	1	1	1	0	0	2.91157	0	3.731	0	0	0	0	0	0	0	1033.74	1	1	0.000967358	0.178724	0.000967358	0.178724
56378	Arpc3	1	1	1	1	3381.87	2834.6	1	1	1	91878.1	239530	33474	0	0	0	0	3.52916	3.45249	0	0	0	4.96321	5.37936	4.52471	1036.75	1	121627	0.000964556	0.17472	117.316	0.00275473
14683	Gnas	1	1	1923.71	1	2421	1899.85	1	1	1	1	1	1	0	0	3.28414	0	3.384	3.27872	0	0	0	0	0	0	1041.26	1	1	0.000960375	0.075632	0.000960375	0.075632
27756	Lsm2	1	1	4690.89	1	1	1675.32	1	1	1	1	1	1	0	0	3.67126	0	0	3.2241	0	0	0	0	0	0	1061.7	1	1	0.000941884	0.175808	0.000941884	0.175808
17897	Myl3	1	1	306.341	432.732	3667.06	1963.47	1	1	1	333209	991169	141618	0	0	2.48621	2.63622	3.56432	3.29302	0	0	0	5.52272	5.99615	5.15112	1061.93	1	488665	0.000941679	0.0280548	460.166	0.00199443
13660	Ehd1	1	1	3352.3	1685.15	1092.11	438.871	1	1	1	1	1	1	0	0	3.52534	3.22664	3.03827	2.64234	0	0	0	0	0	0	1095.07	1	1	0.000913182	0.0264571	0.000913182	0.0264571
110695	Aldh7a1	1	1	1164.49	1086.45	4335.81	1	1	1	1	1	1	1	0	0	3.06614	3.03601	3.63707	0	0	0	0	0	0	0	1098.29	1	1	0.000910504	0.0771263	0.000910504	0.0771263
70248	Dazap1	1	1	1	1	1	6651.3	1	1	1	1	1	1	0	0	0	0	0	3.82291	0	0	0	0	0	0	1109.38	1	1	0.000901401	0.363217	0.000901401	0.363217
17756	Map2	124.613	1	149.957	1215.32	4171.68	1040.41	1	1	1	220.455	1136.26	354.001	2.09556	0	2.17597	3.08469	3.62031	3.01721	0	0	0	2.34332	3.05548	2.549	1117.16	1	570.239	0.000895124	0.00665794	0.510435	0.593667
17880	Myh11	1	1	1	108.494	5771.67	989.67	1	1	1	30420.3	158997	18373.7	0	0	0	2.0354	3.7613	2.99549	0	0	0	4.48316	5.20139	4.2642	1145.47	1	69263.6	0.000873002	0.0878851	60.4673	0.00466577
16592	Fabp5	1	1	1	1	1	6894.44	1	1	1	1	1	1	0	0	0	0	0	3.8385	0	0	0	0	0	0	1149.91	1	1	0.000869636	0.363217	0.000869636	0.363217
50773	Nt5c	1	1	1	1	1	6904.61	1	1	1	1	1	1	0	0	0	0	0	3.83914	0	0	0	0	0	0	1151.6	1	1	0.000868356	0.363217	0.000868356	0.363217
224903	Safb	4019.4	1	1875.86	1	1075.5	1	1	1	1	1	1	1	3.60416	0	3.2732	0	3.03161	0	0	0	0	0	0	0	1162.29	1	1	0.000860367	0.0766582	0.000860367	0.0766582
76936	Hnrnpm	2313.37	1	2374.06	359.943	1	1964.98	1	1	1	940.453	4386.82	1706.87	3.36424	0	3.37549	2.55623	0	3.29336	0	0	0	2.97334	3.64215	3.2322	1169.06	1	2344.71	0.000855389	0.0266263	2.00564	0.144903
56356	Gltp	1	1	1	2304.33	1	4825.34	1	1	1	1	1	1	0	0	0	3.36254	0	3.68353	0	0	0	0	0	0	1188.95	1	1	0.000841081	0.175241	0.000841081	0.175241
56216	Stx1b	37421.3	18049	103551	76924	92798.5	83637.1	1	1	615.529	1866.38	1	1	4.57312	4.25645	5.01515	4.88606	4.96754	4.9224	0	0	2.78925	3.271	0	0	68730.2	205.843	622.794	0.00299495	0.0517262	0.00906143	0.0759559
56433	Vps29	1	1	1	1	3991.56	3189.28	1	1	1	1	1	1	0	0	0	0	3.60114	3.50369	0	0	0	0	0	0	1197.47	1	1	0.000835092	0.174738	0.000835092	0.174738
12326	Camk4	1	1	637.018	1150.16	4630.44	872.768	1	1	1	1	1	1	0	0	2.80415	3.06076	3.66562	2.9409	0	0	0	0	0	0	1215.4	1	1	0.000822776	0.0265286	0.000822776	0.0265286
18637	Pfdn2	1	1	1	1	3795.66	3500.57	1	1	1	1	1	1	0	0	0	0	3.57929	3.54414	0	0	0	0	0	0	1216.71	1	1	0.000821892	0.174694	0.000821892	0.174694
14376	Ganab	1	1802.16	607.042	361.377	2197.18	2356.1	1	1	1	1	1	1	0	3.25579	2.78322	2.55796	3.34187	3.37219	0	0	0	0	0	0	1220.81	1	1	0.000819129	0.00473738	0.000819129	0.00473738
73046	Glrx5	1	1	1	1	7368.05	1	1	1	1	1	1	1	0	0	0	0	3.86735	0	0	0	0	0	0	0	1228.84	1	1	0.000813775	0.363217	0.000813775	0.363217
69207	Srsf11	1436.51	1	1	2183.54	2402.94	1364.03	1	1	1	1	1	1	3.15731	0	0	3.33916	3.38074	3.13482	0	0	0	0	0	0	1231.5	1	1	0.000812016	0.0251788	0.000812016	0.0251788
110854	Ptpa	1	1	1399.43	1	3719.45	2271.32	1	1	1	1	1	1	0	0	3.14595	0	3.57048	3.35628	0	0	0	0	0	0	1232.2	1	1	0.000811557	0.0761523	0.000811557	0.0761523
66734	Map1lc3a	1	1	1	1	3160.17	4277.82	1	1	1	1	1	1	0	0	0	0	3.49971	3.63122	0	0	0	0	0	0	1240.33	1	1	0.000806237	0.174779	0.000806237	0.174779
19359	Rad23b	1	1	1	1	6276.46	1192.58	1	1	1	1	1	1	0	0	0	0	3.79771	3.07649	0	0	0	0	0	0	1245.51	1	1	0.000802886	0.177612	0.000802886	0.177612
270097	Vat1l	1	1	1191.44	1	6284.87	1	1	1	1	1	1	1	0	0	3.07607	0	3.7983	0	0	0	0	0	0	0	1246.72	1	1	0.000802106	0.17762	0.000802106	0.17762
15525	Hspa4	611.945	1	1106.34	1034.47	2222.57	2527.48	1	1	1	1	1	1	2.78671	0	3.04389	3.01472	3.34686	3.40269	0	0	0	0	0	0	1250.63	1	1	0.000799595	0.00439029	0.000799595	0.00439029
227753	Gsn	2441.57	1	1	1	456.105	4658.62	1	1	1	34380	379607	37635.7	3.38767	0	0	0	2.65907	3.66826	0	0	0	4.53631	5.57933	4.5756	1259.88	1	150541	0.000793724	0.0792468	119.488	0.00556262
68202	Ndufa5	1	1	1	1	7624.17	1	1	1	1	1	1	1	0	0	0	0	3.88219	0	0	0	0	0	0	0	1271.53	1	1	0.000786455	0.363217	0.000786455	0.363217
60365	Rbm8a	1	1	4654.37	1	1	3022.77	1	1	3756.64	1	1	1	0	0	3.66786	0	0	3.48041	0	0	3.5748	0	0	0	1280.19	1252.88	1	0.978667	0.999882	0.000781134	0.174871
70247	Psmd1	1	7709.57	1	1	1	1	1	1	1	662.208	1	1	0	3.88703	0	0	0	0	0	0	0	2.82099	0	0	1285.76	1	221.403	0.000777749	0.363217	0.172196	0.810502
18293	Ogdh	1	464.795	1914.32	1608.99	3501.1	256.9	1	1	1	1	1	1	0	2.66726	3.28201	3.20655	3.5442	2.40976	0	0	0	0	0	0	1291.18	1	1	0.000774483	0.00517223	0.000774483	0.00517223
76614	Immt	1499.17	1	5547.04	1	1	724.892	1	1	113.788	1	637.532	118.329	3.17585	0	3.74406	0	0	2.86027	0	0	2.05609	0	2.8045	2.07309	1295.68	38.5958	252.287	0.029788	0.384126	0.194713	0.997169
22273	Uqcrc1	1	1	3783.94	3994.39	1	1	1	1	1	1	1	1	0	0	3.57794	3.60145	0	0	0	0	0	0	0	0	1297.06	1	1	0.000770977	0.174691	0.000770977	0.174691
12330	Canx	698.819	1	1	307.894	4587.31	2190.7	1	1	1	1	1	1	2.84436	0	0	2.4884	3.66156	3.34058	0	0	0	0	0	0	1297.79	1	1	0.000770542	0.0279206	0.000770542	0.0279206
12468	Cct7	1	436.897	834.873	965.139	3568.26	1995.14	1	1	1	10060	1	1	0	2.64038	2.92162	2.98459	3.55246	3.29997	0	0	0	4.0026	0	0	1300.22	1	3354	0.000769102	0.00467687	2.57957	0.461143
110954	Rpl10	1	1	2961.61	1539.06	1967	1332.61	1	1	1	1	1	1	0	0	3.47153	3.18726	3.2938	3.1247	0	0	0	0	0	0	1300.38	1	1	0.000769006	0.025247	0.000769006	0.025247
238217	Rpl10l	1	1	2961.61	1539.06	1967	1332.61	1	1	1	1	1	1	0	0	3.47153	3.18726	3.2938	3.1247	0	0	0	0	0	0	1300.38	1	1	0.000769006	0.025247	0.000769006	0.025247
12466	Cct6a	1	1	950.12	2850.84	2748.41	1329.16	1	1	1	1	1	1	0	0	2.97778	3.45497	3.43908	3.12358	0	0	0	0	0	0	1313.42	1	1	0.00076137	0.0255628	0.00076137	0.0255628
11639	Ak4	1	1	3865.53	1	1	4121.95	1	1	1	1	1	1	0	0	3.58721	0	0	3.6151	0	0	0	0	0	0	1331.91	1	1	0.0007508	0.174692	0.0007508	0.174692
13717	Eln	1	1	1	1	6660.1	1378.58	1	1	1	1	1	1	0	0	0	0	3.82348	3.13943	0	0	0	0	0	0	1340.45	1	1	0.00074602	0.177253	0.00074602	0.177253
72003	Synpr	1	1	1989.69	1	2905.29	3208.2	1	1	1	1	1	1	0	0	3.29878	0	3.46319	3.50626	0	0	0	0	0	0	1351.03	1	1	0.000740176	0.0757316	0.000740176	0.0757316
18738	Pitpna	1	1	1	1410.36	2163.25	4588.76	1	1	1	1	1	1	0	0	0	3.14933	3.33511	3.6617	0	0	0	0	0	0	1360.89	1	1	0.000734811	0.076419	0.000734811	0.076419
57776	Ttyh1	1	1	1	3102.11	1799.97	3262.94	1	1	1	1	1	1	0	0	0	3.49166	3.25527	3.51361	0	0	0	0	0	0	1361.34	1	1	0.000734572	0.075835	0.000734572	0.075835
15510	Hspd1	15161.5	1874.21	47940.7	51404.7	159698	70002.6	106.667	1	1	1	1	1	4.18074	3.27282	4.6807	4.711	5.2033	4.84511	2.02803	0	0	0	0	0	57680.3	36.2223	1	0.000627984	0.017831	1.7337e-05	1.63419e-05
20742	Sptbn1	5678.46	5614.71	13597.3	14557.9	22581.2	19750.1	572.771	2185.02	11856.8	317178	1.33237e+06	168070	3.75423	3.74933	4.13345	4.1631	4.35375	4.29557	2.75798	3.33946	4.07397	5.5013	6.12462	5.22549	13630	4871.53	605871	0.357413	0.207922	44.4514	0.0167576
20867	Stip1	230.074	1	1341.55	1386.43	4897.77	460.902	1	1	1	1	1	1	2.36187	0	3.12761	3.1419	3.69	2.66361	0	0	0	0	0	0	1386.29	1	1	0.000721351	0.00539927	0.000721351	0.00539927
12864	Cox6c	1	1	1	1	8387.73	1	1	1	1	1	1	1	0	0	0	0	3.92364	0	0	0	0	0	0	0	1398.79	1	1	0.000714905	0.363217	0.000714905	0.363217
11975	Atp6v0a1	1022.32	1	2449.55	2679.93	1	2245.05	1	1	1	1	25220	3304.24	3.00958	0	3.38909	3.42812	0	3.35123	0	0	0	0	4.40174	3.51907	1399.81	1	9508.41	0.000714383	0.0253733	6.79265	0.787799
27402	Pdhx	1	1	1	1	3795.32	4657.73	1	1	1	1	1	1	0	0	0	0	3.57925	3.66817	0	0	0	0	0	0	1409.51	1	1	0.000709467	0.174728	0.000709467	0.174728
21960	Tnr	1	1	1106.46	3849.75	3132.54	372.73	1	1	1	1	1	201.631	0	0	3.04394	3.58543	3.4959	2.57139	0	0	0	0	0	2.30456	1410.58	1	67.877	0.000708928	0.0272175	0.0481199	0.245805
21849	Trim28	362.84	1	1	957.312	5165.68	1982.08	1	1	1	1	1	1	2.55971	0	0	2.98105	3.71313	3.29712	0	0	0	0	0	0	1411.65	1	1	0.00070839	0.027485	0.00070839	0.027485
66055	Sf3b6	3398.45	1	5176.83	1	1	1	1	1	1	1	1	1	3.53128	0	3.71406	0	0	0	0	0	0	0	0	0	1429.88	1	1	0.000699359	0.174858	0.000699359	0.174858
53313	Atp2a3	1	1	1951.93	2407.19	2776.31	1458.34	1	1	1	1	1	1	0	0	3.29047	3.38151	3.44347	3.16386	0	0	0	0	0	0	1432.63	1	1	0.000698018	0.0251651	0.000698018	0.0251651
66588	Cmpk1	1	1	1	1	4399.07	4214.48	1	1	1	1	1	1	0	0	0	0	3.64336	3.62474	0	0	0	0	0	0	1436.26	1	1	0.000696254	0.17469	0.000696254	0.17469
14086	Fscn1	1	1	1860.17	1413.93	3593.06	1799.84	1	1	1	1	1064.53	1	0	0	3.26955	3.15043	3.55546	3.25523	0	0	0	0	3.02716	0	1444.83	1	355.509	0.000692122	0.0253067	0.246056	0.384968
67443	Map1lc3b	1	1	1	1	3686.86	4990.79	1	1	1	1	1	1	0	0	0	0	3.56666	3.69817	0	0	0	0	0	0	1446.94	1	1	0.000691113	0.174775	0.000691113	0.174775
66445	Cyc1	696.346	1	1874.15	1	4544.75	1610.16	1	1	1	1	1	1	2.84283	0	3.27281	0	3.65751	3.20687	0	0	0	0	0	0	1454.57	1	1	0.000687489	0.0260953	0.000687489	0.0260953
18458	Pabpc1	95.4161	1	1637.45	1	4217.4	2829.07	1	76.6415	1	1	362.876	1	1.97962	0	3.21417	0	3.62504	3.45164	0	1.88446	0	0	2.55976	0	1463.56	26.2138	121.625	0.0179111	0.178033	0.0831027	0.329953
12696	Cirbp	1	1	8907.79	1	1	1	1	1	1	1	1	1	0	0	3.94977	0	0	0	0	0	0	0	0	0	1485.47	1	1	0.00067319	0.363217	0.00067319	0.363217
58810	Akr1a1	1	1	887.03	1	4240.78	3787.84	1	1	1	1	1	1	0	0	2.94794	0	3.62745	3.57839	0	0	0	0	0	0	1486.44	1	1	0.000672748	0.0773602	0.000672748	0.0773602
13424	Dync1h1	130.636	112.859	491.282	1102.09	4393.17	2740.69	1	1	1	1	1	1	2.11606	2.05254	2.69133	3.04222	3.64278	3.43786	0	0	0	0	0	0	1495.12	1	1	0.000668842	0.000139519	0.000668842	0.000139519
228998	Arfgap1	1	1	1	1	6554.66	2448.63	1	1	1	1	1	1	0	0	0	0	3.81655	3.38892	0	0	0	0	0	0	1501.21	1	1	0.000666127	0.175626	0.000666127	0.175626
74192	Arpc5l	1	1	5614.95	1	1	3413.98	1	1	1	146369	250339	31760.4	0	0	3.74935	0	0	3.53326	0	0	0	5.16545	5.39853	4.50189	1505.49	1	142823	0.000664236	0.174923	94.8681	0.00329468
19385	Ranbp1	1	1	1	1	1	9106.86	1	1	1	1	1	1	0	0	0	0	0	3.95937	0	0	0	0	0	0	1518.64	1	1	0.000658483	0.363217	0.000658483	0.363217
67863	Slc25a11	1	1189.52	4736.51	1641.39	1	1691.77	1	1	1	1	1	1	0	3.07537	3.67546	3.21521	0	3.22834	0	0	0	0	0	0	1543.53	1	1	0.000647865	0.0256576	0.000647865	0.0256576
16440	Itpr3	1960.53	1	4772.88	685.779	1876.53	1	1	1	1	384.668	680.941	1	3.29237	0	3.67878	2.83618	3.27336	0	0	0	0	2.58509	2.83311	0	1549.62	1	355.536	0.000645319	0.0261473	0.229434	0.758409
12469	Cct8	1	1	1450.99	1327.68	5504.11	1076.9	1	1	1	1	1	1	0	0	3.16167	3.12309	3.74069	3.03217	0	0	0	0	0	0	1560.28	1	1	0.000640911	0.0260104	0.000640911	0.0260104
18563	Pcx	1	1	2153.27	525.283	2776.11	3905.47	1	1	503.793	1	1	1	0	0	3.3331	2.72039	3.44344	3.59167	0	0	2.70225	0	0	0	1560.36	168.598	1	0.108051	0.31806	0.000640879	0.0264104
17754	Map1a	1	137.577	766.034	1741.69	2723.23	4048.53	1	1	48.6512	1299.59	2900.86	1048.27	0	2.13854	2.88425	3.24097	3.43508	3.6073	0	0	1.68709	3.11381	3.46253	3.02047	1569.68	16.8837	1749.57	0.0107562	0.0477265	1.11461	0.301323
12268	C4b	638.707	619.698	1621.51	2520.35	788.789	3229.7	1	1	1	1	1	1	2.8053	2.79218	3.20992	3.40146	2.89696	3.50916	0	0	0	0	0	0	1569.79	1	1	0.000637027	2.24649e-06	0.000637027	2.24649e-06
77767	Ermn	1	1	2570.3	1	3028.21	3846.97	1	1	1	1	11222.3	1	0	0	3.40998	0	3.48119	3.58512	0	0	0	0	4.05008	0	1574.75	1	3741.43	0.000635022	0.0756768	2.37589	0.814126
78830	Slc25a12	1	1	9522.6	1	1	1	1	1	1	1	1	1	0	0	3.97876	0	0	0	0	0	0	0	0	0	1587.93	1	1	0.000629749	0.363217	0.000629749	0.363217
212111	Inpp5a	1	1	2191.08	1402.45	2972.31	3126.83	1	1	1	1	1	1	0	0	3.34066	3.14689	3.47309	3.4951	0	0	0	0	0	0	1615.78	1	1	0.000618897	0.0252575	0.000618897	0.0252575
232910	Ap2s1	1	1	1	1	9705.28	1	1	1	1	1	1	1	0	0	0	0	3.98701	0	0	0	0	0	0	0	1618.38	1	1	0.000617902	0.363217	0.000617902	0.363217
16779	Lamb2	1	456.763	299.125	3673.98	1	5278.68	1	1	1	1	328.37	1	0	2.65969	2.47585	3.56514	0	3.72252	0	0	0	0	2.51636	0	1618.42	1	110.123	0.000617885	0.0292245	0.0680436	0.309697
67201	Glod4	1	1	1784.92	1478.26	4370.01	2168.9	1	1	1	1	1	1	0	0	3.25162	3.16975	3.64048	3.33624	0	0	0	0	0	0	1634.02	1	1	0.000611989	0.0254085	0.000611989	0.0254085
13207	Ddx5	4821.79	1	5026.52	1	1	1	1	1	1	1	1	1	3.68321	0	3.70127	0	0	0	0	0	0	0	0	0	1642.05	1	1	0.000608994	0.174689	0.000608994	0.174689
67680	Sdhb	2446.82	1	1433.08	2529.74	3477.83	1	1	1	1	1	1	1	3.3886	0	3.15627	3.40308	3.54131	0	0	0	0	0	0	0	1648.24	1	1	0.000606706	0.0252554	0.000606706	0.0252554
94282	Sfxn5	1	1	5373.21	963.523	1	3594.96	1	1	1	1	1	1	0	0	3.73023	2.98386	0	3.55569	0	0	0	0	0	0	1655.78	1	1	0.000603944	0.0774268	0.000603944	0.0774268
70620	Ube2v2	3319.96	1	2671.71	3995.28	1	1	1	1	1	1	1	1	3.52113	0	3.42679	3.60155	0	0	0	0	0	0	0	0	1664.99	1	1	0.000600604	0.0756744	0.000600604	0.0756744
12866	Cox7a2	1	1	1	9997.16	1	1	1	1	1	1	1	1	0	0	0	3.99988	0	0	0	0	0	0	0	0	1667.03	1	1	0.000599871	0.363217	0.000599871	0.363217
53869	Rab11a	1851.97	1	1	1	5901.68	2324.64	1	1	1	1	1	1	3.26764	0	0	0	3.77098	3.36636	0	0	0	0	0	0	1680.22	1	1	0.000595162	0.0764234	0.000595162	0.0764234
223601	Fam49b	1402.04	1	2329.02	2701.85	1	3667.35	1	1	1	1	1	1	3.14676	0	3.36717	3.43166	0	3.56435	0	0	0	0	0	0	1683.71	1	1	0.000593927	0.025298	0.000593927	0.025298
267019	Rps15a	1	1	6594.4	1	3563.36	1	1	1	1	1	1	1	0	0	3.81918	0	3.55186	0	0	0	0	0	0	0	1693.63	1	1	0.000590448	0.175038	0.000590448	0.175038
22225	Usp5	330.995	1	1335.4	1087.89	5408.36	2030.09	1	1	1	1	1	1	2.51982	0	3.12561	3.03659	3.73307	3.30751	0	0	0	0	0	0	1698.96	1	1	0.000588597	0.00496977	0.000588597	0.00496977
67895	Ppa1	1	1	2251.53	1	2801.65	5287.95	1	1	1	1	1	1	0	0	3.35248	0	3.44741	3.72329	0	0	0	0	0	0	1724.02	1	1	0.000580039	0.0760134	0.000580039	0.0760134
19326	Rab11b	1620.48	1	1	1564.41	5163.97	2034.06	1	1	1	1	1	1	3.20964	0	0	3.19435	3.71298	3.30836	0	0	0	0	0	0	1730.82	1	1	0.000577761	0.0255572	0.000577761	0.0255572
19933	Rpl21	1	2459.9	1	7930.06	1	1	1	1	1	1	1	1	0	3.39092	0	3.89928	0	0	0	0	0	0	0	0	1732.33	1	1	0.000577258	0.175983	0.000577258	0.175983
57138	Slc12a5	1	1	3929.01	2348.83	3481.42	639.19	1	1	1	1	1	1	0	0	3.59428	3.37085	3.54176	2.80563	0	0	0	0	0	0	1733.41	1	1	0.000576898	0.0262167	0.000576898	0.0262167
50876	Tmod2	1	429.045	1441.62	1905.73	1	6769.98	1	1	5559.56	549861	1.43194e+06	268006	0	2.6325	3.15885	3.28006	0	3.83059	0	0	3.74504	5.74025	6.15592	5.42814	1758.06	1853.85	749935	1.05449	0.569032	426.569	0.00272739
29877	Hdgfl3	8877.05	1	1765.93	1	1	1	1	1	1	1	1	1	3.94827	0	3.24697	0	0	0	0	0	0	0	0	0	1774.5	1	1	0.00056354	0.177213	0.00056354	0.177213
19652	Rbm3	1	1	7346.46	1	3322.19	1	1	1	1	1	1	1	0	0	3.86608	0	3.52142	0	0	0	0	0	0	0	1778.77	1	1	0.000562185	0.175268	0.000562185	0.175268
12842	Col1a1	1	1	1	1	1	10687.9	1	1	1	1	1	1	0	0	0	0	0	4.02889	0	0	0	0	0	0	1782.15	1	1	0.000561118	0.363217	0.000561118	0.363217
65105	Arl6ip4	1	1	1	1	10701.1	1	1	1	1	1	1	1	0	0	0	0	4.02943	0	0	0	0	0	0	0	1784.34	1	1	0.00056043	0.363217	0.00056043	0.363217
235106	Ntm	1	1	5743.44	511.007	4524.78	1	1	1	1	1	7381.2	1953.88	0	0	3.75917	2.70843	3.6556	0	0	0	0	0	3.86813	3.2909	1797.04	1	3112.02	0.000556471	0.0797522	1.73175	0.652207
19943	Rpl28	1	1	1	1072.97	2705.43	7008.07	1	1	1	1	1	1	0	0	0	3.03059	3.43224	3.8456	0	0	0	0	0	0	1798.25	1	1	0.000556098	0.0775766	0.000556098	0.0775766
14660	Gls	1	291.655	2299.49	572.805	2949.17	4752.61	1	1	1	1	1	1	0	2.46487	3.36163	2.75801	3.4697	3.67693	0	0	0	0	0	0	1811.12	1	1	0.000552144	0.00529031	0.000552144	0.00529031
386649	Nsfl1c	1	1	3706.23	1015.88	3079.39	3249.13	1	1	1	1	1	1	0	0	3.56893	3.00684	3.48847	3.51177	0	0	0	0	0	0	1842.11	1	1	0.000542857	0.0256214	0.000542857	0.0256214
109711	Actn1	3157.77	3977.88	1085.67	1	2550.8	420.745	247.052	132.587	1	1	4544.68	2992.22	3.49938	3.59965	3.0357	0	3.40668	2.62402	2.39279	2.1225	0	0	3.6575	3.47599	1865.64	126.88	2512.63	0.0680084	0.270701	1.34679	0.825696
68194	Ndufb4	1	1	1	1	5325.56	5880.13	1	1	1	1	1	1	0	0	0	0	3.72636	3.76939	0	0	0	0	0	0	1868.28	1	1	0.000535251	0.174697	0.000535251	0.174697
100041273	Ndufb4c	1	1	1	1	5325.56	5880.13	1	1	1	1	1	1	0	0	0	0	3.72636	3.76939	0	0	0	0	0	0	1868.28	1	1	0.000535251	0.174697	0.000535251	0.174697
100042503	Ndufb4b	1	1	1	1	5325.56	5880.13	1	1	1	1	1	1	0	0	0	0	3.72636	3.76939	0	0	0	0	0	0	1868.28	1	1	0.000535251	0.174697	0.000535251	0.174697
11669	Aldh2	1	1	3072.71	1940.97	2742.38	3456.63	1	1	1	1	1	1	0	0	3.48752	3.28802	3.43813	3.53865	0	0	0	0	0	0	1869.11	1	1	0.000535013	0.02513	0.000535013	0.02513
73442	Hspa12a	1307.78	1	2130.59	1359.63	3808.54	2617.37	1	1	1	1	1219.61	160.47	3.11653	0	3.3285	3.13342	3.58076	3.41786	0	0	0	0	3.08622	2.20539	1870.82	1	460.362	0.000534526	0.00425344	0.246075	0.41097
14682	Gnaq	1	1432.45	5996.46	1500.59	2343.21	1	1	1	1	1	1	1	0	3.15608	3.7779	3.17626	3.36981	0	0	0	0	0	0	0	1879.12	1	1	0.000532164	0.0257671	0.000532164	0.0257671
192170	Eif4a3	773.573	1	1777.44	1	8823.81	1	1	1	1	1	1	1	2.8885	0	3.24979	0	3.94566	0	0	0	0	0	0	0	1896.3	1	1	0.000527342	0.0792015	0.000527342	0.0792015
21817	Tgm2	1	1	1	633.189	1	10740.9	1	1	1	1	1	1	0	0	0	2.80153	0	4.03104	0	0	0	0	0	0	1896.35	1	1	0.00052733	0.183221	0.00052733	0.183221
269261	Rpl12	3599.12	1	4742.51	3048.29	1	1	1	1	1	1	1	1	3.5562	0	3.67601	3.48406	0	0	0	0	0	0	0	0	1898.82	1	1	0.000526643	0.075691	0.000526643	0.075691
18415	Hspa4l	1	1	534.084	1	6297.47	4627.03	1	1	1	1	1	1	0	0	2.72761	0	3.79917	3.6653	0	0	0	0	0	0	1910.26	1	1	0.000523488	0.0797645	0.000523488	0.0797645
20088	Rps24	1	1	11486.1	1	1	1	1	3597.7	1	1	1	1	0	0	4.06017	0	0	0	0	3.55603	0	0	0	0	1915.19	1199.9	1	0.626519	0.731607	0.000522142	0.363217
68267	Slc25a22	1	850.101	9032.24	1	1	1628.6	1	1	560.635	1	1	1	0	2.92947	3.9558	0	0	3.21182	0	0	2.74868	0	0	0	1918.99	187.545	1	0.0977311	0.549963	0.000521107	0.0790969
436522	Try10	1	11578.2	1	1	1	1	1	1	1	1	1	1	0	4.06364	0	0	0	0	0	0	0	0	0	0	1930.54	1	1	0.00051799	0.363217	0.00051799	0.363217
66046	Ndufb5	1	1617.73	4912.24	1	1	5106.8	1	1	1	1	1	1	0	3.20891	3.69128	0	0	3.70815	0	0	0	0	0	0	1939.96	1	1	0.000515474	0.0764961	0.000515474	0.0764961
14678	Gnai2	2150.22	1413.44	3243.63	2018.32	1560.06	1335.28	1	1	1	1	1	1	3.33248	3.15028	3.51103	3.30499	3.19314	3.12557	0	0	0	0	0	0	1953.49	1	1	0.000511904	3.60976e-08	0.000511904	3.60976e-08
72160	Tmem163	1	1	907.626	3235.42	4244.32	3438.93	1	1	1	1	1	1	0	0	2.95791	3.50993	3.62781	3.53642	0	0	0	0	0	0	1971.38	1	1	0.000507258	0.0258321	0.000507258	0.0258321
17876	Myef2	3736.65	1	1841.24	1	3756.85	2516.56	1	1	1	1	1	1	3.57248	0	3.26511	0	3.57482	3.40081	0	0	0	0	0	0	1975.55	1	1	0.000506188	0.025219	0.000506188	0.025219
668137	Gm8994	808.736	1	1858.23	1	9224.89	1	1	1	1	1	1	1	2.90781	0	3.2691	0	3.96496	0	0	0	0	0	0	0	1982.48	1	1	0.00050442	0.0791603	0.00050442	0.0791603
71853	Pdia6	1	1	1606.66	1488.82	4713.52	4134	1	1	1	1	1	1	0	0	3.20592	3.17284	3.67335	3.61637	0	0	0	0	0	0	1990.83	1	1	0.000502302	0.0256316	0.000502302	0.0256316
17254	Slc3a2	427.436	1485.25	2397.96	3688.79	3466.39	482.662	1	1	1	1	1	1	2.63087	3.1718	3.37984	3.56688	3.53988	2.68364	0	0	0	0	0	0	1991.42	1	1	0.000502155	8.22331e-06	0.000502155	8.22331e-06
18073	Nid1	1	1195.97	1	6568.1	1	4268.06	1	1	1	1	1	1	0	3.07772	0	3.81744	0	3.63023	0	0	0	0	0	0	2005.85	1	1	0.000498541	0.0772868	0.000498541	0.0772868
12462	Cct3	485.784	1	721.182	1027.86	5243.75	4585.01	1	1	1	1	1	1	2.68644	0	2.85804	3.01194	3.71964	3.66134	0	0	0	0	0	0	2010.76	1	1	0.000497323	0.00508553	0.000497323	0.00508553
69654	Dctn2	1	1	1	2032.19	3479.76	6569.49	1	1	1	835.385	1999.17	1	0	0	0	3.30797	3.54155	3.81753	0	0	0	2.92189	3.30085	0	2014.07	1	945.184	0.000496506	0.0763149	0.46929	0.831464
13429	Dnm1	6252.57	7918.67	62842.9	63797.2	108974	88465.2	1	25.7918	270.781	625.673	406.904	14586.2	3.79606	3.89865	4.79826	4.8048	5.03732	4.94677	0	1.41148	2.43262	2.79635	2.60949	4.16394	56375.1	99.1908	5206.25	0.00175948	0.0334211	0.0923501	0.0899105
19941	Rpl26	1	11028.8	1169.8	1	1	1	1	1	1	1	1	1	0	4.04253	3.06811	0	0	0	0	0	0	0	0	0	2033.77	1	1	0.000491698	0.179662	0.000491698	0.179662
74340	Ahcyl2	841.776	765.68	1625.62	1	1	9188.43	1	1	1	1	1	1	2.9252	2.88405	3.21102	0	0	3.96324	0	0	0	0	0	0	2070.59	1	1	0.000482955	0.027434	0.000482955	0.027434
16549	Khsrp	1	1	2823.63	1057.23	4998.24	3570.73	1	1	1	1	1	1	0	0	3.45081	3.02417	3.69882	3.55276	0	0	0	0	0	0	2075.3	1	1	0.000481857	0.0257487	0.000481857	0.0257487
11518	Add1	1	866.639	759.105	2990.66	3633.3	4212.01	1	1	1	11434.8	88274.3	25867.2	0	2.93784	2.8803	3.47577	3.5603	3.62449	0	0	0	4.05823	4.94583	4.41275	2077.12	1	41858.7	0.000481436	0.00461485	20.1523	0.0290238
67397	Erp29	1	1	2038.88	3350.49	3663.28	3479.93	1	1	1	1	1	1	0	0	3.30939	3.52511	3.56387	3.54157	0	0	0	0	0	0	2089.1	1	1	0.000478676	0.025146	0.000478676	0.025146
20104	Rps6	3270	3100.83	3332.16	1	3031.1	1	1	1	1	432.611	1	1	3.51455	3.49148	3.52273	0	3.4816	0	0	0	0	2.6361	0	0	2122.68	1	144.87	0.000471102	0.025034	0.0682488	0.261934
105244208	LOC105244208	3270	3100.83	3332.16	1	3031.1	1	1	1	1	432.611	1	1	3.51455	3.49148	3.52273	0	3.4816	0	0	0	0	2.6361	0	0	2122.68	1	144.87	0.000471102	0.025034	0.0682488	0.261934
21969	Top1	447.125	1890.36	1672.64	2216.75	3428.55	3186.11	1	1	1	1	1	1	2.65043	3.27655	3.2234	3.34572	3.53511	3.50326	0	0	0	0	0	0	2140.26	1	1	0.000467234	1.97183e-06	0.000467234	1.97183e-06
20195	S100a11	1	12996.9	1	1	1	1	1	1	1	1	1	1	0	4.11384	0	0	0	0	0	0	0	0	0	0	2166.98	1	1	0.000461471	0.363217	0.000461471	0.363217
13589	Mapre1	1	1	3630.8	2180.49	3914.34	3435.88	1	1	1	1	611.271	1	0	0	3.56	3.33855	3.59266	3.53604	0	0	0	0	2.78623	0	2193.92	1	204.424	0.000455806	0.0251378	0.0931774	0.293007
76846	Rps9	4583.27	1	6941.03	1	1690.39	1	1	1	1	1	1	1	3.66118	0	3.84142	0	3.22799	0	0	0	0	0	0	0	2202.95	1	1	0.000453937	0.076686	0.000453937	0.076686
12833	Col6a1	1	451.63	1	5235.13	348.183	7248.22	1	1	1	1	1	1	0	2.65478	0	3.71893	2.54181	3.86023	0	0	0	0	0	0	2214.19	1	1	0.000451632	0.0298394	0.000451632	0.0298394
269951	Idh2	1	1	1	1	3088.17	10252.5	1	1	1	1	1	1	0	0	0	0	3.4897	4.01083	0	0	0	0	0	0	2224.11	1	1	0.000449618	0.175973	0.000449618	0.175973
72961	Slc17a7	1	1	1	1	13343.2	1	1	1	1	1	1	1	0	0	0	0	4.12526	0	0	0	0	0	0	0	2224.7	1	1	0.000449499	0.363217	0.000449499	0.363217
11474	Actn3	6601.61	5243.3	1505.01	1	1	1	1	1	1	1	1	1	3.81965	3.71961	3.17754	0	0	0	0	0	0	0	0	0	2225.49	1	1	0.00044934	0.07691	0.00044934	0.07691
12408	Cbr1	1	1	5291.63	997.246	5453.76	1635.75	1	1	1	1	1	1	0	0	3.72359	2.9988	3.7367	3.21372	0	0	0	0	0	0	2230.06	1	1	0.000448418	0.0262157	0.000448418	0.0262157
68794	Flnc	9492.51	4041.83	1	1	1	1	1	625.736	1	1	1	1	3.97738	3.60658	0	0	0	0	0	2.79639	0	0	0	0	2256.39	209.245	1	0.0927345	0.797998	0.000443186	0.175325
16423	Cd47	1	1	8142.66	1	1	5437.32	1	1	1	1	1	1	0	0	3.91077	0	0	3.73538	0	0	0	0	0	0	2264	1	1	0.000441697	0.174828	0.000441697	0.174828
11747	Anxa5	1	1	2223.41	1252.34	7129.46	3105.52	1	1	1	1	1	1	0	0	3.34702	3.09772	3.85306	3.49213	0	0	0	0	0	0	2285.46	1	1	0.00043755	0.0258735	0.00043755	0.0258735
109676	Ank2	149.466	288.348	1920.31	2920.53	3598.14	5021.21	1	115.745	616.631	74943.9	337809	61682.4	2.17454	2.45992	3.28337	3.46546	3.55608	3.70081	0	2.0635	2.79003	4.87474	5.52867	4.79016	2316.33	244.459	158145	0.105537	0.209956	68.274	0.00121675
66834	Acot13	1	1	1	1	5816.78	8349.36	1	1	1	1	1	1	0	0	0	0	3.76468	3.92165	0	0	0	0	0	0	2361.69	1	1	0.000423426	0.174799	0.000423426	0.174799
68337	Crip2	1	1	1	3679.91	10503.7	1	1	1	1	1	1	1	0	0	0	3.56584	4.02134	0	0	0	0	0	0	0	2364.6	1	1	0.000422905	0.175648	0.000422905	0.175648
56275	Rbm14	5101.11	1	2856.66	1051.65	2084.87	3190.8	336.596	58.2951	1963.12	1	939.5	625.578	3.70766	0	3.45586	3.02187	3.31908	3.5039	2.52711	1.76563	3.29295	0	2.9729	2.79628	2381.02	786.003	522.026	0.330112	0.685574	0.219245	0.467833
55934	Rp9	4633.37	1	1	9770	1	1	1	1	1	1	1	1	3.6659	0	0	3.98989	0	0	0	0	0	0	0	0	2401.23	1	1	0.000416454	0.175165	0.000416454	0.175165
74125	Armc8	1	1	3866.91	1	1	10657	1	1	1	1	1	1	0	0	3.58736	0	0	4.02764	0	0	0	0	0	0	2421.33	1	1	0.000412997	0.175578	0.000412997	0.175578
24050	44442	1	1	1772.84	1	6703.08	6130.82	1	1	1	1	1	1	0	0	3.24867	0	3.82627	3.78752	0	0	0	0	0	0	2434.96	1	1	0.000410685	0.0767117	0.000410685	0.0767117
12465	Cct5	1	1	2334.87	3073.4	4119.35	5267.46	1	1	1	1	1	1	0	0	3.36826	3.48762	3.61483	3.7216	0	0	0	0	0	0	2466.18	1	1	0.000405485	0.0252181	0.000405485	0.0252181
110842	Etfa	1	1	2758.96	1757.94	4645.36	5668.97	1	1	1	1	1	1	0	0	3.44075	3.245	3.66702	3.7535	0	0	0	0	0	0	2472.2	1	1	0.000404497	0.0254553	0.000404497	0.0254553
12995	Csnk2a1	1	1334.87	4057.27	2684.91	1	6996.45	1	1	1	1539.46	1	1	0	3.12544	3.60823	3.42893	0	3.84488	0	0	0	3.18737	0	0	2512.59	1	513.819	0.000397996	0.0257846	0.204498	0.381618
239217	Kctd12	1	1	3311.69	3861.16	4187.14	3727.84	1	1	159.846	1	1	1	0	0	3.52005	3.58672	3.62192	3.57146	0	0	2.2037	0	0	0	2514.97	53.9488	1	0.021451	0.169617	0.000397619	0.025045
11757	Prdx3	1	1	3699.63	2454.29	3761.23	5356.42	1	1	1	1	1	1	0	0	3.56816	3.38993	3.57533	3.72887	0	0	0	0	0	0	2545.6	1	1	0.000392835	0.0251823	0.000392835	0.0251823
18103	Nme2	4205.39	2487.84	1	8591.88	1	1	1	1	1	1	1	1	3.62381	3.39582	0	3.93409	0	0	0	0	0	0	0	0	2548.02	1	1	0.000392462	0.0763614	0.000392462	0.0763614
21429	Ubtf	4439.64	1	2613.9	7368.81	918.705	1	1	1	1	1	1	1	3.64735	0	3.41729	3.8674	2.96318	0	0	0	0	0	0	0	2557.17	1	1	0.000391057	0.0262801	0.000391057	0.0262801
12331	Cap1	1	1	4080.34	710.143	5900.51	4684.19	1	1	1	1	1	1	0	0	3.6107	2.85135	3.77089	3.67063	0	0	0	0	0	0	2562.86	1	1	0.000390188	0.0265145	0.000390188	0.0265145
30948	Bin1	1	1	898.057	1	8333.68	6164.46	1	1	1	1	1	1	0	0	2.9533	0	3.92084	3.7899	0	0	0	0	0	0	2566.53	1	1	0.000389631	0.0786713	0.000389631	0.0786713
53381	Prdx4	1	1	9207.5	1	1	6296.06	1	1	1	1	1	1	0	0	3.96414	0	0	3.79907	0	0	0	0	0	0	2584.59	1	1	0.000386908	0.174808	0.000386908	0.174808
55949	Eef1b2	1	1	1	8079.97	1	7426.93	1	1	1	1	1	1	0	0	0	3.90741	0	3.87081	0	0	0	0	0	0	2585.15	1	1	0.000386825	0.174694	0.000386825	0.174694
208691	Eif5a2	1	5625.34	1	1	4303.11	6037.01	1	1	1	1	1	1	0	3.75015	0	0	3.63378	3.78082	0	0	0	0	0	0	2661.41	1	1	0.000375741	0.0756483	0.000375741	0.0756483
56807	Scamp5	1	1	5175.23	10909	1	1	1	1	1	1	1	1	0	0	3.71393	4.03778	0	0	0	0	0	0	0	0	2681.37	1	1	0.000372944	0.175153	0.000372944	0.175153
110911	Cds2	1	1293.93	2345.95	3213.84	5247.86	4335.93	1	1	1	1	1	1	0	3.11191	3.37032	3.50702	3.71998	3.63708	0	0	0	0	0	0	2739.75	1	1	0.000364996	0.00430847	0.000364996	0.00430847
108124	Napa	1	1	4812.8	1	10141.4	1496.97	1	1	1	1	1	1	0	0	3.6824	0	4.0061	3.17521	0	0	0	0	0	0	2742.37	1	1	0.000364648	0.077479	0.000364648	0.077479
331532	Tceal5	1	1	284.15	531.264	2384.79	13252.5	1	1	1	1	1	1	0	0	2.45355	2.72531	3.37745	4.1223	0	0	0	0	0	0	2742.45	1	1	0.000364637	0.0307022	0.000364637	0.0307022
12406	Serpinh1	1	1	1	4106.79	2226.4	10120	1	1	1	1	1	1	0	0	0	3.6135	3.3476	4.00518	0	0	0	0	0	0	2742.7	1	1	0.000364604	0.0767453	0.000364604	0.0767453
17758	Map4	425.025	952.678	5594.21	2606.4	3861.81	3213.77	1	144.86	1	669.998	793.359	1	2.62841	2.97895	3.74774	3.41604	3.58679	3.50701	0	2.16095	0	2.82607	2.89947	0	2775.65	48.9534	488.119	0.0176367	0.0620982	0.175858	0.277838
16574	Kif5c	1	1	96.39	1	1654.42	14986.7	1	1	55.3505	1	116.351	1	0	0	1.98403	0	3.21864	4.17571	0	0	1.74312	0	2.06577	0	2790.09	19.1168	39.4503	0.00685169	0.337922	0.0141394	0.424051
76425	Gid8	16829.6	1	1	1	1	1	1	1	1	1	1	1	4.22607	0	0	0	0	0	0	0	0	0	0	0	2805.76	1	1	0.000356409	0.363217	0.000356409	0.363217
26611	Rcn2	1	1	4741.61	1	1306.77	10786	1	8521.06	1	22231.4	78362.8	10315.7	0	0	3.67593	0	3.1162	4.03286	0	3.93049	0	4.34697	4.89411	4.0135	2806.22	2841.02	36970	1.0124	0.766452	13.1743	0.0228128
226414	Dars	1082.9	1	2959.93	635.262	9570.65	2615.97	1	1	1	1	1	1	3.03459	0	3.47128	2.80295	3.98094	3.41763	0	0	0	0	0	0	2810.95	1	1	0.000355751	0.00490846	0.000355751	0.00490846
11532	Adh5	1	1	3539.18	1	6054.52	7281.67	1	1	1	1	1	1	0	0	3.5489	0	3.78208	3.86223	0	0	0	0	0	0	2813.06	1	1	0.000355485	0.0758561	0.000355485	0.0758561
69938	Scrn1	1	1	1	1	7845.73	9065.51	1	1	1	1	1	1	0	0	0	0	3.89463	3.95739	0	0	0	0	0	0	2819.21	1	1	0.00035471	0.174705	0.00035471	0.174705
52897	Rbfox3	1	1	2242.39	1304.45	10539	2905.45	1	268.002	1	1	1	1	0	0	3.35071	3.11543	4.0228	3.46321	0	2.42814	0	0	0	0	2832.21	90.0007	1	0.0317775	0.223557	0.000353081	0.0262569
107747	Aldh1l1	1	182.769	4610.6	1013.23	8225.41	3045.91	1	1	1	1	1	1	0	2.2619	3.66376	3.00571	3.91516	3.48372	0	0	0	0	0	0	2846.49	1	1	0.00035131	0.005945	0.00035131	0.005945
55980	Impa1	1	1	3878.42	1	6510.89	6725.17	1	1	1	1	1	1	0	0	3.58866	0	3.81364	3.8277	0	0	0	0	0	0	2852.91	1	1	0.000350519	0.0757685	0.000350519	0.0757685
59095	Fxyd6	1	1	6610.64	1	1594.4	8963.41	1	1	1	1	1	1	0	0	3.82024	0	3.2026	3.95247	0	0	0	0	0	0	2861.91	1	1	0.000349417	0.0772802	0.000349417	0.0772802
13885	Esd	1	1	5881.67	1	11048.3	284.724	1	1	1	1	1	1	0	0	3.7695	0	4.04329	2.45442	0	0	0	0	0	0	2869.61	1	1	0.000348479	0.0842942	0.000348479	0.0842942
17035	Lxn	1	1	1039.87	1	16264.6	1	1	1	1	1	1	1	0	0	3.01698	0	4.21124	0	0	0	0	0	0	0	2884.74	1	1	0.000346651	0.181896	0.000346651	0.181896
108169073	Gm15921	1	4099.84	1	13216.8	1	1	1	1	1	1	1	1	0	3.61277	0	4.12113	0	0	0	0	0	0	0	0	2886.77	1	1	0.000346408	0.175839	0.000346408	0.175839
57028	Pdxp	1	1	3990.83	3072.3	8038.32	2506.15	1	1	1	1	1	1	0	0	3.60106	3.48746	3.90517	3.39901	0	0	0	0	0	0	2934.93	1	1	0.000340723	0.0254083	0.000340723	0.0254083
19826	Rnps1	3843.06	1	8122.15	1	3589.64	2115.97	1	1	1455.14	1	1	1	3.58468	0	3.90967	0	3.55505	3.32551	0	0	3.1629	0	0	0	2945.47	485.713	1	0.164902	0.358286	0.000339504	0.0254797
97212	Hadha	8034.9	2161.42	1670.31	1990.36	2812.61	1226.43	1	1	1	1	1	1	3.90498	3.33474	3.2228	3.29893	3.44911	3.08864	0	0	0	0	0	0	2982.67	1	1	0.00033527	8.60323e-07	0.00033527	8.60323e-07
22319	Vamp3	14856	3060.13	1	1	1	1	1	1	1	1	1	1	4.1719	3.48574	0	0	0	0	0	0	0	0	0	0	2986.68	1	1	0.00033482	0.176823	0.00033482	0.176823
66477	Atp5md	1	1	14365	1	1	3554.96	1	1	1	1	1	1	0	0	4.15731	0	0	3.55083	0	0	0	0	0	0	2987.32	1	1	0.000334748	0.176335	0.000334748	0.176335
11972	Atp6v0d1	5439.53	1509.39	1922.57	3095.86	2467.29	3606.34	1	1	1	6149.94	14597.6	675.533	3.73556	3.1788	3.28388	3.49078	3.39222	3.55707	0	0	0	3.78887	4.16428	2.82965	3006.83	1	7141.02	0.000332576	1.39572e-07	2.37493	0.737295
12890	Cplx2	1	1	1	1	5278.52	12838.6	1	1	1	1	1	1	0	0	0	0	3.72251	4.10852	0	0	0	0	0	0	3020.19	1	1	0.000331105	0.175335	0.000331105	0.175335
68693	Hnrnpul2	6805.16	656.006	5972.03	1	4575.25	157.999	1	1	1	1	1	1	3.83284	2.81691	3.77612	0	3.66041	2.19866	0	0	0	0	0	0	3027.91	1	1	0.000330261	0.00640442	0.000330261	0.00640442
76709	Arpc2	12609.6	3908.24	1	293.988	1438.65	1	1	1	1	42376.9	628132	51378.8	4.1007	3.59198	0	2.46833	3.15796	0	0	0	0	4.62713	5.79805	4.71078	3042.08	1	240629	0.000328722	0.0294446	79.1002	0.0116534
11841	Arf2	11843.1	6467.13	1	1	1	1	1	1	1	1574.98	1	1	4.07346	3.81071	0	0	0	0	0	0	0	3.19727	0	0	3052.37	1	525.66	0.000327614	0.174984	0.172214	0.86226
66656	Eef1d	1	445.378	1311.39	4832.95	7357.16	4448.16	1	1	1	1	1	1	0	2.64873	3.11773	3.68421	3.86671	3.64818	0	0	0	0	0	0	3066.01	1	1	0.000326157	0.00507169	0.000326157	0.00507169
66514	Asrgl1	1	1	1	1	11495.4	6954.68	1	1	1	1	1	1	0	0	0	0	4.06052	3.84228	0	0	0	0	0	0	3075.68	1	1	0.000325131	0.174891	0.000325131	0.174891
15441	Hp1bp3	8081.42	1048.77	4807.66	1	4516.65	1	1	1	1	1	1	1	3.90749	3.02068	3.68193	0	3.65482	0	0	0	0	0	0	0	3076.09	1	1	0.000325089	0.0261796	0.000325089	0.0261796
93747	Echs1	1	1	1530.39	3649.63	4392	9024.79	1	1	1	1	1	1	0	0	3.1848	3.56225	3.64266	3.95544	0	0	0	0	0	0	3099.8	1	1	0.000322601	0.0258154	0.000322601	0.0258154
19155	Npepps	1	648.863	1612	1862.03	7888.65	6612.66	1	1	1	1	1	1	0	2.81215	3.20736	3.26999	3.897	3.82038	0	0	0	0	0	0	3104.2	1	1	0.000322144	0.00488674	0.000322144	0.00488674
67332	Snrpd3	1	1	13451.2	1	3284.66	1940.88	1	1	1	1	1	1	0	0	4.12876	0	3.51649	3.288	0	0	0	0	0	0	3113.29	1	1	0.000321204	0.0775998	0.000321204	0.0775998
94180	Acsbg1	503.458	1	4231.1	1329.58	7666.24	4963.79	1	1	1	1	1	1	2.70196	0	3.62645	3.12372	3.88458	3.69581	0	0	0	0	0	0	3115.86	1	1	0.000320939	0.00499682	0.000320939	0.00499682
100862433	LOC100862433	3905.6	10367.4	4065.06	1	1	456.237	1097.65	1	1	1	1	1	3.59169	4.01567	3.60907	0	0	2.65919	3.04046	0	0	0	0	0	3132.72	366.549	1	0.117007	0.358017	0.000319212	0.0278132
228880	Zmynd8	1	1	1	1	8397.91	10412.7	1	8.73406	7521.43	1	8288.34	1	0	0	0	0	3.92417	4.01756	0	0.941216	3.8763	0	3.91847	0	3135.77	2510.39	2763.45	0.800566	0.853501	0.881266	0.991594
66713	Actr2	1	1	4175.93	1350.41	3731.81	9572.3	1	1	1	92461.3	723378	83025	0	0	3.62075	3.13046	3.57192	3.98102	0	0	0	4.96596	5.85937	4.91921	3138.74	1	299621	0.000318599	0.0259866	95.4591	0.0119265
11944	Atp4a	1	1	3454.26	2892.97	7082.65	5411.2	1	1	1	1	1	1	0	0	3.53835	3.46134	3.8502	3.73329	0	0	0	0	0	0	3140.51	1	1	0.000318419	0.0252697	0.000318419	0.0252697
232333	Slc6a1	1	1	11026.5	416.276	3834.48	3722.24	1	1	1	1	1	1	0	0	4.04244	2.61938	3.58371	3.5708	0	0	0	0	0	0	3166.92	1	1	0.000315764	0.0280794	0.000315764	0.0280794
28000	Prpf19	5456.73	1	9865.87	1283.57	1554.81	1074.2	1	1	1	1	1	1	3.73693	0	3.99414	3.10842	3.19168	3.03108	0	0	0	0	0	0	3206.03	1	1	0.000311912	0.0047906	0.000311912	0.0047906
270160	Rab39	10175.1	9081.99	1	1	1	1	1	1	1	1487.28	1	1	4.00754	3.95818	0	0	0	0	0	0	0	3.17239	0	0	3210.18	1	496.427	0.000311509	0.174698	0.154642	0.849987
66511	Chtop	4297.91	1	5508.58	1	9534.82	1	1	1	327.336	86.4777	1	1	3.63326	0	3.74104	0	3.97931	0	0	0	2.51499	1.9369	0	0	3224.05	109.779	29.4926	0.0340499	0.411966	0.00914766	0.281442
107260	Otub1	537.369	1	3324.06	1200.96	8823.14	5620.17	1	1	1	1	1	1	2.73027	0	3.52167	3.07953	3.94562	3.74975	0	0	0	0	0	0	3251.12	1	1	0.000307587	0.00504628	0.000307587	0.00504628
66945	Sdha	1	1	5941.05	2900.84	6804.45	4049.85	1	1	1	1	1	1	0	0	3.77386	3.46252	3.83279	3.60744	0	0	0	0	0	0	3283.03	1	1	0.000304596	0.0252399	0.000304596	0.0252399
67891	Rpl4	1	7508.2	2328.11	1	9267.5	851.562	1	1	1	1	488.319	1	0	3.87554	3.367	0	3.96696	2.93022	0	0	0	0	2.6887	0	3326.23	1	163.44	0.000300641	0.0269087	0.0491366	0.270238
18472	Pafah1b1	1	1	2339.46	1681.43	9503.14	6752.58	1	1	1	1	1	1	0	0	3.36912	3.22568	3.97787	3.82947	0	0	0	0	0	0	3379.77	1	1	0.000295878	0.0260368	0.000295878	0.0260368
276770	Eif5a	1	7187.93	1	1	5498.41	7713.96	1	1	1	1	1	1	0	3.8566	0	0	3.74024	3.88728	0	0	0	0	0	0	3400.55	1	1	0.00029407	0.0756449	0.00029407	0.0756449
12805	Cntn1	1	2315.27	4047.51	4550.85	4668.91	5167.81	1	1	1	1	3421	1413.09	0	3.3646	3.60719	3.65809	3.66922	3.71331	0	0	0	0	3.53415	3.15017	3458.56	1	1611.7	0.000289138	0.00416704	0.466003	0.582987
107686	Snrpd2	1	1	11734.3	1	9077.28	1	1	1	1	1	1	1	0	0	4.06946	0	3.95796	0	0	0	0	0	0	0	3469.27	1	1	0.000288245	0.174739	0.000288245	0.174739
19240	Tmsb10	1	1	7420.26	4027.25	9381.93	1	1	1	1	1	1	1	0	0	3.87042	3.60501	3.97229	0	0	0	0	0	0	0	3472.07	1	1	0.000288012	0.0759361	0.000288012	0.0759361
13476	Reep5	1	1	6098.26	1	14757.7	1	1	1	1	1	1	1	0	0	3.78521	0	4.16902	0	0	0	0	0	0	0	3476.66	1	1	0.000287632	0.175308	0.000287632	0.175308
71770	Ap2b1	396.062	1	3931.1	4052.7	7533.6	5077.46	1	1	1	1465.9	1	1	2.59776	0	3.59451	3.60774	3.877	3.70565	0	0	0	3.1661	0	0	3498.65	1	489.299	0.000285824	0.00503542	0.139854	0.217214
15108	Hsd17b10	1	962.137	4831.31	332.273	5169.91	9707.86	1	1	1	1	1	1	0	2.98324	3.68407	2.52149	3.71348	3.98712	0	0	0	0	0	0	3500.75	1	1	0.000285653	0.00556242	0.000285653	0.00556242
12859	Cox5b	1	1	1	4646.69	7690.15	8841.72	1	1	1	1	1	1	0	0	0	3.66714	3.88593	3.94654	0	0	0	0	0	0	3530.26	1	1	0.000283265	0.0757948	0.000283265	0.0757948
17755	Map1b	496.536	175.493	3511.41	3772	5643.78	7720.36	1	287.977	125.637	4633.92	16394.8	3544.21	2.69595	2.24426	3.54548	3.57657	3.75157	3.88764	0	2.45936	2.09912	3.66595	4.21471	3.54952	3553.26	138.205	8190.98	0.0388951	0.13589	2.3052	0.16462
105866	Krt72	10744.1	1	2510.67	8258.98	1	1	1	1	1	1	58454.6	1	4.03117	0	3.39979	3.91693	0	0	0	0	0	0	4.76682	0	3586.13	1	19485.5	0.000278852	0.0767059	5.43358	0.876788
74117	Actr3	1	1229.59	3701.86	3871.04	5459.57	7484.07	1	1	1	53107.6	611712	72305.7	0	3.08976	3.56842	3.58783	3.73716	3.87414	0	0	0	4.72516	5.78655	4.85917	3624.52	1	245709	0.000275898	0.00439998	67.7906	0.0174244
211006	Sepsecs	1	1	1	8123.37	13710.4	1	1	1	1	1	1	1	0	0	0	3.90974	4.13705	0	0	0	0	0	0	0	3639.63	1	1	0.000274754	0.174901	0.000274754	0.174901
229279	Hnrnpa3	315842	45310.5	274100	12500.9	186561	91087	1	1	6378.52	106.661	1	55.3691	5.49947	4.6562	5.43791	4.09694	5.27082	4.95946	0	0	3.80472	2.02801	0	1.74327	154234	2126.84	54.3435	0.0137897	0.0951405	0.000352346	0.0183883
380686	Cnrip1	1	1	3258.56	5583.32	4157.55	9318.5	1	1	1	1	1	1	0	0	3.51303	3.74689	3.61884	3.96935	0	0	0	0	0	0	3719.99	1	1	0.000268818	0.0253115	0.000268818	0.0253115
29812	Ndrg3	1	1	1	1	12200.4	10145	1	1	1	1	1	1	0	0	0	0	4.08637	4.00625	0	0	0	0	0	0	3724.89	1	1	0.000268464	0.174714	0.000268464	0.174714
12858	Cox5a	1	1	7077.17	1	2140.7	13186.5	1	1	1	1	1	1	0	0	3.84986	0	3.33056	4.12013	0	0	0	0	0	0	3734.56	1	1	0.000267769	0.0771922	0.000267769	0.0771922
67923	Eloc	1	5367.62	1	1	10695.6	6373.53	1	1	1	1	1	1	0	3.72978	0	0	4.02921	3.80438	0	0	0	0	0	0	3739.97	1	1	0.000267382	0.0758182	0.000267382	0.0758182
12757	Clta	1	1	8084.11	1532.09	12857.9	1	1	1	1	1	1	1	0	0	3.90763	3.18528	4.10917	0	0	0	0	0	0	0	3746.18	1	1	0.000266939	0.0779812	0.000266939	0.0779812
66694	Uqcrfs1	4269.35	1	6276.48	3608.97	8706.52	1	1	1	1	1	1	1	3.63036	0	3.79772	3.55738	3.93984	0	0	0	0	0	0	0	3810.55	1	1	0.000262429	0.0252428	0.000262429	0.0252428
51793	Ddah2	1723.2	1	5979.79	1	6118.38	9122.04	1	1	1	1	1	1	3.23634	0	3.77669	0	3.78664	3.96009	0	0	0	0	0	0	3824.23	1	1	0.00026149	0.0257579	0.00026149	0.0257579
140559	Igsf8	613.989	319.937	4009.6	1722.73	12941.8	3430.21	1	1	1	1	1	1	2.78816	2.50506	3.6031	3.23622	4.112	3.53532	0	0	0	0	0	0	3839.72	1	1	0.000260436	3.54895e-05	0.000260436	3.54895e-05
11950	Atp5f1	1	2481.44	10908.3	1	3803.49	6013.13	1	1	1	1	1	1	0	3.3947	4.03776	0	3.58018	3.7791	0	0	0	0	0	0	3868.06	1	1	0.000258528	0.0255884	0.000258528	0.0255884
105653	Phyhip	1	1	2992.88	894.282	12445.9	7133.4	1	1	1	1	1	1	0	0	3.47609	2.95147	4.09503	3.8533	0	0	0	0	0	0	3911.41	1	1	0.000255662	0.0269745	0.000255662	0.0269745
19988	Rpl6	3418.58	1570.7	1	5448.69	9915.2	3156.05	1	1	1	1	1	1	3.53385	3.19609	0	3.73629	3.9963	3.49914	0	0	0	0	0	0	3918.37	1	1	0.000255208	0.00439789	0.000255208	0.00439789
21454	Tcp1	1	1	10883.3	2166.62	8969.73	1628.2	1	1	1	1	1	1	0	0	4.03676	3.33578	3.95278	3.21171	0	0	0	0	0	0	3941.64	1	1	0.000253701	0.0263818	0.000253701	0.0263818
19894	Rph3a	1002.2	639.219	2231.05	4595.98	9398.32	5954.1	1	1	1	1	1	1	3.00095	2.80565	3.34851	3.66238	3.97305	3.77482	0	0	0	0	0	0	3970.14	1	1	0.00025188	8.87254e-06	0.00025188	8.87254e-06
20055	Rps16	4970.76	13194.9	5173.71	1	1	580.666	1397.01	1	14638.2	1	1	1	3.69642	4.12041	3.7138	0	0	2.76393	3.1452	0	4.16549	0	0	0	3987	5345.4	1	1.34071	0.972469	0.000250815	0.0276503
54473	Tollip	1	1	5716.44	12343.8	3342.94	2555.39	1	1	1	17788.5	60792.9	8052.26	0	0	3.75713	4.09145	3.52413	3.40746	0	0	0	4.25014	4.78385	3.90592	3993.43	1	28877.9	0.000250412	0.0257	7.23136	0.0665925
21351	Taldo1	1	1	1	1	13062.7	11050.3	1	1	1	1	1	1	0	0	0	0	4.11603	4.04337	0	0	0	0	0	0	4019.5	1	1	0.000248787	0.174709	0.000248787	0.174709
11772	Ap2a2	236.797	350.74	2294.12	2432.34	6531.06	12419.4	1	1	1	1	1	1	2.37438	2.54499	3.36062	3.38602	3.81498	4.0941	0	0	0	0	0	0	4044.08	1	1	0.000247275	7.95469e-05	0.000247275	7.95469e-05
67971	Tppp3	1	1	6864.47	1	17752.4	1	1	1	1	1	1	1	0	0	3.83661	0	4.24926	0	0	0	0	0	0	0	4103.48	1	1	0.000243696	0.175382	0.000243696	0.175382
13629	Eef2	379.137	1	6442.42	3696.35	4114.43	10247.9	1	1	1	1	1	1	2.5788	0	3.80905	3.56777	3.61431	4.01063	0	0	0	0	0	0	4146.87	1	1	0.000241146	0.00520703	0.000241146	0.00520703
236539	Phgdh	1	1054.01	4443.37	5132.53	11389.4	3147.52	17058.4	5116.42	78483.5	972462	250331	40612.6	0	3.02285	3.64771	3.71033	4.0565	3.49797	4.23194	3.70897	4.89478	5.98787	5.39851	4.60866	4194.64	33552.8	421135	7.99896	0.109697	100.398	0.015084
97476	Fam90a1a	1	1	7344.75	1	17994.2	1	1	1	1	1	1	1	0	0	3.86598	0	4.25513	0	0	0	0	0	0	0	4223.83	1	1	0.000236752	0.1753	0.000236752	0.1753
12889	Cplx1	1	1	7231.74	1	5278.52	12838.6	1	1	1	1	1	1	0	0	3.85924	0	3.72251	4.10852	0	0	0	0	0	0	4225.32	1	1	0.000236669	0.0759437	0.000236669	0.0759437
53817	Ddx39b	9446.79	408.445	10387.2	1	5378.21	1	1	1	1	1	1	1	3.97528	2.61113	4.0165	0	3.73064	0	0	0	0	0	0	0	4270.45	1	1	0.000234168	0.0284899	0.000234168	0.0284899
107767	Scamp1	1	1	1	1	8530.04	17383.6	1	1	1	1	1	1	0	0	0	0	3.93095	4.24014	0	0	0	0	0	0	4319.61	1	1	0.000231502	0.17507	0.000231502	0.17507
67781	Ilf2	4255.41	1	10690.5	910.865	10224.3	1	1	1	1	1	1	1	3.62894	0	4.029	2.95945	4.00964	0	0	0	0	0	0	0	4347.18	1	1	0.000230034	0.0269207	0.000230034	0.0269207
67115	Rpl14	1	1	23727.2	2469.62	1	1	1	1	1	1	1	1	0	0	4.37525	3.39263	0	0	0	0	0	0	0	0	4366.8	1	1	0.000229001	0.178931	0.000229001	0.178931
20511	Slc1a2	6291.36	1	6068.22	1208.58	12115.6	532.434	1	1	1	3495.69	1	1	3.79874	0	3.78306	3.08228	4.08334	2.72627	0	0	0	3.54353	0	0	4369.53	1	1165.9	0.000228858	0.0052807	0.266825	0.280975
14571	Gpd2	1	1	3902.73	2917.75	3237.17	16181.3	1	1	1	1	1	1	0	0	3.59137	3.46505	3.51017	4.20901	0	0	0	0	0	0	4373.49	1	1	0.00022865	0.02592	0.00022865	0.02592
226519	Lamc1	1608.63	852.687	1817.89	5879.1	1727.08	14563.7	1	1	1	1	1	1	3.20646	2.93079	3.25957	3.76931	3.23731	4.16327	0	0	0	0	0	0	4408.17	1	1	0.000226851	8.25301e-06	0.000226851	8.25301e-06
226977	Actr1b	1	1	1	25093.4	1	1385.36	1	1	1	1987.4	6039.81	1	0	0	0	4.39956	0	3.14156	0	0	0	3.29829	3.78102	0	4413.8	1	2676.07	0.000226562	0.182034	0.606296	0.486496
56451	Suclg1	1	1	1	2628.25	4227.04	20063.7	1	1	1	1	1	1	0	0	0	3.41967	3.62604	4.30241	0	0	0	0	0	0	4486.99	1	1	0.000222866	0.0776948	0.000222866	0.0776948
66594	Uqcr11	1	1	27211	1	1	1	1	1	1	1	1	1	0	0	4.43475	0	0	0	0	0	0	0	0	0	4536.01	1	1	0.000220458	0.363217	0.000220458	0.363217
12322	Camk2a	1	1	10138	10767.9	6664.47	1	1	1	1	11662.2	592049	57713	0	0	4.00595	4.03213	3.82377	0	0	0	0	4.06678	5.77236	4.76127	4595.57	1	220475	0.000217601	0.0757034	47.9755	0.024955
11636	Ak1	1	1	8055.08	4388.36	13245	2211.37	1	1	1	1	1	1	0	0	3.90607	3.6423	4.12205	3.34466	0	0	0	0	0	0	4650.3	1	1	0.00021504	0.0258359	0.00021504	0.0258359
14704	Gng3	1	1	2330.33	25719.1	1	1	1	1	1	1	1	1	0	0	3.36742	4.41026	0	0	0	0	0	0	0	0	4675.58	1	1	0.000213877	0.179451	0.000213877	0.179451
54403	Slc4a4	1152.99	1136.46	2837.24	4224.94	10957.8	8095.21	1	1	1	1	1	1	3.06182	3.05555	3.4529	3.62582	4.03972	3.90823	0	0	0	0	0	0	4734.11	1	1	0.000211233	4.76948e-06	0.000211233	4.76948e-06
22388	Wdr1	466.643	1	6272.92	2970.57	7557.25	11208.3	1	1	1	15941.1	60396.3	9236.15	2.66898	0	3.79747	3.47284	3.87836	4.04954	0	0	0	4.20252	4.78101	3.96549	4746.11	1	28524.5	0.000210699	0.00514879	6.01009	0.0920533
18475	Pafah1b2	1	4318.11	1	1	15328.8	8914.76	1	1	1	1	1	1	0	3.63529	0	0	4.18551	3.95011	0	0	0	0	0	0	4760.79	1	1	0.000210049	0.0762871	0.000210049	0.0762871
65254	Dpysl5	3187.5	1	1	6398.18	19014.6	1	1	1	1	1	1	1	3.50345	0	0	3.80606	4.27909	0	0	0	0	0	0	0	4767.22	1	1	0.000209766	0.0770357	0.000209766	0.0770357
17975	Ncl	1946.06	1	525.88	3771.9	6659.95	15815.3	1	1	1	1	1	1	3.28916	0	2.72089	3.57656	3.82347	4.19908	0	0	0	0	0	0	4786.69	1	1	0.000208913	0.00522894	0.000208913	0.00522894
73834	Atp6v1d	1	1	3476.39	4299.31	6851.37	14257.7	1	1	1	421.648	2977.64	1	0	0	3.54113	3.6334	3.83578	4.15405	0	0	0	2.62495	3.47387	0	4814.46	1	1133.43	0.000207707	0.0255454	0.235422	0.724953
19353	Rac1	1	1	1	1	24432.9	4686.35	1	1	1	1	1	1	0	0	0	0	4.38797	3.67083	0	0	0	0	0	0	4853.87	1	1	0.000206021	0.176794	0.000206021	0.176794
68052	Rps13	4600.48	4297.01	6730.75	1	3118.78	10611.5	1	1376.48	1	1	1	1	3.6628	3.63317	3.82806	0	3.49398	4.02578	0	3.13877	0	0	0	0	4893.26	459.492	1	0.093903	0.17613	0.000204363	0.00423204
109801	Glo1	1	1	6391.26	1	5947.99	17091.9	1	1	1	1	1	1	0	0	3.80559	0	3.77437	4.23279	0	0	0	0	0	0	4905.68	1	1	0.000203845	0.0761854	0.000203845	0.0761854
22027	Hsp90b1	1	1	6848.62	3235.63	13311.5	6330.39	1	1	1	1	1	1	0	0	3.8356	3.50996	4.12423	3.80143	0	0	0	0	0	0	4954.69	1	1	0.000201829	0.025465	0.000201829	0.025465
23983	Pcbp1	5645.27	7431.16	1	1	13314.3	3344.66	1	1	1	1	1	1	3.75168	3.87106	0	0	4.12432	3.52435	0	0	0	0	0	0	4956.24	1	1	0.000201766	0.0254605	0.000201766	0.0254605
235339	Dlat	1	213.433	2423.76	868.532	12808.7	13437.3	1	1	1	1	1	1	0	2.32926	3.38449	2.93879	4.1075	4.12831	0	0	0	0	0	0	4958.79	1	1	0.000201662	0.00657901	0.000201662	0.00657901
19349	Rab7	2802.19	2079.66	7055.56	1	15552.5	2395.32	1	1	1	813.845	1	1	3.4475	3.31799	3.84853	0	4.1918	3.37936	0	0	0	2.91054	0	0	4981.04	1	271.948	0.000200761	0.00455953	0.0545967	0.153425
27367	Rpl3	3869.13	2385.76	11925.4	4095.83	1118.67	6788.46	1	1	2657.21	1	1	1	3.58761	3.37763	4.07647	3.61234	3.0487	3.83177	0	0	3.42443	0	0	0	5030.55	886.403	1	0.176204	0.163225	0.000198786	2.03103e-06
14569	Gdi2	1	1	2014.93	2671.06	16443.9	9085.91	1	1	1	1	1	1	0	0	3.30426	3.42668	4.21601	3.95837	0	0	0	0	0	0	5036.3	1	1	0.000198558	0.0263896	0.000198558	0.0263896
67530	Uqcrb	1	1	27134.6	1	3105.88	1	1	1	1	1	1	1	0	0	4.43352	0	3.49219	0	0	0	0	0	0	0	5040.75	1	1	0.000198383	0.178431	0.000198383	0.178431
93765	Ube2n	1	1	6701.02	2096.72	20242.9	1355.2	1	1	1	1	1	1	0	0	3.82614	3.32154	4.30627	3.132	0	0	0	0	0	0	5066.3	1	1	0.000197383	0.0271563	0.000197383	0.0271563
11749	Anxa6	1	538.392	6560.96	3079.56	9411.97	11043.9	1	1	1	1	1	1	0	2.7311	3.81697	3.48849	3.97368	4.04312	0	0	0	0	0	0	5105.97	1	1	0.000195849	0.00508329	0.000195849	0.00508329
212307	Mapre2	1078.24	1	7607.11	4615.59	8617.19	9790.18	1	1	1	1	1	1	3.03271	0	3.88122	3.66423	3.93537	3.99079	0	0	0	0	0	0	5284.88	1	1	0.000189219	0.00459438	0.000189219	0.00459438
52398	44450	1425.62	1	896.192	2425.47	13577.9	13941.1	1	1	1	1	12330.6	1	3.154	0	2.9524	3.3848	4.13283	4.1443	0	0	0	0	4.09098	0	5377.88	1	4110.87	0.000185947	0.00519454	0.764403	0.367974
11927	Atox1	1	1	1	1	1	32442.6	1	1	1	1	1	1	0	0	0	0	0	4.51112	0	0	0	0	0	0	5407.93	1	1	0.000184914	0.363217	0.000184914	0.363217
11837	Rplp0	1	1	11733.7	1	9941.88	10887.7	1	1	1	1710.56	2262.08	1130.99	0	0	4.06943	0	3.99747	4.03693	0	0	0	3.23314	3.35451	3.05346	5427.7	1	1701.21	0.00018424	0.0755981	0.313431	0.243084
665562	Rpl31-ps12	5779.46	5937.24	8161.59	5656.98	7296.06	1	238.681	1	1	1	1	1	3.76189	3.77358	3.91177	3.75258	3.86309	0	2.37782	0	0	0	0	0	5472.06	80.227	1	0.0146612	0.0699022	0.000182747	0.00411929
17319	Mif	1	1	1604.24	5277.15	13788.2	12534.4	1	1	1	1	1	1	0	0	3.20527	3.7224	4.13951	4.0981	0	0	0	0	0	0	5534.33	1	1	0.00018069	0.0263478	0.00018069	0.0263478
14227	Fkbp2	1	1	1	1	20480.4	12722.2	1	1	1	1	1	1	0	0	0	0	4.31134	4.10456	0	0	0	0	0	0	5534.44	1	1	0.000180687	0.174849	0.000180687	0.174849
108121	U2af1	1	4670.24	6461.54	1	16427.3	5721.96	1	1	1	1	1	1	0	3.66934	3.81034	0	4.21557	3.75754	0	0	0	0	0	0	5547.17	1	1	0.000180272	0.0254244	0.000180272	0.0254244
26451	Rpl27a	15387.4	1	18470.8	1	1	1	1	1	8029.77	1	1	1144.88	4.18717	0	4.26649	0	0	0	0	0	3.9047	0	0	3.05876	5643.71	2677.26	382.293	0.474379	0.949023	0.0677379	0.785144
56431	Dstn	1	1	1	1527.74	14022.1	18547.2	1	1	1	1	1	1	0	0	0	3.18405	4.14681	4.26828	0	0	0	0	0	0	5683.33	1	1	0.000175953	0.0789258	0.000175953	0.0789258
18148	Npm1	6494.48	1	5921.66	2200.41	14278	5420.86	1	1	1	1	1	1	3.81254	0	3.77244	3.3425	4.15467	3.73407	0	0	0	0	0	0	5719.39	1	1	0.000174844	0.0043566	0.000174844	0.0043566
19261	Sirpa	1	1	1	1	23710.7	10687.3	1	1	1	1	1	1	0	0	0	0	4.37494	4.02887	0	0	0	0	0	0	5733.65	1	1	0.000174409	0.17514	0.000174409	0.17514
627872	Dnah7a	1	1	1	1	1	34488.3	1	17.6218	1	1	1	1	0	0	0	0	0	4.53767	0	1.24605	0	0	0	0	5748.88	6.54061	1	0.00113772	0.704676	0.000173947	0.363217
28295	Gatd3a	1	1	1	9060.58	1	25498.4	1	1	1	1	1	1	0	0	0	3.95716	0	4.40651	0	0	0	0	0	0	5760.49	1	1	0.000173596	0.175457	0.000173596	0.175457
110826	Etfb	1	1	1	1	3061.98	31522.8	1	1	1	1	1	1	0	0	0	0	3.486	4.49863	0	0	0	0	0	0	5764.81	1	1	0.000173466	0.178952	0.000173466	0.178952
66589	Ube2v1	2716.33	1	2185.94	3268.86	16606.5	9866.24	1	1	1	1	1	1	3.43398	0	3.33964	3.5144	4.22028	3.99415	0	0	0	0	0	0	5774.14	1	1	0.000173186	0.00457255	0.000173186	0.00457255
20616	Snap91	1822.38	1519.31	4164.04	6508.43	14523.7	6269.28	1	1	1	1	1	1	3.26064	3.18165	3.61952	3.81348	4.16208	3.79722	0	0	0	0	0	0	5801.2	1	1	0.000172378	2.27361e-06	0.000172378	2.27361e-06
20054	Rps15	6530.01	28605.3	1	1	1	1	1	1	1	1	1	1	3.81491	4.45645	0	0	0	0	0	0	0	0	0	0	5856.55	1	1	0.000170749	0.176289	0.000170749	0.176289
65019	Rpl23	14389.5	8898.66	3342.12	4972.82	2198.38	1350.93	2139.43	4336.8	15750.7	883.172	1	1	4.15805	3.94932	3.52402	3.6966	3.3421	3.13063	3.3303	3.63717	4.1973	2.94605	0	0	5858.73	7408.96	295.057	1.2646	0.783624	0.050362	0.110684
100044627	LOC100044627	14389.5	8898.66	3342.12	4972.82	2198.38	1350.93	2139.43	4336.8	15750.7	883.172	1	1	4.15805	3.94932	3.52402	3.6966	3.3421	3.13063	3.3303	3.63717	4.1973	2.94605	0	0	5858.73	7408.96	295.057	1.2646	0.783624	0.050362	0.110684
100862455	LOC100862455	14389.5	8898.66	3342.12	4972.82	2198.38	1350.93	2139.43	4336.8	15750.7	883.172	1	1	4.15805	3.94932	3.52402	3.6966	3.3421	3.13063	3.3303	3.63717	4.1973	2.94605	0	0	5858.73	7408.96	295.057	1.2646	0.783624	0.050362	0.110684
20916	Sucla2	1	2157.3	4682.64	335.112	13738.8	14461.9	1	1	1	1	1	1	0	3.33391	3.67049	2.52519	4.13795	4.16022	0	0	0	0	0	0	5896.13	1	1	0.000169603	0.00574879	0.000169603	0.00574879
27984	Efhd2	1	1	6397.59	1	10341.6	18714.4	1	1	1	690761	2.48662e+06	320627	0	0	3.80602	0	4.01459	4.27218	0	0	0	5.83933	6.39561	5.506	5909.42	1	1.166e+06	0.000169221	0.0760616	197.313	0.00658324
22117	Tst	1	1151.75	1	5095.22	5112.33	24171.6	1	1	1	1	1	1	0	3.06136	0	3.70716	3.70862	4.38331	0	0	0	0	0	0	5922.16	1	1	0.000168857	0.0271669	0.000168857	0.0271669
67160	Eef1g	1956.07	1	4284.62	19905.2	5089	4569.9	1	1	1	1	1	1	3.29139	0	3.63191	4.29897	3.70663	3.65991	0	0	0	0	0	0	5967.62	1	1	0.000167571	0.00451864	0.000167571	0.00451864
94353	Hmgn3	1	1	1	1	35957.9	1	1	1	1	1	1	1	0	0	0	0	4.55579	0	0	0	0	0	0	0	5993.81	1	1	0.000166839	0.363217	0.000166839	0.363217
18752	Prkcg	1124.34	1	4209.83	2525.85	19571.1	9410	1	1	1	1603.64	1	1	3.0509	0	3.62426	3.40241	4.29162	3.97359	0	0	0	3.20511	0	0	6140.35	1	535.215	0.000162857	0.00486794	0.0871635	0.195136
12461	Cct2	1	1	1	2870.24	12420.3	21716.9	1	1	1	491.476	1	1	0	0	0	3.45792	4.09413	4.3368	0	0	0	2.6915	0	0	6168.4	1	164.492	0.000162117	0.0774425	0.0266669	0.426442
18597	Pdha1	1	909.23	1	1325.74	19705.1	15278	1	1	1	1	1	1	0	2.95867	0	3.12246	4.29458	4.18407	0	0	0	0	0	0	6203.33	1	1	0.000161204	0.0287686	0.000161204	0.0287686
56086	Set	1676.85	1	8529.74	3305.1	11576.9	12689.7	1	1	1	1	1	1	3.2245	0	3.93094	3.51918	4.06359	4.10345	0	0	0	0	0	0	6296.56	1	1	0.000158817	0.00454881	0.000158817	0.00454881
103967	Dnm3	1	1542.76	4410.53	5764.02	19164.3	7981.65	1	1	1	1	1	1	0	3.1883	3.64449	3.76073	4.28249	3.90209	0	0	0	0	0	0	6477.38	1	1	0.000154383	0.00459081	0.000154383	0.00459081
78920	Dlst	1	1	11398.3	3527.81	12295.6	12081.2	1	1	1	1	1	1	0	0	4.05684	3.5475	4.08975	4.08211	0	0	0	0	0	0	6550.81	1	1	0.000152653	0.0254829	0.000152653	0.0254829
68152	Fam133b	1	1	4789.65	17223.4	17376.6	1	1	1	1	1	1	1	0	0	3.6803	4.23612	4.23997	0	0	0	0	0	0	0	6565.44	1	1	0.000152313	0.0764802	0.000152313	0.0764802
68089	Arpc4	3349.96	6081.95	1	6147.19	12648.5	11205.6	1	1	1	210083	1.57105e+06	329379	3.52504	3.78404	0	3.78868	4.10204	4.04944	0	0	0	5.32239	6.19619	5.5177	6572.36	1	703503	0.000152152	0.00426046	107.04	0.0111712
270106	Rpl13	1	1	9369.31	12034.8	6820.41	11704.7	954.835	1	3721.98	1	218.98	1	0	0	3.97171	4.08044	3.83381	4.06836	2.97993	0	3.57077	0	2.3404	0	6655.2	1559.27	73.6598	0.234294	0.747848	0.011068	0.152088
214579	Aldh5a1	1	1	9230.53	8662.36	11331	10802.6	1	1	1	1	1	1	0	0	3.96523	3.93764	4.05427	4.03353	0	0	0	0	0	0	6671.42	1	1	0.000149893	0.0250501	0.000149893	0.0250501
14555	Gpd1	1	1	4580.93	3712.83	19302.6	12571.3	1	1	1	1	1	1	0	0	3.66095	3.5697	4.28562	4.09938	0	0	0	0	0	0	6694.95	1	1	0.000149366	0.0258103	0.000149366	0.0258103
11949	Atp5c1	2872.51	13173.5	8412.23	1527.67	9565.5	4722.14	1	1	1	1	1	1	3.45826	4.1197	3.92491	3.18403	3.98071	3.67414	0	0	0	0	0	0	6712.25	1	1	0.000148981	1.65095e-06	0.000148981	1.65095e-06
320707	Atp2b3	1	1421.86	11123.3	5277.64	16245.4	6306.07	15.4911	104.257	1	1	1	1	0	3.15286	4.04623	3.72244	4.21073	3.79976	1.19008	2.0181	0	0	0	0	6729.22	40.2492	1	0.00598126	0.0529332	0.000148606	0.00459818
11773	Ap2m1	736.067	700.003	6900.27	8489.03	17893.7	6245.81	1	1	1	372.264	1	1	2.86692	2.8451	3.83887	3.92886	4.2527	3.79559	0	0	0	2.57085	0	0	6827.48	1	124.755	0.000146467	2.45107e-05	0.0182724	0.076131
15361	Hmga1	21160	1	19961.9	1	1	1	1	1	1	1	1	1	4.32552	0	4.3002	0	0	0	0	0	0	0	0	0	6854.32	1	1	0.000145893	0.17469	0.000145893	0.17469
14194	Fh1	2282.91	1	5148.41	7243.52	18518.7	8075.38	1	1	1	1	1	1	3.35849	0	3.71167	3.85995	4.26761	3.90716	0	0	0	0	0	0	6878.31	1	1	0.000145384	0.00442393	0.000145384	0.00442393
16785	Rpsa	1	1	8003.88	1	20276.9	13513.7	1	1	1	1	1	1	0	0	3.9033	0	4.307	4.13078	0	0	0	0	0	0	6966.24	1	1	0.000143549	0.0759293	0.000143549	0.0759293
22384	Eif4h	1	1	1	1	27826.9	14295.1	1	1	1	1	1	1	0	0	0	0	4.44446	4.15519	0	0	0	0	0	0	7021	1	1	0.00014243	0.17499	0.00014243	0.17499
18002	Nedd8	1	1	1	1	1	42803.4	1	1	1	1	1	1	0	0	0	0	0	4.63148	0	0	0	0	0	0	7134.74	1	1	0.000140159	0.363217	0.000140159	0.363217
111241	Hmga1b	22314.2	1	21050.7	1	1	1	1	1	1	1	1	1	4.34858	0	4.32327	0	0	0	0	0	0	0	0	0	7228.16	1	1	0.000138348	0.17469	0.000138348	0.17469
18521	Pcbp2	3360.39	1250.27	9912.16	5702.98	14083.7	9358.24	1	1	1	1	1	1	3.52639	3.097	3.99617	3.7561	4.14872	3.97119	0	0	0	0	0	0	7277.96	1	1	0.000137401	2.44281e-06	0.000137401	2.44281e-06
27176	Rpl7a	1604.99	1	7809.83	12152.4	14766.2	7473.94	1	1	1	1	1	1	3.20547	0	3.89264	4.08466	4.16927	3.87355	0	0	0	0	0	0	7301.4	1	1	0.00013696	0.00452407	0.00013696	0.00452407
64383	Sirt2	1	2032.46	1198.91	1	25418.1	15530.5	1	1	1	1	1	1	0	3.30802	3.07879	0	4.40514	4.19118	0	0	0	0	0	0	7363.66	1	1	0.000135802	0.0280975	0.000135802	0.0280975
14673	Gna12	1	5576.27	8679.38	7360.7	13351	9372.55	1	1	1	1	1	1	0	3.74634	3.93849	3.86692	4.12551	3.97186	0	0	0	0	0	0	7390.14	1	1	0.000135315	0.00415797	0.000135315	0.00415797
15929	Idh3g	260.571	1	6971.49	7967.78	13360.3	17028.3	1	1	1	1	1	1	2.41593	0	3.84333	3.90134	4.12582	4.23117	0	0	0	0	0	0	7598.24	1	1	0.000131609	0.00593007	0.000131609	0.00593007
101739	Psip1	5436.11	2557.43	23216.7	7578.49	7026.18	1	1	1	1	1	1	1	3.73529	3.4078	4.3658	3.87958	3.84672	0	0	0	0	0	0	0	7635.98	1	1	0.000130959	0.00445007	0.000130959	0.00445007
20102	Rps4x	14820.9	10219.1	9380.66	1158.56	6730.77	4033.65	1	1	8385.64	1	708.605	1	4.17087	4.00941	3.97223	3.06392	3.82806	3.6057	0	0	3.92354	0	2.8504	0	7723.93	2795.88	236.868	0.361977	0.198265	0.0306668	0.0929174
53610	Nono	2994.9	1034.58	6870.28	16846.7	14196.5	4592.29	1	498.264	1	1	1	1	3.47638	3.01476	3.83697	4.22652	4.15218	3.66203	0	2.69746	0	0	0	0	7755.88	166.755	1	0.0215004	0.0822512	0.000128934	5.42919e-06
67003	Uqcrc2	4303.93	2732.68	19389.6	3666.71	9211.17	7431.27	1	1	1	1	1	1	3.63387	3.43659	4.28757	3.56428	3.96431	3.87106	0	0	0	0	0	0	7789.22	1	1	0.000128383	7.92691e-07	0.000128383	7.92691e-07
19655	Rbmx	22659.7	1	21030.6	266.598	3213.96	425.608	1	1	491.422	1	1	1	4.35525	0	4.32285	2.42586	3.50704	2.62901	0	0	2.69145	0	0	0	7932.91	164.474	1	0.0207331	0.146652	0.000126057	0.00750434
14674	Gna13	1	6005.22	9347.02	7926.91	14378	10093.5	1	1	1	1	1	1	0	3.77853	3.97067	3.8991	4.1577	4.00404	0	0	0	0	0	0	7958.6	1	1	0.00012565	0.0041571	0.00012565	0.0041571
15568	Elavl1	37651.2	1	6439.84	1	3307.92	541.441	1	1	1	1	1	1	4.57578	0	3.80888	0	3.51955	2.73355	0	0	0	0	0	0	7990.4	1	1	0.00012515	0.0294601	0.00012515	0.0294601
71832	Csl	4275.6	1	1	1	1	43912.6	1	143.129	1	1	1	1	3.631	0	0	0	0	4.64259	0	2.15573	0	0	0	0	8032.04	48.3763	1	0.00602292	0.580878	0.000124501	0.178653
233870	Tufm	2592.54	1142.34	5969.07	11723.8	20759.1	6049.46	1	237.7	1	1	3734.87	1	3.41373	3.0578	3.77591	4.06907	4.31721	3.78172	0	2.37603	0	0	3.57227	0	8039.39	79.9001	1245.62	0.00993858	0.0585532	0.15494	0.163162
19285	Cavin1	2311.73	1489.57	1	2829.7	2081.47	39539.1	1	1	1	1	1	1	3.36394	3.17306	0	3.45174	3.31837	4.59703	0	0	0	0	0	0	8042.09	1	1	0.000124346	0.00526674	0.000124346	0.00526674
67068	Dynlrb1	1	1	3810.87	1996.67	19802.9	23196.9	1	1	1	1	1	1	0	0	3.58102	3.30031	4.29673	4.36543	0	0	0	0	0	0	8134.9	1	1	0.000122927	0.0268927	0.000122927	0.0268927
16907	Lmnb2	14820.4	1258.44	25646.5	1705.27	5913.71	135.157	1	1	1	1	1	1	4.17086	3.09983	4.40903	3.23179	3.77186	2.13084	0	0	0	0	0	0	8246.58	1	1	0.000121262	0.000153428	0.000121262	0.000153428
12261	C1qbp	1	1	15974.1	1	14485.1	19167.4	1	1	1	1	1	1	0	0	4.20342	0	4.16092	4.28256	0	0	0	0	0	0	8271.59	1	1	0.000120896	0.0756172	0.000120896	0.0756172
74326	Hnrnpr	14558.9	1	16842.3	846.953	14552.1	3266.31	1	1	1	1	1	1	4.16313	0	4.2264	2.92786	4.16293	3.51406	0	0	0	0	0	0	8344.6	1	1	0.000119838	0.00509528	0.000119838	0.00509528
19049	Ppp1r1b	1	1	9505.06	9718.74	12091.2	18781.1	1	1	1	1	1	1	0	0	3.97795	3.98761	4.08247	4.27372	0	0	0	0	0	0	8349.69	1	1	0.000119765	0.0251442	0.000119765	0.0251442
14827	Pdia3	2959.65	1	9016.64	11742.9	18822.9	7716.08	1	1	1	1	1	1	3.47124	0	3.95504	4.06978	4.27469	3.8874	0	0	0	0	0	0	8376.53	1	1	0.000119381	0.00434757	0.000119381	0.00434757
108058	Camk2d	1395.16	2440.93	16075.5	1870.62	21954	7139.78	4184.4	10261.4	47973	55364	586347	60787.7	3.14462	3.38756	4.20616	3.27199	4.34151	3.85369	3.62163	4.01121	4.681	4.74323	5.76815	4.78382	8479.34	20806.3	234166	2.45376	0.340714	27.6161	0.0283071
319190	Hist2h2be	1	3.12345e+06	1	2.71123e+06	1	2.84038e+06	1	3148.13	1	7252.28	1	427.123	0	6.49463	0	6.43317	0	6.45338	0	3.49805	0	3.86047	0	2.63055	1.44584e+06	1050.04	2560.13	0.00072625	0.304951	0.00177068	0.581028
67427	Rps20	1	1	26761.4	1	14794.7	9845.47	1	1	30489.6	1	1	1	0	0	4.42751	0	4.17011	3.99324	0	0	4.48415	0	0	0	8567.43	10163.9	1	1.18634	0.751104	0.000116721	0.0759698
13211	Dhx9	20582.1	1317.76	18397.6	482.587	6974.88	4000.28	1	1	1	1	1	1	4.31349	3.11984	4.26476	2.68358	3.84354	3.60209	0	0	0	0	0	0	8625.86	1	1	0.00011593	3.53416e-05	0.00011593	3.53416e-05
17706	ATP8	1	1	5438.77	1	27136.8	20146.1	1	1	1	1	1	1	0	0	3.7355	0	4.43356	4.30419	0	0	0	0	0	0	8787.45	1	1	0.000113799	0.0767154	0.000113799	0.0767154
12520	Cd81	1	3369.48	5757.72	4758	20473.8	18544.9	1	1	1	1	1	1	0	3.52756	3.76025	3.67742	4.3112	4.26822	0	0	0	0	0	0	8817.48	1	1	0.000113411	0.00446515	0.000113411	0.00446515
230908	Tardbp	5385.19	1692.48	27117.9	3898.19	10853.8	5148.03	1	1	1	1	1	1	3.7312	3.22852	4.43326	3.59086	4.03558	3.71164	0	0	0	0	0	0	9015.93	1	1	0.000110915	3.11175e-06	0.000110915	3.11175e-06
53602	Hpcal1	10457	1	34775.6	2438.28	4461.71	2098.63	1	1	1	1	1	1	4.01941	0	4.54127	3.38708	3.6495	3.32194	0	0	0	0	0	0	9038.69	1	1	0.000110635	0.00488607	0.000110635	0.00488607
69219	Ddah1	1	6496.46	9138.24	6399.11	9831.35	22808.2	1	1	1	1	1	1	0	3.81268	3.96086	3.80612	3.99261	4.35809	0	0	0	0	0	0	9112.4	1	1	0.000109741	0.00423947	0.000109741	0.00423947
12857	Cox4i1	2194.63	1	22824.1	1	1	30575.8	1	1	1	1	1	1	3.34136	0	4.35839	0	0	4.48538	0	0	0	0	0	0	9266.27	1	1	0.000107918	0.0789583	0.000107918	0.0789583
17257	Mecp2	27042.2	1	19588.4	3888.98	3589.7	1736.51	1	1	1	1	1	1	4.43204	0	4.292	3.58984	3.55506	3.23968	0	0	0	0	0	0	9307.79	1	1	0.000107437	0.0049008	0.000107437	0.0049008
14718	Got1	2226.84	843.34	9841.37	14257.2	17775.3	11119.7	1	1	1	1	1	1	3.34769	2.926	3.99306	4.15403	4.24982	4.04609	0	0	0	0	0	0	9343.96	1	1	0.000107021	1.09473e-05	0.000107021	1.09473e-05
269523	Vcp	1063.68	3395.87	12289.5	7790	15067.6	16630.4	1	1	86.1401	1	1	1	3.02681	3.53095	4.08953	3.89154	4.17804	4.2209	0	0	1.93521	0	0	0	9372.84	29.38	1	0.00313459	0.030295	0.000106691	5.55898e-06
72042	Cotl1	1	1	1	11299.1	30243.8	14999.8	1	1	1	1	1	1	0	0	0	4.05304	4.48064	4.17609	0	0	0	0	0	0	9424.28	1	1	0.000106109	0.0759687	0.000106109	0.0759687
19656	Rbmxl1	22659.7	6684.21	23698.5	266.598	3213.96	425.608	1	1	491.422	1	1	1	4.35525	3.82505	4.37472	2.42586	3.50704	2.62901	0	0	2.69145	0	0	0	9491.44	164.474	1	0.0173287	0.084092	0.000105358	0.00014932
14131	Fcgr3	1	1	1	1	41338.3	17022.3	1	1	1	1	1	1	0	0	0	0	4.61635	4.23102	0	0	0	0	0	0	9727.43	1	1	0.000102802	0.175193	0.000102802	0.175193
22201	Uba1	1940.05	5279.97	7170.66	11927.3	24249.9	7871.83	1	1	1	1	1	1	3.28781	3.72263	3.85556	4.07654	4.38471	3.89608	0	0	0	0	0	0	9739.95	1	1	0.00010267	1.59775e-06	0.00010267	1.59775e-06
17957	Napb	2544.4	1	10462.6	10148.1	19222.9	16836.3	1	1	1	1	1	1	3.40559	0	4.01964	4.00638	4.28382	4.22625	0	0	0	0	0	0	9869.22	1	1	0.000101325	0.00443195	0.000101325	0.00443195
15312	Hmgn1	40780.7	1	18620	1	1	1	1	1	1	1	1	1	4.61046	0	4.26998	0	0	0	0	0	0	0	0	0	9900.8	1	1	0.000101002	0.17508	0.000101002	0.17508
98932	Myl9	1	793.861	1	1	30212	29177.2	1	1	1	1.30361e+06	4.324e+06	812111	0	2.89974	0	0	4.48018	4.46504	0	0	0	6.11515	6.63589	5.90962	10031	1	2.14657e+06	9.96907e-05	0.0830664	213.994	0.00489334
218038	Amph	1	1	8338.7	8959.25	21498.9	21478.2	1	1	1	1	1	1	0	0	3.9211	3.95227	4.33242	4.332	0	0	0	0	0	0	10046.2	1	1	9.95403e-05	0.0253377	9.95403e-05	0.0253377
12632	Cfl2	1	1	17352	1	33320.8	9720.79	1	1	1	20352.5	132679	12296.9	0	0	4.23935	0	4.52271	3.9877	0	0	0	4.30862	5.1228	4.08979	10066.1	1	55109.6	9.93434e-05	0.076148	5.47477	0.0554064
18611	Pea15a	1	1	13127.6	1	24376.5	24001.7	1	1	1	1	1	1	0	0	4.11819	0	4.38697	4.38024	0	0	0	0	0	0	10251.5	1	1	9.7547e-05	0.075767	9.7547e-05	0.075767
21681	Alyref	12331.9	14484.2	2254.03	10365.4	13961.1	8266.49	1	919.238	1	1	4591.09	1	4.09103	4.16089	3.35296	4.01559	4.14492	3.91732	0	2.96343	0	0	3.66192	0	10277.2	307.079	1531.03	0.0298798	0.0934302	0.148974	0.153766
72948	Tppp	1	1	9194.64	4270.53	19176	29185.1	1	1	1	1	1	1	0	0	3.96353	3.63048	4.28276	4.46516	0	0	0	0	0	0	10304.7	1	1	9.7043e-05	0.0258437	9.7043e-05	0.0258437
110391	Qdpr	1	1111.3	12670.6	7094.76	20863.8	21461	1	1	1	1	1	1	0	3.04583	4.1028	3.85094	4.31939	4.33165	0	0	0	0	0	0	10533.7	1	1	9.4933e-05	0.0049102	9.4933e-05	0.0049102
22240	Dpysl3	1734.01	1	13850.3	12222.2	18651	16792	1	1	1	1	1590.07	1	3.23905	0	4.14146	4.08715	4.2707	4.2251	0	0	0	0	3.20142	0	10541.7	1	530.691	9.4861e-05	0.00460097	0.0503419	0.154319
114641	Rpl31	7430.73	7633.6	10493.5	7273.27	9380.64	21133.6	306.876	1	1	1	1	1	3.87103	3.88273	4.02092	3.86173	3.97223	4.32497	2.48696	0	0	0	0	0	10557.6	102.959	1	0.00975212	0.0614075	9.47189e-05	3.62767e-08
12317	Calr	1	732.668	4284.53	11360.6	21858	25794.7	1	1	1	1	1	1	0	2.86491	3.6319	4.0554	4.33961	4.41153	0	0	0	0	0	0	10671.9	1	1	9.3704e-05	0.00531989	9.3704e-05	0.00531989
20116	Rps8	11368.7	17288.5	18117.4	1290.3	8941.37	7223.87	1	1	1	786.659	1	1	4.05571	4.23776	4.2581	3.11069	3.9514	3.85877	0	0	0	2.89579	0	0	10705	1	262.886	9.34141e-05	3.10191e-06	0.0245573	0.0882221
100040298	Gm15501	11368.7	17288.5	18117.4	1290.3	8941.37	7223.87	1	1	1	786.659	1	1	4.05571	4.23776	4.2581	3.11069	3.9514	3.85877	0	0	0	2.89579	0	0	10705	1	262.886	9.34141e-05	3.10191e-06	0.0245573	0.0882221
26558	Homer3	1094.73	3235.2	22214.1	10523	15508	11893.1	1	340.817	4705.6	2090.16	5789.51	2498.62	3.03931	3.5099	4.34663	4.02214	4.19056	4.0753	0	2.53252	3.67262	3.32018	3.76264	3.3977	10744.7	1682.47	3459.43	0.156586	0.237267	0.321966	0.171535
56335	Mettl3	49614.8	15388.6	1	1	1	1	14728.5	459.284	1	1	1	1	4.69561	4.1872	0	0	0	0	4.16816	2.66208	0	0	0	0	10834.6	5062.93	1	0.467293	0.62936	9.22971e-05	0.175561
70350	Basp1	1958.12	1	6298.04	6196.39	21386.7	29855.3	1	1	495.733	963.958	13441.8	6778.21	3.29184	0	3.79921	3.79214	4.33014	4.47502	0	0	2.69525	2.98406	4.12846	3.83112	10949.2	165.911	7061.31	0.0151527	0.0959656	0.644913	0.645021
20005	Rpl9	15278.2	30547.6	1	1	10689.9	9563.48	1	1	3334.56	1	2211.85	1	4.18407	4.48498	0	0	4.02897	3.98062	0	0	3.52304	0	3.34476	0	11013.5	1112.19	737.949	0.100984	0.331266	0.0670039	0.298964
74325	Cltb	1	1	7230.91	8304.4	27151.6	23978.9	1	1	1	1	1	6993.95	0	0	3.85919	3.91931	4.43379	4.37983	0	0	0	0	0	3.84472	11111.3	1	2331.98	8.99985e-05	0.025558	0.209875	0.394166
170718	Idh3b	1	1	13374.3	12505.7	27115.2	14432.1	1	1	1	1	1	1	0	0	4.12627	4.09711	4.43321	4.15933	0	0	0	0	0	0	11238.2	1	1	8.89822e-05	0.025167	8.89822e-05	0.025167
19058	Ppp3r1	1	4124.44	23773.8	13680.7	14992.9	11418.5	1	1	1	1391.64	2966.62	1	0	3.61536	4.3761	4.13611	4.17589	4.05761	0	0	0	3.14353	3.47226	0	11331.9	1	1453.09	8.82463e-05	0.00430801	0.12823	0.418171
15384	Hnrnpab	15653.6	1960	14315.7	2457.51	17621.2	18021.3	1	1	548.336	1	1	1	4.19461	3.29226	4.15581	3.3905	4.24604	4.25579	0	0	2.73905	0	0	0	11671.6	183.445	1	0.0157173	0.0755111	8.56784e-05	4.30194e-06
102633458	Gm11100	8448.33	1	28823.1	1	15920.5	17330.7	1	1	1	1	1	1	3.92677	0	4.45974	0	4.20196	4.23882	0	0	0	0	0	0	11754.1	1	1	8.50767e-05	0.0253017	8.50767e-05	0.0253017
19055	Ppp3ca	832.228	1	16604.6	5760.04	27072.3	20342.4	1	1	1	1	1	1	2.92024	0	4.22023	3.76043	4.43252	4.3084	0	0	0	0	0	0	11768.7	1	1	8.49708e-05	0.00521001	8.49708e-05	0.00521001
22070	Tpt1	11208.1	1	8182.23	18376.9	6234.28	27103	1	1	1	1	1	1	4.04953	0	3.91287	4.26427	3.79479	4.43302	0	0	0	0	0	0	11850.9	1	1	8.43817e-05	0.00427532	8.43817e-05	0.00427532
20656	Sod2	1254.3	1	7283.42	16728.1	5538.35	41947	1	1	1	1	1	1	3.0984	0	3.86234	4.22345	3.74338	4.6227	0	0	0	0	0	0	12125.4	1	1	8.24718e-05	0.00504257	8.24718e-05	0.00504257
14225	Fkbp1a	1	1	1	1	55927.5	17148.4	1	1	1	1	1	1	0	0	0	0	4.74763	4.23422	0	0	0	0	0	0	12180	1	1	8.21019e-05	0.175558	8.21019e-05	0.175558
22352	Vim	768838	381462	94540.9	296946	143508	469773	1586.99	3486.94	27440.6	24075.7	103931	41403.6	5.88584	5.58145	4.97562	5.47268	5.15688	5.67189	3.20057	3.54244	4.43839	4.38158	5.01675	4.61704	359178	10838.2	56470.2	0.030175	0.0298087	0.157221	0.0243974
11737	Anp32a	1	1	1410.16	1	40409.8	32470.6	1	1	1	1	1	1	0	0	3.14927	0	4.60649	4.51149	0	0	0	0	0	0	12382.3	1	1	8.07607e-05	0.0812088	8.07607e-05	0.0812088
20972	Syngr1	1	1	10349.3	12504.1	38316.3	14018	1	1	1	1	1	1	0	0	4.01491	4.09705	4.58338	4.14669	0	0	0	0	0	0	12531.6	1	1	7.97981e-05	0.0253971	7.97981e-05	0.0253971
19899	Rpl18	1781.9	1	38679.5	17898.4	18130.3	1	1	1	1	1	5157.99	1	3.25088	0	4.58748	4.25282	4.2584	0	0	0	0	0	3.71248	0	12748.7	1	1720	7.84395e-05	0.0270618	0.134916	0.381446
12349	Car2	1	1	17655.6	11748.7	26822.5	21532.3	1	1	1	1	1	1	0	0	4.24688	4.06999	4.4285	4.33309	0	0	0	0	0	0	12960.2	1	1	7.71595e-05	0.0251585	7.71595e-05	0.0251585
229709	Ahcyl1	1048.8	953.993	2025.43	12622.2	33444.2	28011.5	1	757.368	1	10699.9	1	1	3.02069	2.97955	3.30652	4.10114	4.52432	4.44734	0	2.87931	0	4.02938	0	0	13017.7	253.123	3567.31	0.0194445	0.0909277	0.274036	0.213581
20462	Tra2b	28640.1	1	22978.3	1741.43	16889.9	7881.54	1	1	1	1	1	1	4.45698	0	4.36132	3.24091	4.22763	3.89661	0	0	0	0	0	0	13022	1	1	7.67928e-05	0.00475556	7.67928e-05	0.00475556
380684	Nefh	5580.35	7236.77	13609.1	15868.3	7532.19	28826.1	1	1	497.715	13459.1	172984	25539.6	3.74666	3.85954	4.13383	4.20053	3.87692	4.45979	0	0	2.69698	4.12902	5.23801	4.40721	13108.8	166.572	70660.9	0.0127069	0.0707439	5.39035	0.237697
16438	Itpr1	5441.4	3217.63	18641.5	13211.8	23694.4	15066.8	1	1	1	565.565	933.52	1	3.73571	3.50754	4.27048	4.12096	4.37465	4.17802	0	0	0	2.75248	2.97012	0	13212.2	1	500.028	7.56873e-05	8.62302e-07	0.0378458	0.153807
20513	Slc1a6	1801.92	4291.15	10776.9	19436.4	26883.1	16358.9	1	737.498	1	3867.91	1	1	3.25574	3.63257	4.03249	4.28862	4.42948	4.21375	0	2.86776	0	3.58748	0	0	13258.1	246.499	1289.97	0.0185924	0.0823253	0.0972971	0.14269
23969	Pacsin1	5058.84	823.738	10988.5	8620.88	32452.6	21821.4	1	1	1	1	1	1	3.70405	2.91579	4.04094	3.93555	4.51125	4.33888	0	0	0	0	0	0	13294.3	1	1	7.52201e-05	1.30643e-05	7.52201e-05	1.30643e-05
20655	Sod1	1	1	11275.4	12280.5	26682.3	29661.2	1	1	1	1	1	1	0	0	4.05213	4.08921	4.42622	4.47219	0	0	0	0	0	0	13316.9	1	1	7.50926e-05	0.0252979	7.50926e-05	0.0252979
20320	Nptn	1	1	11158.6	9611.94	39163.3	20000	1	1	1	1	1	1	0	0	4.04761	3.98281	4.59288	4.30103	0	0	0	0	0	0	13322.6	1	1	7.50602e-05	0.0254625	7.50602e-05	0.0254625
15275	Hk1	864.965	2208.04	10323.7	10925.3	34545.8	21894.9	1	1	1	199.343	1	1	2.937	3.34401	4.01384	4.03844	4.5384	4.34034	0	0	0	2.2996	0	0	13460.5	1	67.1143	7.42917e-05	2.01737e-05	0.00498604	0.0444649
20977	Syp	1	1	14440.5	1	39190.9	27462.5	1	1	1	1	1	1	0	0	4.15958	0	4.59319	4.43874	0	0	0	0	0	0	13516.1	1	1	7.39856e-05	0.0759402	7.39856e-05	0.0759402
380755	Lsmem1	1	9839.37	18750.6	18360.5	35226	1	1	1	1	1	1	1	0	3.99297	4.27302	4.26388	4.54686	0	0	0	0	0	0	0	13696.4	1	1	7.30119e-05	0.0253122	7.30119e-05	0.0253122
15191	Hdgf	1	1	13937.6	1	28809.4	44616.9	1	1	1	1	1	1	0	0	4.14419	0	4.45953	4.6495	0	0	0	0	0	0	14561.2	1	1	6.86759e-05	0.076059	6.86759e-05	0.076059
68585	Rtn4	496.887	1	9995.65	11158	16205.5	49603.9	1	1	1	1	1	1	2.69626	0	3.99981	4.04759	4.20966	4.69552	0	0	0	0	0	0	14576.8	1	1	6.8602e-05	0.00573618	6.8602e-05	0.00573618
18102	Nme1	3854.94	2280.52	22062.6	7875.89	26773.7	25301.6	1	1	1	1	1	1	3.58602	3.35803	4.34366	3.8963	4.42771	4.40315	0	0	0	0	0	0	14691.5	1	1	6.80664e-05	4.21366e-06	6.80664e-05	4.21366e-06
27207	Rps11	15641.5	26437.2	41704.7	1	3626.2	1517.07	1231.12	377.472	47344.1	344.109	1	1	4.19428	4.42222	4.62019	0	3.55945	3.18101	3.0903	2.57689	4.67527	2.5367	0	0	14821.3	16317.6	115.37	1.10096	0.904505	0.00778406	0.075578
56370	Tagln3	1	1	12319	10913	37129.7	28977.1	1	1	1	3846.39	474415	53428.2	0	0	4.09058	4.03795	4.56972	4.46205	0	0	0	3.58505	5.67616	4.72777	14890.1	1	177230	6.71585e-05	0.0254144	11.9025	0.142522
17967	Ncam1	1154.12	1443.94	11010.3	16653	29542.2	30127.7	1	1	1	1	1	1	3.06225	3.15955	4.0418	4.22149	4.47044	4.47897	0	0	0	0	0	0	14988.5	1	1	6.67177e-05	2.38437e-05	6.67177e-05	2.38437e-05
68097	Dynll2	12847.2	1	21417.9	13632.7	42044	1	1	675.818	70542.9	327017	403271	15403.4	4.10881	0	4.33078	4.13458	4.6237	0	0	2.82983	4.84845	5.51457	5.6056	4.18762	14990.6	23739.9	248564	1.58365	0.864052	16.5813	0.065424
13877	Erh	14107.4	1	53243.5	1	22719.4	664.996	1	1	12293.2	1	1	1	4.14945	0	4.72627	0	4.3564	2.82282	0	0	4.08966	0	0	0	15122.9	4098.38	1	0.271005	0.467223	6.61249e-05	0.0293952
28080	Atp5o	11928.1	13856.4	33419	18680.2	6129.02	7931.57	1	1	1	1	1	1	4.07657	4.14165	4.52399	4.27138	3.78739	3.89936	0	0	0	0	0	0	15324	1	1	6.52569e-05	2.30497e-07	6.52569e-05	2.30497e-07
14489	Mtpn	1	1	19424.6	9602.91	28073.6	35140.2	1	1	1	1	1	1	0	0	4.28835	3.9824	4.4483	4.5458	0	0	0	0	0	0	15373.9	1	1	6.50454e-05	0.025358	6.50454e-05	0.025358
11966	Atp6v1b2	8700.98	3602.45	13973.5	11071.6	41784.2	15456.5	1	1	1	1493.43	4184	376.24	3.93957	3.5566	4.14531	4.04421	4.62101	4.18911	0	0	0	3.17419	3.62159	2.57547	15764.9	1	2017.89	6.34322e-05	9.49251e-07	0.127999	0.0664618
67959	Puf60	1681.09	1	1	1	2608.82	90485.2	1	1	1	1	1	1	3.22559	0	0	0	3.41644	4.95658	0	0	0	0	0	0	15796.3	1	1	6.33058e-05	0.0841059	6.33058e-05	0.0841059
18195	Nsf	5306.92	1291.24	18722.6	14105.1	28894.9	27531.4	1	1	1	360.329	1	1	3.72484	3.11101	4.27237	4.14938	4.46082	4.43983	0	0	0	2.5567	0	0	15975.4	1	120.776	6.25964e-05	7.67576e-06	0.00756017	0.0573758
68193	Rpl24	5541.83	13455.4	6549.92	1	21739.6	51701.3	1	1	1	1	1	1	3.74365	4.1289	3.81624	0	4.33725	4.7135	0	0	0	0	0	0	16498.2	1	1	6.06127e-05	0.00449896	6.06127e-05	0.00449896
11973	Atp6v1e1	4526.88	1	18680.5	13734.7	37206.1	26374.5	1	1	1	1	2384.21	1	3.6558	0	4.27139	4.13782	4.57061	4.42118	0	0	0	0	3.37734	0	16753.9	1	795.404	5.96875e-05	0.00440131	0.0474757	0.15419
68365	Rab14	3356.74	5508.97	1	78874.8	10621.4	2198.94	1	1	1	234.834	1	1	3.52592	3.74107	0	4.89694	4.02618	3.34221	0	0	0	2.37076	0	0	16760.3	1	78.9446	5.96648e-05	0.00519045	0.00471022	0.0650778
71911	Bdh1	7074.48	6100.14	12513.5	20835.3	34303.1	20212	1	640.274	1	2148.42	1	1	3.84969	3.78534	4.09738	4.3188	4.53533	4.30561	0	2.80637	0	3.33212	0	0	16839.7	214.091	716.805	0.0127135	0.0730248	0.0425663	0.110064
57754	Cend1	5057.9	2783.06	24605.2	3617.03	44079.7	21081.8	1	1	1	193.9	1	1	3.70397	3.44452	4.39103	3.55835	4.64424	4.32391	0	0	0	2.28758	0	0	16870.8	1	65.3	5.92741e-05	6.4709e-06	0.0038706	0.0427403
12540	Cdc42	6017.01	1	24218.8	14434.2	35751.8	21385.8	1	1	1	1	1	1	3.77938	0	4.38415	4.15939	4.5533	4.33012	0	0	0	0	0	0	16968.1	1	1	5.89341e-05	0.0043097	5.89341e-05	0.0043097
211914	Asap2	1	1	1	1	43705.4	60646.3	80821.9	1	1	1	1	1	0	0	0	0	4.64053	4.7828	4.90753	0	0	0	0	0	17392.6	26941.3	1	1.54901	0.974616	5.74957e-05	0.174749
19291	Purb	1	1	15625.6	7042.95	51197.9	31919.5	1	1	935.484	4720.7	6074.76	1	0	0	4.19384	3.84775	4.70925	4.50406	0	0	2.97104	3.67401	3.78353	0	17631.3	312.495	3598.82	0.0177238	0.217812	0.204115	0.812431
18537	Pcmt1	3435.44	703.589	7392.22	33424.9	45715.9	15769.8	1	1	1	1	1	1	3.53598	2.84732	3.86877	4.52407	4.66007	4.19783	0	0	0	0	0	0	17740.3	1	1	5.63688e-05	3.0533e-05	5.63688e-05	3.0533e-05
59021	Rab2a	1732.32	4353.87	22202.7	18944.3	34399.5	25398.6	1	1	1	1	1	1	3.23863	3.63888	4.34641	4.27748	4.53655	4.40481	0	0	0	0	0	0	17838.6	1	1	5.60584e-05	6.75609e-06	5.60584e-05	6.75609e-06
12417	Cbx3	22365.9	1	56852.4	4791.67	14456.6	9886.04	1	1	1	1	1	1	4.34959	0	4.75475	3.68049	4.16007	3.99502	0	0	0	0	0	0	18058.9	1	1	5.53742e-05	0.00449968	5.53742e-05	0.00449968
22223	Uchl1	6096.32	1	15038.2	15269.9	35780.3	36972.4	1	1	1	1	1	1	3.78507	0	4.1772	4.18384	4.55364	4.56788	0	0	0	0	0	0	18193	1	1	5.49662e-05	0.00435231	5.49662e-05	0.00435231
20979	Syt1	4073.03	3060.78	21092.9	10749.8	42434.2	28919.7	1	102.557	1	270.94	1	1	3.60992	3.48583	4.32414	4.0314	4.62772	4.46119	0	2.01097	0	2.43287	0	0	18388.4	34.8525	90.9798	0.00189535	0.0285658	0.00494768	0.0494447
170930	Sumo2	1	1	1	1	1	111078	1	1	1	1	1	1	0	0	0	0	0	5.04563	0	0	0	0	0	0	18513.8	1	1	5.40136e-05	0.363217	5.40136e-05	0.363217
77134	Hnrnpa0	23816.4	2824.72	49743	4027.69	23515.9	7342.54	1	1	1	1	1	1	4.37688	3.45098	4.69673	3.60506	4.37136	3.86585	0	0	0	0	0	0	18545	1	1	5.39228e-05	5.56296e-06	5.39228e-05	5.56296e-06
57320	Park7	1	1	23777.8	23599.4	28980.6	37293.9	1	1	1	1	1	1	0	0	4.37617	4.3729	4.46211	4.57164	0	0	0	0	0	0	18942.3	1	1	5.27919e-05	0.0250753	5.27919e-05	0.0250753
26950	Vsnl1	11254	12749.4	53800.4	11183.8	13647.2	17853.3	1	1	1	2015.43	1	1	4.05131	4.10549	4.73079	4.04859	4.13504	4.25172	0	0	0	3.30437	0	0	20081.3	1	672.476	4.97974e-05	1.92606e-07	0.0334876	0.104016
17274	Rab8a	1	1	122280	1	1	1054.76	1	1	1	289.026	1	1	0	0	5.08736	0	0	3.02315	0	0	0	2.46094	0	0	20556.5	1	97.0088	4.86465e-05	0.191551	0.00471913	0.676678
14870	Gstp1	1	1	17358.5	13157.9	57516.7	37230	1	1	1	1	1	1	0	0	4.23951	4.11919	4.75979	4.57089	0	0	0	0	0	0	20877.5	1	1	4.78984e-05	0.0254776	4.78984e-05	0.0254776
70025	Acot7	2739.84	3272.82	26689.3	20032.2	36692.2	37893.8	1	1	1	1	1	1	3.43773	3.51492	4.42634	4.30173	4.56457	4.57857	0	0	0	0	0	0	21220	1	1	4.71253e-05	6.71666e-06	4.71253e-05	6.71666e-06
268860	Abat	5074.56	1053.32	33864	18064	41922.2	30108	1	1	1	1	1	1	3.7054	3.02256	4.52974	4.25681	4.62244	4.47868	0	0	0	0	0	0	21681	1	1	4.61233e-05	1.67179e-05	4.61233e-05	1.67179e-05
56258	Hnrnph2	1	1	53649.6	1	46469.8	30160.1	1	1254.45	2630.82	4950.45	1	2185.92	0	0	4.72957	0	4.66717	4.47943	0	3.09845	3.42009	3.69464	0	3.33963	21713.8	1295.43	2379.12	0.0596592	0.929202	0.109567	0.984456
14862	Gstm1	789.508	1	36283.4	23013.5	43705.7	28588.1	1	1	1	1	1	1	2.89736	0	4.55971	4.36198	4.64054	4.45618	0	0	0	0	0	0	22063.5	1	1	4.53237e-05	0.00546683	4.53237e-05	0.00546683
21881	Tkt	9964.12	1	29643.3	7058.62	44916	41329.8	1	1	1	1	1	1	3.99844	0	4.47193	3.84872	4.6524	4.61626	0	0	0	0	0	0	22152.1	1	1	4.51424e-05	0.00441945	4.51424e-05	0.00441945
104001	Rtn1	1	1821.31	10493.8	25939.9	50115.9	45515	1	1	1	459.588	1	1	0	3.26038	4.02093	4.41397	4.69998	4.65815	0	0	0	2.66237	0	0	22314.5	1	153.863	4.4814e-05	0.0049893	0.0068952	0.0743635
69017	Prrt2	13655.7	1	23871.4	14762	48905.7	32852.2	1	1	1	1	1	1	4.13531	0	4.37788	4.16915	4.68936	4.51656	0	0	0	0	0	0	22341.3	1	1	4.47601e-05	0.00422585	4.47601e-05	0.00422585
12716	Ckmt1	6571.56	6262.26	32837.1	1	64056.5	24534.3	1	168.934	1	1072.61	1	1	3.81767	3.79673	4.51637	0	4.80656	4.38977	0	2.22772	0	3.03044	0	0	22377.1	56.9779	358.203	0.00254626	0.0378551	0.0160075	0.107732
11964	Atp6v1a	9385.25	2288.15	22622.1	14789	41789.1	43992.8	1	1	1	1	6579.04	2808.81	3.97245	3.35948	4.35453	4.16994	4.62106	4.64338	0	0	0	0	3.81816	3.44852	22477.7	1	3129.62	4.44885e-05	4.19937e-06	0.139232	0.282435
73139	Cenpv	47067.8	1	47343.9	1	30066	13722	1	1	1	1	1	1	4.67272	0	4.67526	0	4.47808	4.13742	0	0	0	0	0	0	23033.6	1	1	4.34148e-05	0.0253493	4.34148e-05	0.0253493
27370	Rps26	25748.9	53399.2	46089.2	19603.5	1	1	1	8459.26	15603.7	7609.07	1	1	4.41076	4.72753	4.6636	4.29233	0	0	0	3.92733	4.19323	3.88133	0	0	24140.5	8021.31	2537.02	0.332276	0.861182	0.105094	0.341146
110446	Acat1	12472.8	7586.2	22506.3	14845.1	57632.1	30355.6	1	1	1	1	1	1	4.09596	3.88002	4.3523	4.17158	4.76066	4.48224	0	0	0	0	0	0	24233	1	1	4.1266e-05	4.23448e-07	4.1266e-05	4.23448e-07
26757	Dpysl4	1	2760.67	19831	12594.9	49719.3	64574.2	1	1	1	1	1	1	0	3.44102	4.29735	4.1002	4.69652	4.81006	0	0	0	0	0	0	24913.5	1	1	4.01388e-05	0.00482016	4.01388e-05	0.00482016
68015	Trap1	12757	9531.29	26982.9	27942.5	43112.8	30559.2	1	1	1197.39	4285.3	2254.11	1	4.10575	3.97915	4.43109	4.44627	4.63461	4.48514	0	0	3.07824	3.63198	3.35297	0	25147.6	399.798	2180.13	0.0158981	0.0822372	0.0866935	0.225086
14432	Gap43	8164.86	1	37397.3	13808.6	66378.4	27757.5	1	1	1	185.06	2465.49	724.919	3.91195	0	4.57284	4.14015	4.82203	4.44338	0	0	0	2.26731	3.3919	2.86029	25584.6	1	1125.16	3.9086e-05	0.00439154	0.0439779	0.353483
13007	Csrp1	1	1	5326.65	1	149103	1	1	1	1	1	1	1	0	0	3.72645	0	5.17349	0	0	0	0	0	0	0	25739	1	1	3.88516e-05	0.18167	3.88516e-05	0.18167
11941	Atp2b2	20646.2	9656.96	24546	23006	37760.9	39336.6	14.2795	1	1	876.034	1	1	4.31484	3.98484	4.38998	4.36184	4.57704	4.5948	1.15471	0	0	2.94252	0	0	25825.4	5.42651	292.678	0.000210123	0.00671642	0.0113329	0.0732838
68263	Pdhb	3900.46	554.04	34086.3	18160.9	53771.2	44632.6	1	1	1	1	1	1	3.59112	2.74354	4.53258	4.25914	4.73055	4.64965	0	0	0	0	0	0	25850.9	1	1	3.86833e-05	4.99518e-05	3.86833e-05	4.99518e-05
14751	Gpi1	17798.8	4148.07	19274.4	28721.2	54359.2	31311	1	1	1	1	1	1	4.25039	3.61785	4.28498	4.4582	4.73527	4.4957	0	0	0	0	0	0	25935.4	1	1	3.85573e-05	1.12898e-06	3.85573e-05	1.12898e-06
66237	Atp6v1g2	13606.5	1	28991.3	9789.68	79311.7	25009.7	1	1	1	1	1	1	4.13375	0	4.46227	3.99077	4.89934	4.39811	0	0	0	0	0	0	26118.3	1	1	3.82873e-05	0.00437793	3.82873e-05	0.00437793
66043	Atp5d	1	12075	90311.4	16830.4	37770.2	1	1	1	1	1	1	1	0	4.08189	4.95574	4.2261	4.57715	0	0	0	0	0	0	0	26164.8	1	1	3.82192e-05	0.0258006	3.82192e-05	0.0258006
14719	Got2	17223.4	4586.35	36274.3	38585.5	43994.9	22802	1	100.979	1	1	1	1	4.23612	3.66147	4.5596	4.58642	4.6434	4.35797	0	2.00423	0	0	0	0	27244.4	34.3264	1	0.00125994	0.0266661	3.67048e-05	9.14906e-07
19384	Ran	24831.8	15037.3	37935.4	31392	40669	18356.6	1	1	1	1	1	1	4.39501	4.17717	4.57905	4.49682	4.60926	4.26379	0	0	0	0	0	0	28037	1	1	3.56672e-05	2.01656e-08	3.56672e-05	2.01656e-08
20103	Rps5	1	1	51554.7	70969.3	46856.8	1	1	1	1	1	1	1	0	0	4.71227	4.85107	4.67077	0	0	0	0	0	0	0	28230.6	1	1	3.54225e-05	0.0756428	3.54225e-05	0.0756428
67834	Idh3a	7753.72	762.81	23102.2	7916.76	71075.1	59197.4	1	1	1	1	1	1	3.88951	2.88242	4.36365	3.89855	4.85172	4.7723	0	0	0	0	0	0	28301.3	1	1	3.5334e-05	3.56373e-05	3.5334e-05	3.56373e-05
11758	Prdx6	1	1	32629.2	8868.38	71643.5	59169.1	1	1	1	1	1	1	0	0	4.51361	3.94784	4.85518	4.7721	0	0	0	0	0	0	28718.7	1	1	3.48205e-05	0.0258554	3.48205e-05	0.0258554
27425	Atp5l	1	1	88717.9	1	30142.7	59247.8	1	1	1	1	1	1	0	0	4.94801	0	4.47918	4.77267	0	0	0	0	0	0	29685.2	1	1	3.36868e-05	0.0759411	3.36868e-05	0.0759411
15381	Hnrnpc	57489.6	33009	47549.4	4069	29131.6	7502.31	1	299.966	49.5184	1	1	1	4.75959	4.51863	4.67714	3.60949	4.46436	3.87519	0	2.47707	1.69477	0	0	0	29791.8	116.828	1	0.00392149	0.0490978	3.35663e-05	3.07405e-06
94332	Cadm3	1503.26	4940.69	38016	28003.7	55730.1	51777.8	1	1	1	1	1	1	3.17703	3.69379	4.57997	4.44721	4.74609	4.71414	0	0	0	0	0	0	29995.3	1	1	3.33386e-05	1.68273e-05	3.33386e-05	1.68273e-05
67186	Rplp2	16569.5	1	37721.5	24332.8	51105.6	50598.5	1	1	5615.33	1	7568	1023.82	4.21931	0	4.57659	4.38619	4.70847	4.70414	0	0	3.74937	0	3.87898	3.01023	30054.8	1872.44	2864.28	0.0623009	0.169298	0.0953018	0.356256
15388	Hnrnpl	64513.1	13571.7	54828.4	5006.26	33454.7	9749.52	1	1	1	1	1	1	4.80965	4.13263	4.73901	3.69951	4.52446	3.98898	0	0	0	0	0	0	30187.3	1	1	3.31265e-05	2.4407e-06	3.31265e-05	2.4407e-06
19934	Rpl22	31047.3	17537.5	41758.8	38015.4	33920	20615.6	1	1	1	1	1	1	4.49202	4.24397	4.62075	4.57996	4.53046	4.3142	0	0	0	0	0	0	30482.4	1	1	3.28058e-05	9.53142e-09	3.28058e-05	9.53142e-09
14567	Gdi1	5044.83	1	48344.6	5340.95	81949.7	42822.6	1	1	1	1	1	1	3.70285	0	4.68435	3.72762	4.91355	4.63167	0	0	0	0	0	0	30583.9	1	1	3.26969e-05	0.00487325	3.26969e-05	0.00487325
71679	Atp5h	20419.6	1	76448.6	20293.7	39953.2	31521.9	1	1	1	1	1	1	4.31005	0	4.88337	4.30736	4.60155	4.49861	0	0	0	0	0	0	31439.7	1	1	3.1807e-05	0.0042234	3.1807e-05	0.0042234
115489720	115489720	23194.9	106688	1	39155.3	1	20987	1	1	9968.93	1	64257.7	1	4.36539	5.02811	0	4.59279	0	4.32195	0	0	3.99865	0	4.80792	0	31671.2	3323.64	21419.9	0.104942	0.35338	0.676321	0.487671
17762	Mapt	10038.7	819.201	28283.1	17809.7	61239	74628	1	1	1	1	1	1	4.00168	2.91339	4.45153	4.25066	4.78703	4.8729	0	0	0	0	0	0	32136.3	1	1	3.11175e-05	2.88286e-05	3.11175e-05	2.88286e-05
67041	Oxct1	3445.38	8276.79	39383.1	15147	75918.6	51190.3	1	1	1	1	1	1	3.53724	3.91786	4.59531	4.18033	4.88035	4.70919	0	0	0	0	0	0	32226.9	1	1	3.103e-05	5.22228e-06	3.103e-05	5.22228e-06
14661	Glud1	583.831	4085.38	32976.9	31845.2	70040.3	56777.5	1	1	1	1	1	1	2.76629	3.61123	4.51821	4.50304	4.84535	4.75418	0	0	0	0	0	0	32718.2	1	1	3.0564e-05	5.72543e-05	3.0564e-05	5.72543e-05
17709	COX2	11035.7	6234.84	6552.46	131502	20695.8	22520.2	1	1	1	1	1	1	4.0428	3.79483	3.8164	5.11893	4.31588	4.35257	0	0	0	0	0	0	33090.2	1	1	3.02204e-05	4.39408e-06	3.02204e-05	4.39408e-06
19324	Rab1a	19792.9	13623	1	112193	44552.3	12166	1	1	1	234.834	1	1	4.29651	4.13427	0	5.04997	4.64887	4.08515	0	0	0	2.37076	0	0	33721.4	1	78.9446	2.96548e-05	0.00446188	0.00234108	0.0406863
20980	Syt2	5595.55	12907.3	49921.3	25335.7	59849.9	60472.9	1	112.325	531.479	296.743	1	1	3.74784	4.11083	4.69829	4.40373	4.77706	4.78156	0	2.05048	2.72549	2.47238	0	0	35680.4	214.934	99.5811	0.00602387	0.0688999	0.00279092	0.0435921
53617	Krt35	1	1	214158	1	1	1	1	1	302227	1	1	1	0	0	5.33073	0	0	0	0	0	5.48033	0	0	0	35693.8	100743	1	2.82243	0.675665	2.80161e-05	0.363217
11958	Atp5k	37995	24264.3	66208.3	1	44773.9	43788.7	1	1	1	1	1	1	4.57973	4.38497	4.82091	0	4.65102	4.64136	0	0	0	0	0	0	36171.9	1	1	2.76458e-05	0.00415363	2.76458e-05	0.00415363
67951	Tubb6	1	1	154441	11370.4	1	52000.3	1	1	1	1	1	1	0	0	5.18876	4.05577	0	4.71601	0	0	0	0	0	0	36302.5	1	1	2.75463e-05	0.0777024	2.75463e-05	0.0777024
67295	Rab3c	1	1	106434	1	61240.3	60155.9	1	1	1	300.587	1	1	0	0	5.02708	0	4.78704	4.77928	0	0	0	2.47797	0	0	37972.2	1	100.862	2.63351e-05	0.0757055	0.00265622	0.279323
16675	Krt27	1	1	1	231082	1	1	1	1004.9	1	12900.2	1	1	0	0	0	5.36377	0	0	0	3.00212	0	4.1106	0	0	38514.5	335.632	4300.72	0.00871442	0.939592	0.111665	0.786209
270192	Rab6b	14535.8	12974.3	60597.3	58537.1	85630.5	1	1	1	1	2124.69	1	1	4.16244	4.11308	4.78245	4.76743	4.93263	0	0	0	0	3.3273	0	0	38712.7	1	708.896	2.58313e-05	0.00440949	0.0183117	0.117446
72014	Btbd17	18763.6	9929.87	66992.2	83124.6	18236.4	44216.5	1	1	1	2875.74	9758.06	2398.62	4.27332	3.99694	4.82602	4.91973	4.26094	4.64558	0	0	0	3.45875	3.98936	3.37996	40210.5	1	5010.81	2.48691e-05	7.52349e-07	0.124614	0.018295
18643	Pfn1	10536.6	9685.18	58504.5	31692.8	75377.9	57791.1	1	1	1	1	1	1	4.0227	3.98611	4.76719	4.50096	4.87724	4.76186	0	0	0	0	0	0	40598	1	1	2.46318e-05	1.09827e-06	2.46318e-05	1.09827e-06
19325	Rab10	1	1	123214	113139	9584.6	1	1	1	1	289.026	1	1	0	0	5.09066	5.05361	3.98157	0	0	0	0	2.46094	0	0	40990.1	1	97.0088	2.43962e-05	0.0781185	0.00236664	0.292767
57423	Atp5j2	1	26062.9	83353.4	42033.4	39404.1	56281.1	1	1	1	1	1	1	0	4.41602	4.92092	4.62359	4.59554	4.75036	0	0	0	0	0	0	41189.3	1	1	2.42781e-05	0.00417353	2.42781e-05	0.00417353
54683	Prdx5	7667.57	10557.2	2019.34	32567.2	60943.6	144494	1	632.791	1	1	1	1	3.88466	4.02355	3.30521	4.51278	4.78493	5.15985	0	2.80126	0	0	0	0	43041.5	211.597	1	0.00491612	0.0595476	2.32334e-05	1.96448e-05
14645	Glul	13203.3	11815.3	26506.2	30569.2	104555	72307.6	1	1	1	1	1	1	4.12068	4.07245	4.42335	4.48528	5.01934	4.85918	0	0	0	0	0	0	43159.4	1	1	2.31699e-05	9.45976e-07	2.31699e-05	9.45976e-07
18040	Nefm	23829.8	13492	27390	58406.6	13154	130310	334.068	494.575	5851.62	46151.6	559296	59917.5	4.37712	4.13007	4.43759	4.76646	4.11906	5.11498	2.52383	2.69423	3.76728	4.66419	5.74764	4.77755	44430.3	2226.75	221788	0.0501179	0.0451021	4.99183	0.231231
19340	Rab3d	1	1	129781	1	69012.4	72266.9	1	1	1	250.489	1	1	0	0	5.11321	0	4.83893	4.85894	0	0	0	2.39879	0	0	45177.2	1	84.1632	2.2135e-05	0.0757225	0.00186295	0.261234
11840	Arf1	10766.4	5879.21	70017.5	23733.6	126777	36077.2	1	1	12214.6	1431.8	1	1	4.03207	3.76932	4.84521	4.37536	5.10304	4.55723	0	0	4.08688	3.15588	0	0	45541.8	4072.19	477.933	0.0894165	0.149012	0.0104944	0.0790134
11842	Arf3	10766.4	5879.21	70017.5	23733.6	126777	36077.2	1	1	12214.6	1431.8	1	1	4.03207	3.76932	4.84521	4.37536	5.10304	4.55723	0	0	4.08688	3.15588	0	0	45541.8	4072.19	477.933	0.0894165	0.149012	0.0104944	0.0790134
29811	Ndrg2	8843.34	7753.65	54475.1	38552.5	113713	51034.4	1	1	1	1	1	1	3.94662	3.88951	4.7362	4.58605	5.05581	4.70786	0	0	0	0	0	0	45728.7	1	1	2.18681e-05	2.59495e-06	2.18681e-05	2.59495e-06
12974	Cs	5369.36	1	47502.8	51919.4	94701.9	75740.8	1	179.743	1	1	1	1	3.72992	0	4.67672	4.71533	4.97636	4.87933	0	2.25465	0	0	0	0	45872.5	60.5811	1	0.00132064	0.0303792	2.17995e-05	0.00461587
15254	Hint1	13403	1	48018	32660.7	99408.8	84053.5	1	1	1	1	1	1	4.1272	0	4.6814	4.51403	4.99742	4.92456	0	0	0	0	0	0	46257.5	1	1	2.16181e-05	0.00434646	2.16181e-05	0.00434646
20614	Snap25	12266.3	9218.6	30925.3	34681.8	134494	58440.3	1	1	465.254	13061.9	6529.09	1	4.08871	3.96466	4.49031	4.5401	5.1287	4.76671	0	0	2.66769	4.11601	3.81485	0	46671.1	155.751	6530.67	0.00333721	0.0508743	0.13993	0.295963
20404	Sh3gl2	24469.3	7692.24	32087.8	22561.4	117185	76486.7	1	1	1	1	1	1	4.38862	3.88605	4.50634	4.35337	5.06887	4.88359	0	0	0	0	0	0	46747.1	1	1	2.13917e-05	1.47048e-06	2.13917e-05	1.47048e-06
19231	Ptma	28256.1	1	39097.7	17602.8	91595.3	113687	1	1	20750.1	1	1	1	4.45111	0	4.59215	4.24558	4.96187	5.05571	0	0	4.31702	0	0	0	48373.2	6917.38	1	0.143	0.22573	2.06726e-05	0.00433461
66489	Rpl35	41058.8	126519	98771.3	29932.5	1	1	1	325.314	28468.8	1	1	1	4.61341	5.10216	4.99463	4.47614	0	0	0	2.5123	4.45437	0	0	0	49380.6	9598.36	1	0.194375	0.618753	2.02509e-05	0.0254215
14693	Gnb2	18213.7	22334	64728.2	55347.3	71683	67571.7	1	1	1	885.193	1	1	4.2604	4.34897	4.81109	4.7431	4.85542	4.82977	0	0	0	2.94704	0	0	49979.7	1	295.731	2.00081e-05	1.29804e-07	0.00591702	0.0634445
19290	Pura	19988.5	8558.44	53863.7	51189	105933	62490.8	1	1	1	8784.1	16988.5	2332.88	4.30078	3.93239	4.7313	4.70918	5.02503	4.79582	0	0	0	3.9437	4.23015	3.36789	50337.3	1	9368.48	1.9866e-05	1.01539e-06	0.186114	0.0757796
19346	Rab6a	11628.7	10379.4	48477.9	46829.7	68504.4	119993	1	1	1	1699.75	1	1	4.06553	4.01617	4.68554	4.67052	4.83572	5.07916	0	0	0	3.23039	0	0	50968.9	1	567.25	1.96198e-05	1.53655e-06	0.0111293	0.0801395
192662	Arhgdia	12674.5	1	53635.4	38942.4	107336	95787.3	1	1	1	1	1	1	4.10293	0	4.72945	4.59042	5.03075	4.98131	0	0	0	0	0	0	51396.2	1	1	1.94567e-05	0.00437615	1.94567e-05	0.00437615
14688	Gnb1	24045.2	1	71655.5	62032.8	79719.5	74763.5	1	1	1	1	7107.53	1	4.38103	0	4.85525	4.79262	4.90156	4.87369	0	0	0	0	3.85172	0	52036.2	1	2369.84	1.92174e-05	0.00419201	0.0455422	0.157848
15528	Hspe1	1	5558.96	59807.1	7440.24	103818	139634	1	1	1	1	1	1	0	3.74499	4.77675	3.87159	5.01627	5.14499	0	0	0	0	0	0	52709.9	1	1	1.89718e-05	0.00504257	1.89718e-05	0.00504257
20383	Srsf3	70286.7	16012.1	95313.3	24518.8	85640.6	27412.7	1	1	1	1	1	1	4.84687	4.20445	4.97915	4.3895	4.93268	4.43795	0	0	0	0	0	0	53197.4	1	1	1.87979e-05	3.77164e-07	1.87979e-05	3.77164e-07
76308	Rab1b	21112.5	14531.2	137612	122433	1	27355.6	1	1	1	250.489	1	1	4.32454	4.1623	5.13866	5.0879	0	4.43705	0	0	0	2.39879	0	0	53840.9	1	84.1632	1.85732e-05	0.00451606	0.00156318	0.0366908
67671	Rpl38	50893.8	64411.4	73008.9	55127.8	46302	36823.5	1	3890.59	64127.4	1	1	1	4.70666	4.80896	4.86338	4.74137	4.6656	4.56612	0	3.59002	4.80704	0	0	0	54427.9	22673	1	0.416569	0.313512	1.83729e-05	1.18868e-09
77407	Rab35	1	1	142344	129567	44451.3	26196.6	1	1	1	326.725	1	1	0	0	5.15334	5.1125	4.64788	4.41824	0	0	0	2.51418	0	0	57093.6	1	109.575	1.75151e-05	0.0255852	0.00191922	0.117572
12933	Crmp1	14853.5	3849.62	49239.3	59217	128925	86563.4	1	188.2	1	719.857	1507.14	1	4.17183	3.58542	4.69231	4.77245	5.11034	4.93733	0	2.27462	0	2.85725	3.17815	0	57108	63.3999	742.665	0.00111018	0.0288778	0.0130046	0.122356
20617	Snca	10462.2	1	85090.7	30462	178053	45576.9	1	1	1	1	1	1	4.01962	0	4.92988	4.48376	5.25055	4.65875	0	0	0	0	0	0	58274.2	1	1	1.71602e-05	0.00453178	1.71602e-05	0.00453178
20910	Stxbp1	17685.9	5086.25	83030.2	58706	99241.2	87543.6	1	1	1	3907.15	385.757	1	4.24763	3.7064	4.91924	4.76868	4.99669	4.94222	0	0	0	3.59186	2.58631	0	58548.9	1	1431.3	1.70797e-05	3.7247e-06	0.0244463	0.136227
22318	Vamp2	14856	3060.13	58600	26766	150751	103036	1	1	1	1	1	1	4.1719	3.48574	4.7679	4.42758	5.17826	5.01299	0	0	0	0	0	0	59511.5	1	1	1.68035e-05	1.04377e-05	1.68035e-05	1.04377e-05
78303	Hist3h2ba	2.77791e+07	3.12345e+06	1.48917e+07	2.71123e+06	9.50066e+06	2.84038e+06	1	3148.13	1	7252.28	1	427.123	7.44372	6.49463	7.17294	6.43317	6.97775	6.45338	0	3.49805	0	3.86047	0	2.63055	1.01411e+07	1050.04	2560.13	0.000103544	0.0372653	0.000252452	0.0516573
11957	Atp5j	43382.3	48130.1	88153.2	54605.4	68959.4	58314.5	1	1	1	1	1	1	4.63731	4.68242	4.94524	4.73724	4.83859	4.76578	0	0	0	0	0	0	60257.5	1	1	1.65954e-05	1.47954e-09	1.65954e-05	1.47954e-09
224481	Tfb1m	301833	66282	1	1	1	1	1	1	1	1	1	1	5.47977	4.8214	0	0	0	0	0	0	0	0	0	0	61353.2	1	1	1.62991e-05	0.175776	1.62991e-05	0.175776
67248	Rpl39	46389.8	213376	1	78310.6	1	41974	1	1	19937.9	1	128515	1	4.66642	5.32914	0	4.89382	0	4.62298	0	0	4.29968	0	5.10895	0	63342	6646.62	42839.1	0.104932	0.359278	0.676314	0.485309
20964	Syn1	13263.8	11323.1	45500.1	75110.6	151689	89366.7	1	1	1	450.787	1	1	4.12267	4.05396	4.65801	4.8757	5.18095	4.95118	0	0	0	2.65397	0	0	64375.6	1	150.929	1.55338e-05	2.01707e-06	0.00234451	0.0458547
15516	Hsp90ab1	38455.3	18909.6	41833.8	60496.2	148181	86241.9	1	1	2978.09	6571.07	2311.9	1	4.58496	4.27668	4.62153	4.78173	5.17079	4.93572	0	0	3.47394	3.81764	3.36397	0	65686.4	993.365	2961.32	0.0151228	0.0893329	0.0450828	0.190852
13002	Dnajc5	1	35022.3	35849.9	81557	137801	117524	1	1	1	1	1	1	0	4.54435	4.55449	4.91146	5.13925	5.07013	0	0	0	0	0	0	67959.2	1	1	1.47147e-05	0.00424809	1.47147e-05	0.00424809
14681	Gnao1	37538.4	45955.9	87802.3	63113.7	105630	71017.5	1	1	3448.13	6270.29	16089.8	1087.59	4.57448	4.66234	4.94351	4.80012	5.02379	4.85137	0	0	3.53758	3.79729	4.20655	3.03647	68509.6	1150.04	7815.91	0.0167866	0.0907992	0.114085	0.0756797
11429	Aco2	19024.3	12047.2	82096.6	67706.6	124436	116841	1	1	1	2420.43	590.013	1	4.27931	4.08089	4.91433	4.83063	5.09495	5.0676	0	0	0	3.38389	2.77086	0	70358.7	1	1003.81	1.42129e-05	1.30426e-06	0.0142671	0.121298
18655	Pgk1	12621.6	10592	78310.2	45527.2	131785	155616	1	1	1	1	1	1	4.10111	4.02498	4.89382	4.65827	5.11986	5.19205	0	0	0	0	0	0	72408.6	1	1	1.38105e-05	3.07058e-06	1.38105e-05	3.07058e-06
234267	Gpm6a	55026	18737.8	59360.4	60818	158442	86945.8	1	1	1	8153.02	1438.36	1	4.74057	4.27272	4.7735	4.78403	5.19987	4.93925	0	0	0	3.91132	3.15787	0	73221.7	1	3197.46	1.36572e-05	2.1925e-07	0.0436682	0.178622
20965	Syn2	8620.88	6228.11	59957.5	102937	186714	85829.1	1	932.429	1	4409.35	1069.31	574.038	3.93555	3.79436	4.77784	5.01257	5.27118	4.93363	0	2.96962	0	3.64437	3.02911	2.75894	75047.8	311.476	2017.57	0.00415037	0.059106	0.0268838	0.0078784
15289	Hmgb1	12934	8929.16	66160.1	1498.27	189769	180767	1	1	1	1	8154.76	1	4.11173	3.95081	4.8206	3.17559	5.27822	5.25712	0	0	0	0	3.91141	0	76676.2	1	2718.92	1.30418e-05	4.71271e-05	0.0354597	0.130471
19338	Rab33b	34886	31138.3	94088.2	88023	127765	109074	1	1	1	5099.25	1	1	4.54265	4.49329	4.97353	4.9446	5.10641	5.03772	0	0	0	3.70751	0	0	80829	1	1700.42	1.23718e-05	1.01191e-07	0.0210372	0.0986517
17992	Ndufa4	60023.8	60003.8	157072	73877.8	71976.3	63124.1	1	3765.16	43688.9	1	25115.3	3214.49	4.77832	4.77818	5.1961	4.86851	4.85719	4.8002	0	3.57578	4.64037	0	4.39994	3.50711	81012.9	15818.3	9443.6	0.195257	0.266482	0.116569	0.23644
11932	Atp1b2	57803	48698.5	144251	52699.9	138593	99100.1	1	1	1	1	1	1	4.76195	4.68752	5.15912	4.72181	5.14174	4.99607	0	0	0	0	0	0	90190.9	1	1	1.10876e-05	3.40652e-08	1.10876e-05	3.40652e-08
20203	S100b	15730.8	1	106980	40195.4	197303	184555	1	1	1	12750.2	1	1	4.19675	0	5.0293	4.60418	5.29513	5.26613	0	0	0	4.10552	0	0	90794.1	1	4250.74	1.10139e-05	0.0045063	0.0468173	0.176302
12319	Car8	26958.4	34409.3	115804	59036.5	174978	141996	1	1	1	1	1	1	4.43069	4.53668	5.06372	4.77112	5.24298	5.15228	0	0	0	0	0	0	92197.1	1	1	1.08463e-05	3.43327e-07	1.08463e-05	3.43327e-07
13346	Des	568404	5174.74	2067.34	15229.4	2756.19	2308.13	464.644	108400	339.635	1	1	1330.2	5.75466	3.71389	3.31541	4.18268	3.44031	3.36326	2.66712	5.03503	2.53101	0	0	3.12392	99323.4	36401.3	444.068	0.366493	0.584208	0.00447093	0.0923593
69202	Ptms	19906.7	1	144757	54470.6	146113	299639	1	1	1	1	1	1	4.299	0	5.16064	4.73616	5.16469	5.4766	0	0	0	0	0	0	110815	1	1	9.02409e-06	0.00446909	9.02409e-06	0.00446909
15331	Hmgn2	273521	1	169882	1	252239	1	1	1	1	1	1	1	5.43699	0	5.23015	0	5.40181	0	0	0	0	0	0	0	115941	1	1	8.62509e-06	0.0756472	8.62509e-06	0.0756472
18545	Pcp2	63729.7	22820.5	111608	81741.8	228562	192127	1	1	1	7210.17	1	1	4.80434	4.35832	5.0477	4.91244	5.359	5.28359	0	0	0	3.85795	0	0	116765	1	2404.06	8.56422e-06	4.49343e-07	0.0205889	0.10184
227613	Tubb4b	1	1	1	1	334508	377210	47448.8	87745.2	226284	132837	111010	3597.71	0	0	0	0	5.52441	5.57658	4.67622	4.94322	5.35465	5.12332	5.04536	3.55603	118620	120493	82481.4	1.01578	0.0432187	0.69534	0.073238
12140	Fabp7	37502.3	8819.18	97800.8	39646.1	332077	200589	1	1	1710.29	3246.21	1	1	4.57406	3.94543	4.99034	4.5982	5.52124	5.30231	0	0	3.23307	3.51138	0	0	119406	570.763	1082.74	0.00478003	0.067668	0.00906772	0.0838423
12308	Calb2	18323.7	24045.1	186662	84515	116451	287176	1	1	1	924.539	1	1	4.26301	4.38103	5.27105	4.92693	5.06614	5.45815	0	0	0	2.96593	0	0	119529	1	308.846	8.3662e-06	1.9214e-06	0.00258387	0.0535355
53857	Tuba8	1	1	584154	1	96573.7	42951.4	1	1	1	30826	1	1	0	0	5.76653	0	4.98486	4.63298	0	0	0	4.48892	0	0	120614	1	10276	8.29093e-06	0.0773977	0.0851976	0.5995
14129	Fcgr1	44876.4	63878.8	27005.9	115805	300231	174971	1	1	1	1	1	1	4.65202	4.80536	4.43146	5.06373	5.47745	5.24297	0	0	0	0	0	0	121128	1	1	8.25572e-06	6.38541e-07	8.25572e-06	6.38541e-07
104886	Rab15	46514.6	41517.7	151394	139495	198501	161142	1	1	1	6799	1	1	4.66759	4.61823	5.18011	5.14456	5.29776	5.20721	0	0	0	3.83245	0	0	123094	1	2267	8.12387e-06	1.53342e-07	0.0184168	0.0981742
22144	Tuba3a	1	1	1	1	1	744963	1	1	1	1	1	1	0	0	0	0	0	5.87213	0	0	0	0	0	0	124161	1	1	8.05404e-06	0.363217	8.05404e-06	0.363217
22147	Tuba3b	1	1	1	1	1	744963	1	1	1	1	1	1	0	0	0	0	0	5.87213	0	0	0	0	0	0	124161	1	1	8.05404e-06	0.363217	8.05404e-06	0.363217
17449	Mdh1	124980	7755.82	134785	128277	261308	225845	1	1	1	1	1	1	5.09684	3.88963	5.12964	5.10815	5.41715	5.35381	0	0	0	0	0	0	147158	1	1	6.7954e-06	3.72436e-06	6.7954e-06	3.72436e-06
19339	Rab3a	43916.5	45434.9	172064	199684	282583	186444	1	1	1	242.409	1	1	4.64263	4.65739	5.23569	5.30034	5.45115	5.27055	0	0	0	2.38455	0	0	155021	1	81.4697	6.45073e-06	3.31483e-07	0.00052554	0.0292111
22072	Prss2	122318	1	1	225666	505384	124490	190690	1	61805.3	1	13754.4	1	5.08749	0	0	5.35347	5.70362	5.09513	5.28033	0	4.79103	0	4.13844	0	162977	84165.6	4585.45	0.516427	0.932526	0.0281356	0.281985
23825	Banf1	242269	23616.1	174374	248094	113759	234570	1	1	3678.26	18208.9	1	5632	5.3843	4.37321	5.24148	5.39462	5.05599	5.37027	0	0	3.56564	4.26028	0	3.75066	172780	1226.75	7947.29	0.00710007	0.0773168	0.0459965	0.206303
16688	Krt6b	1.08565e+06	1	1	1	109451	14123.6	1	1	1	1	1	1	6.03569	0	0	0	5.03922	4.14994	0	0	0	0	0	0	201538	1	1	4.96185e-06	0.0804741	4.96185e-06	0.0804741
12307	Calb1	36231.9	30199.1	247047	224640	448249	381586	1	1	1	2866.68	1189.5	1	4.55909	4.47999	5.39278	5.35149	5.65152	5.58159	0	0	0	3.45738	3.07537	0	227992	1	1352.39	4.38612e-06	2.10276e-06	0.00593175	0.106801
23980	Pebp1	48342.3	16671.2	265557	240598	490314	318640	1	1	3300.98	1	1	1	4.68433	4.22197	5.42416	5.38129	5.69047	5.5033	0	0	3.51864	0	0	0	230020	1100.99	1	0.0047865	0.0717515	4.34744e-06	3.49047e-06
13063	Cycs	55393.3	44749.5	243776	111985	493286	462663	1	1	1	2877.25	1	1	4.74346	4.65079	5.38699	5.04916	5.6931	5.66527	0	0	0	3.45898	0	0	235309	1	959.75	4.24973e-06	1.07082e-06	0.00407868	0.0689989
18546	Pcp4	82029.5	22949.3	403798	264104	562678	515122	1	1	1	1	1	1	4.91397	4.36077	5.60616	5.42178	5.75026	5.71191	0	0	0	0	0	0	308447	1	1	3.24205e-06	2.55286e-06	3.24205e-06	2.55286e-06
19241	Tmsb4x	1	1	317598	154095	559119	860120	1	1	26544.1	1	1	1	0	0	5.50188	5.18779	5.7475	5.93456	0	0	4.42397	0	0	0	315156	8848.71	1	0.0280773	0.29066	3.17304e-06	0.0253653
104776	Aldh6a1	1.95775e+06	1	1	1	1	5717.46	1	1	1	1	1	1	6.29176	0	0	0	0	3.7572	0	0	0	0	0	0	327245	1	1	3.05581e-06	0.191256	3.05581e-06	0.191256
13807	Eno2	58558.4	61584.6	475521	229952	520906	678576	1	1	1	7999.28	1	1	4.76759	4.78947	5.67717	5.36164	5.71676	5.8316	0	0	0	3.90305	0	0	337516	1	2667.09	2.96282e-06	1.15927e-06	0.00790211	0.086183
22152	Tubb3	559044	125595	279503	327251	912767	278606	16934	52575.7	93692.3	115494	101032	25568.2	5.74745	5.09897	5.44639	5.51488	5.96036	5.44499	4.22876	4.72078	4.9717	5.06256	5.00446	4.4077	413794	54400.7	80698.2	0.131468	0.0319821	0.19502	0.0518466
667250	Gm12657	1.188e+06	300550	799757	204861	1	247058	4072.11	1	62613.7	1	1	1	6.07482	5.47792	5.90296	5.31146	0	5.3928	3.60982	0	4.79667	0	0	0	456704	22228.9	1	0.0486725	0.337396	2.1896e-06	0.00425667
19293	Pvalb	162229	92568.9	442565	326301	901827	943254	1	1	1	5981.14	1	1	5.21013	4.96647	5.64598	5.51362	5.95512	5.97463	0	0	0	3.77678	0	0	478124	1	1994.38	2.09151e-06	4.30985e-07	0.00417126	0.0741347
268373	Ppia	185406	154705	542427	392482	842588	801324	750.047	813.976	4068.15	1	369.554	26.3913	5.26812	5.1895	5.73434	5.59382	5.92562	5.90381	2.87509	2.91061	3.6094	0	2.56768	1.42146	486489	1877.39	132.315	0.00385906	0.00211477	0.00027198	0.025995
11465	Actg1	1.73121e+06	1.31196e+06	1	1	1	1	365647	492650	1.24678e+06	2.64915e+07	3.2888e+07	1.29472e+07	6.23835	6.11792	0	0	0	0	5.56306	5.69254	6.09579	7.42311	7.51704	7.11218	507195	701693	2.41089e+07	1.38348	0.0351435	47.5339	0.00953124
15077	Hist2h3c1	1.4256e+06	360660	959708	245833	1	296470	4886.53	1	75136.4	1	1	1	6.154	5.5571	5.98214	5.39064	0	5.47198	3.689	0	4.87585	0	0	0	548045	26674.7	1	0.0486724	0.341641	1.82467e-06	0.00425245
97114	Hist2h3c2	1.4256e+06	360660	959708	245833	1	296470	4886.53	1	75136.4	1	1	1	6.154	5.5571	5.98214	5.39064	0	5.47198	3.689	0	4.87585	0	0	0	548045	26674.7	1	0.0486724	0.341641	1.82467e-06	0.00425245
97908	Hist1h3g	1.4256e+06	360660	959708	245833	1	296470	4886.53	1	75136.4	1	1	1	6.154	5.5571	5.98214	5.39064	0	5.47198	3.689	0	4.87585	0	0	0	548045	26674.7	1	0.0486724	0.341641	1.82467e-06	0.00425245
260423	Hist1h3f	1.4256e+06	360660	959708	245833	1	296470	4886.53	1	75136.4	1	1	1	6.154	5.5571	5.98214	5.39064	0	5.47198	3.689	0	4.87585	0	0	0	548045	26674.7	1	0.0486724	0.341641	1.82467e-06	0.00425245
319148	Hist1h3c	1.4256e+06	360660	959708	245833	1	296470	4886.53	1	75136.4	1	1	1	6.154	5.5571	5.98214	5.39064	0	5.47198	3.689	0	4.87585	0	0	0	548045	26674.7	1	0.0486724	0.341641	1.82467e-06	0.00425245
319149	Hist1h3d	1.4256e+06	360660	959708	245833	1	296470	4886.53	1	75136.4	1	1	1	6.154	5.5571	5.98214	5.39064	0	5.47198	3.689	0	4.87585	0	0	0	548045	26674.7	1	0.0486724	0.341641	1.82467e-06	0.00425245
319150	Hist1h3b	1.4256e+06	360660	959708	245833	1	296470	4886.53	1	75136.4	1	1	1	6.154	5.5571	5.98214	5.39064	0	5.47198	3.689	0	4.87585	0	0	0	548045	26674.7	1	0.0486724	0.341641	1.82467e-06	0.00425245
319151	Hist1h3e	1.4256e+06	360660	959708	245833	1	296470	4886.53	1	75136.4	1	1	1	6.154	5.5571	5.98214	5.39064	0	5.47198	3.689	0	4.87585	0	0	0	548045	26674.7	1	0.0486724	0.341641	1.82467e-06	0.00425245
319152	Hist1h3h	1.4256e+06	360660	959708	245833	1	296470	4886.53	1	75136.4	1	1	1	6.154	5.5571	5.98214	5.39064	0	5.47198	3.689	0	4.87585	0	0	0	548045	26674.7	1	0.0486724	0.341641	1.82467e-06	0.00425245
319153	Hist1h3i	1.4256e+06	360660	959708	245833	1	296470	4886.53	1	75136.4	1	1	1	6.154	5.5571	5.98214	5.39064	0	5.47198	3.689	0	4.87585	0	0	0	548045	26674.7	1	0.0486724	0.341641	1.82467e-06	0.00425245
319154	Hist2h3b	1.4256e+06	360660	959708	245833	1	296470	4886.53	1	75136.4	1	1	1	6.154	5.5571	5.98214	5.39064	0	5.47198	3.689	0	4.87585	0	0	0	548045	26674.7	1	0.0486724	0.341641	1.82467e-06	0.00425245
360198	Hist1h3a	1.4256e+06	360660	959708	245833	1	296470	4886.53	1	75136.4	1	1	1	6.154	5.5571	5.98214	5.39064	0	5.47198	3.689	0	4.87585	0	0	0	548045	26674.7	1	0.0486724	0.341641	1.82467e-06	0.00425245
11468	Actg2	827869	1	1	1	1.80177e+06	1.88017e+06	1	1	1	1	1	1	5.91796	0	0	0	6.2557	6.2742	0	0	0	0	0	0	751635	1	1	1.33043e-06	0.0757373	1.33043e-06	0.0757373
11475	Acta2	894993	1	1	1	1.94786e+06	2.03262e+06	1	1	1	1	1.0002e+08	8.90374e+06	5.95182	0	0	0	6.28956	6.30806	0	0	0	0	8.00009	6.94957	812578	1	3.6308e+07	1.23065e-06	0.0757356	44.6824	0.552678
15078	H3f3a	1.4256e+06	360660	959708	245833	2.72556e+06	296470	4886.53	1	75136.4	1	1	1	6.154	5.5571	5.98214	5.39064	6.43546	5.47198	3.689	0	4.87585	0	0	0	1.00231e+06	26674.7	1	0.0266133	0.178165	9.977e-07	4.22987e-07
15081	H3f3b	1.4256e+06	360660	959708	245833	2.72556e+06	296470	4886.53	1	75136.4	1	1	1	6.154	5.5571	5.98214	5.39064	6.43546	5.47198	3.689	0	4.87585	0	0	0	1.00231e+06	26674.7	1	0.0266133	0.178165	9.977e-07	4.22987e-07
625328	H3f3c	1.4256e+06	360660	959708	245833	2.72556e+06	296470	4886.53	1	75136.4	1	1	1	6.154	5.5571	5.98214	5.39064	6.43546	5.47198	3.689	0	4.87585	0	0	0	1.00231e+06	26674.7	1	0.0266133	0.178165	9.977e-07	4.22987e-07
13167	Dbi	493414	211226	1.20141e+06	983249	1.63119e+06	1.56312e+06	1	1	4298.72	11668.2	4972.59	1	5.69321	5.32475	6.07969	5.99266	6.2125	6.19399	0	0	3.63334	4.067	3.69658	0	1.01394e+06	1433.57	5547.25	0.00141387	0.0584982	0.00547101	0.122754
621893	Hist2h2ab	8.26776e+06	1	1.06697e+07	1	7.43573e+06	1	7318.31	5137.3	1	1	3614.21	1	6.91739	0	7.02815	0	6.87132	0	3.86441	3.71074	0	0	3.55801	0	4.39554e+06	4152.2	1205.4	0.000944641	0.652165	0.000274233	0.281841
