# Supplementary material for: Disruption of the ATXN1-CIC complex reveals the role of additional nuclear ATXN1 interactors in spinocerebellar ataxia type 1
Source: Neuron. Author manuscript; Available in PMC 2023 Feb 25. (PMC9957872; doi:10.1016/j.neuron.2022.11.016)
Supplement: MMC3 [file NIHMS1859677-supplement-MMC3.xlsx]

## Sheet: Cerebellum
gene_name	SCA1_baseMean	SCA1_log2FoldChange	SCA1_lfcSE	SCA1_stat	SCA1_pvalue	SCA1_padj	SCA1_AXH_baseMean	SCA1_AXH_log2FoldChange	SCA1_AXH_lfcSE	SCA1_AXH_stat	SCA1_AXH_pvalue	SCA1_AXH_padj
0610005C13Rik	37.2383	-0.149605	0.279885	-0.534522	0.59298	0.846882	37.2383	0.262719	0.271406	0.967992	0.333048	0.705344
0610009B22Rik	1513.96	0.0757376	0.0630828	1.20061	0.229904	0.576577	1513.96	-0.0210535	0.0630676	-0.333824	0.738512	0.926073
0610009E02Rik	45.0729	-0.170124	0.297723	-0.571416	0.567717	0.833245	45.0729	-0.145368	0.295994	-0.49112	0.623342	0.88114
0610009L18Rik	207.739	0.239707	0.180031	1.33147	0.183033	0.517896	207.739	0.359386	0.179144	2.00613	0.0448423	0.270512
0610010F05Rik	5407.19	0.113701	0.0487142	2.33404	0.0195936	0.142788	5407.19	0.0692887	0.0486758	1.42347	0.154599	0.506473
0610010K14Rik	146.911	-0.146139	0.130756	-1.11764	0.26372	0.614008	146.911	-0.0124952	0.128584	-0.0971758	0.922587	0.98434
0610012G03Rik	2172.08	0.080764	0.0906233	0.891206	0.372819	0.707535	2172.08	0.0562244	0.0905568	0.620874	0.534682	0.840359
0610030E20Rik	3174.89	-0.0927524	0.0811733	-1.14265	0.253185	0.603317	3174.89	0.00911178	0.0810364	0.112441	0.910474	0.982429
0610038B21Rik	13.749	-0.234386	0.435414	-0.538306	0.590366	NA	13.749	-0.250673	0.432522	-0.579561	0.562211	NA
0610039K10Rik	18.6982	0.691044	0.376015	1.83781	0.0660906	0.301169	18.6982	0.502157	0.37767	1.32962	0.183643	NA
0610040B10Rik	143.146	0.332678	0.152708	2.17853	0.0293669	0.184966	143.146	0.300029	0.152149	1.97194	0.0486166	0.281619
0610040F04Rik	105.74	-0.0106815	0.156167	-0.0683984	0.945469	0.985739	105.74	0.0566543	0.154429	0.366862	0.713722	0.918394
0610040J01Rik	760.739	0.0245943	0.0830647	0.296087	0.767164	0.931687	760.739	0.0998695	0.0826132	1.20888	0.226709	0.600029
0610043K17Rik	62.6018	-0.416799	0.200999	-2.07364	0.0381129	0.218847	62.6018	-0.182368	0.195916	-0.930845	0.351934	0.719729
1010001B22Rik	29.8347	-0.138431	0.358273	-0.386384	0.699212	0.90401	29.8347	0.0701949	0.353313	0.198676	0.842516	NA
1110002E22Rik	19.7822	0.181107	0.353949	0.511675	0.608879	0.857102	19.7822	-0.478652	0.369598	-1.29506	0.195299	NA
1110002J07Rik	45.8919	0.00993847	0.251222	0.0395605	0.968444	0.991616	45.8919	0.202517	0.246761	0.8207	0.411817	0.766956
1110002L01Rik	321.233	0.0106779	0.109167	0.097812	0.922082	0.979912	321.233	-0.0757382	0.109079	-0.694342	0.487468	0.810822
1110003F10Rik	58.1067	-0.0231981	0.242211	-0.0957762	0.923698	0.980018	58.1067	0.106317	0.239567	0.443788	0.657196	0.896557
1110004F10Rik	7914.32	0.0873293	0.0459172	1.90189	0.0571861	0.277974	7914.32	0.0730619	0.0458759	1.5926	0.11125	0.432785
1110006O24Rik	30.8499	-0.0308407	0.324115	-0.0951538	0.924193	0.980138	30.8499	-0.155102	0.324438	-0.478064	0.632604	NA
1110008P14Rik	1981.21	-0.0741989	0.0955839	-0.776271	0.437589	0.754219	1981.21	-0.0602032	0.0954773	-0.63055	0.528335	0.836618
1110012L19Rik	971.765	-0.000234481	0.0693557	-0.00338084	0.997302	0.999371	971.765	-0.0167877	0.0691294	-0.242845	0.808126	0.951254
1110013H19Rik	24.7475	-0.0885766	0.318534	-0.278076	0.780954	0.936463	24.7475	-0.0916388	0.316238	-0.289778	0.771986	NA
1110015O18Rik	53.4025	1.12599	0.320125	3.51734	0.000435901	0.00876312	53.4025	0.0733571	0.328172	0.223533	0.823121	0.955074
1110017D15Rik	90.1488	0.149339	0.325159	0.459281	0.646033	0.876537	90.1488	0.00082798	0.3254	0.0025445	0.99797	0.999594
1110018N20Rik	47.6203	-0.0271056	0.246164	-0.110112	0.912321	0.97749	47.6203	-0.0192211	0.244509	-0.0786109	0.937342	0.988112
1110019D14Rik	255.878	-0.0650496	0.106426	-0.611221	0.541053	0.817169	255.878	-0.0551578	0.105727	-0.5217	0.60188	0.870523
1110020A21Rik	166.315	-0.114184	0.124033	-0.9206	0.357259	0.695106	166.315	0.135214	0.121148	1.11611	0.264376	0.643027
1110025M09Rik	156.014	-0.106827	0.155435	-0.687278	0.491908	0.788882	156.014	0.165069	0.152753	1.08062	0.279865	0.657792
1110032A03Rik	1905.84	0.0278915	0.0755781	0.369042	0.712097	0.9085	1905.84	-0.00284821	0.0754899	-0.0377297	0.969903	0.993403
1110032F04Rik	31.2501	0.0585178	0.368079	0.158982	0.873683	0.966217	31.2501	-0.0952638	0.368909	-0.258232	0.796228	NA
1110035H17Rik	32.0239	-0.322822	0.33006	-0.97807	0.32804	0.672149	32.0239	-0.229733	0.326297	-0.704062	0.481394	NA
1110038B12Rik	560.774	-0.000237352	0.084779	-0.00279965	0.997766	0.999448	560.774	0.0735507	0.0841644	0.873894	0.382176	0.743427
1110038F14Rik	1292.84	0.0857679	0.0738347	1.16162	0.24539	0.593635	1292.84	0.0820721	0.0736593	1.11421	0.265188	0.644089
1110046J04Rik	191.284	-0.120796	0.11542	-1.04658	0.295295	0.643296	191.284	-0.0455373	0.114019	-0.399383	0.689611	0.912654
1110051M20Rik	4499.2	-0.0570295	0.0371491	-1.53515	0.124746	0.428256	4499.2	-0.0829246	0.037067	-2.23715	0.0252763	0.194923
1110059E24Rik	2429.78	0.0359324	0.058991	0.609117	0.542447	0.818364	2429.78	-0.0241154	0.0589379	-0.409167	0.682417	0.90916
1110059G10Rik	1491.36	0.0840755	0.0697727	1.20499	0.228207	0.574924	1491.36	0.0838982	0.069609	1.20528	0.228096	0.601362
1110065P20Rik	635.651	0.0163126	0.228031	0.0715371	0.94297	0.985163	635.651	0.0952452	0.227827	0.41806	0.675904	0.905652
1190007I07Rik	645.378	-0.0416405	0.0814397	-0.511304	0.609138	0.857278	645.378	0.0386557	0.0808384	0.478185	0.632518	0.886577
1300002E11Rik	1066.51	-0.109567	0.099908	-1.09668	0.272783	0.622481	1066.51	-0.0420639	0.0996354	-0.422178	0.672895	0.904597
1300014J16Rik	197.586	0.00816603	0.1201	0.0679936	0.945791	0.985813	197.586	-0.0602958	0.119845	-0.503113	0.614885	0.877026
1300017J02Rik	31.8726	0.0672473	0.285503	0.23554	0.81379	0.947472	31.8726	0.0900445	0.283066	0.318104	0.750406	NA
1500002C15Rik	289.179	-0.107267	0.121547	-0.882518	0.377497	0.711299	289.179	-0.112933	0.121049	-0.932955	0.350843	0.719034
1500002F19Rik	12.6504	0.502161	0.483363	1.03889	0.298856	NA	12.6504	0.251754	0.486833	0.517127	0.605068	NA
1500004A13Rik	4712.24	0.124536	0.0477943	2.60567	0.00916939	0.0841851	4712.24	0.136107	0.047709	2.85285	0.00433289	0.0652695
1500009C09Rik	7768.68	-0.218127	0.06312	-3.45575	0.000548759	0.0105109	7768.68	-0.0966064	0.0630373	-1.53253	0.125393	0.45947
1500009L16Rik	529.237	-0.459081	0.100334	-4.57555	4.74974e-06	0.000190203	529.237	-0.264135	0.0993102	-2.6597	0.00782108	0.0942934
1500011B03Rik	2379.69	0.136879	0.061837	2.21354	0.0268603	0.175257	2379.69	0.114483	0.0617447	1.85413	0.0637208	0.321453
1500012K07Rik	18.0665	-0.0153605	0.536755	-0.0286174	0.97717	0.993394	18.0665	0.0999626	0.53294	0.187568	0.851215	NA
1500015A07Rik	697.398	-0.00849087	0.108068	-0.07857	0.937375	0.983362	697.398	0.0579702	0.10768	0.538355	0.590332	0.866886
1500015L24Rik	43.7555	0.250113	0.319913	0.781815	0.434323	0.752758	43.7555	-0.0268931	0.321902	-0.0835445	0.933419	0.986843
1500026H17Rik	268.505	-0.0278183	0.152341	-0.182605	0.855108	0.95934	268.505	-0.0690978	0.152076	-0.454365	0.649566	0.893153
1500035N22Rik	37.7683	-0.267997	0.258088	-1.03839	0.299088	0.645562	37.7683	-0.152433	0.253616	-0.601039	0.547814	0.848042
1520401A03Rik	48.1441	0.196098	0.282322	0.69459	0.487312	0.786375	48.1441	0.473916	0.277717	1.70647	0.0879205	0.381423
1600002K03Rik	243.535	-0.143972	0.111759	-1.28824	0.197663	0.535885	243.535	-0.167101	0.111204	-1.50266	0.132926	0.47286
1600012H06Rik	1981.47	0.027101	0.0503731	0.538006	0.590573	0.846379	1981.47	0.014391	0.0502202	0.286558	0.77445	0.938654
1600014C10Rik	3037.96	0.012337	0.0450874	0.273624	0.784374	0.937546	3037.96	0.0436901	0.0449198	0.972623	0.330741	0.703082
1600020E01Rik	644.995	0.013518	0.0682656	0.19802	0.843029	0.955168	644.995	0.00722371	0.0678991	0.106389	0.915274	0.982972
1600023N17Rik	66.3098	-0.0054023	0.223376	-0.0241848	0.980705	0.99435	66.3098	0.213521	0.219745	0.971677	0.331212	0.703295
1700001C02Rik	28.23	-0.661572	0.468889	-1.41093	0.158264	0.480682	28.23	-0.609605	0.466619	-1.30643	0.191407	NA
1700001G11Rik	32.698	0.284361	0.289724	0.981488	0.326352	0.670299	32.698	-0.0187707	0.292934	-0.0640782	0.948908	NA
1700001G17Rik	46.258	-0.205826	0.239773	-0.85842	0.390661	0.72133	46.258	-0.0281186	0.235327	-0.119488	0.904889	0.98045
1700001J03Rik	29.5185	-0.222615	0.291908	-0.762623	0.445688	0.759545	29.5185	-0.603241	0.297623	-2.02686	0.0426763	NA
1700001K19Rik	169.555	0.489861	0.161349	3.03603	0.00239717	0.0318757	169.555	0.239317	0.162116	1.47621	0.139888	0.4838
1700001L05Rik	61.6112	0.119687	0.199036	0.601334	0.547617	0.821646	61.6112	-0.0384624	0.19977	-0.192534	0.847324	0.962559
1700001L19Rik	62.2172	0.639737	0.36466	1.75434	0.0793727	0.333854	62.2172	-0.138995	0.370103	-0.375557	0.707246	0.917478
1700001O22Rik	88.9508	-0.526552	0.1794	-2.93508	0.00333463	0.0404877	88.9508	-0.594083	0.178948	-3.31986	0.000900618	0.0224791
1700001P01Rik	28.7823	-0.52852	0.383445	-1.37835	0.168097	0.4977	28.7823	-0.315562	0.378151	-0.834487	0.404007	NA
1700003D09Rik	23.26	-0.857966	0.368244	-2.32989	0.0198121	0.143875	23.26	-0.585248	0.358977	-1.63032	0.103033	NA
1700003E16Rik	251.511	0.163311	0.137477	1.18792	0.234864	0.581007	251.511	-0.149147	0.138506	-1.07683	0.281558	0.658884
1700003F12Rik	84.211	-0.348811	0.177939	-1.96029	0.0499617	0.257696	84.211	0.0590913	0.172045	0.343465	0.731249	0.924054
1700003M07Rik	96.4886	0.2994	0.227037	1.31873	0.187259	0.523922	96.4886	0.0616326	0.227975	0.270348	0.786892	0.943277
1700007J10Rik	112.26	-0.259249	0.202125	-1.28262	0.199625	0.538915	112.26	-0.239493	0.201202	-1.19031	0.233923	0.60883
1700007K13Rik	139.56	-0.153577	0.284105	-0.540566	0.588807	0.844918	139.56	-0.375583	0.284629	-1.31955	0.186985	0.549599
1700007L15Rik	28.8073	0.0229751	0.379864	0.0604826	0.951771	0.987471	28.8073	-0.37516	0.384219	-0.976423	0.328855	NA
1700008B11Rik	10.6024	0.000446849	0.533287	0.000837915	0.999331	NA	10.6024	-0.117735	0.533618	-0.220636	0.825376	NA
1700008J07Rik	170.266	0.122479	0.129339	0.946961	0.343659	0.684528	170.266	0.0513728	0.129082	0.397987	0.690639	0.912654
1700008O03Rik	113.673	-0.0632619	0.171038	-0.369871	0.711479	0.908431	113.673	-0.164671	0.171001	-0.962983	0.335556	0.707563
1700010I14Rik	49.2367	0.390784	0.258257	1.51316	0.130239	0.438628	49.2367	0.316971	0.257867	1.2292	0.218996	0.59271
1700012B09Rik	42.4731	-0.34684	0.361623	-0.959121	0.337498	0.679439	42.4731	-0.490061	0.36205	-1.35357	0.175873	0.536072
1700012D14Rik	266.494	-0.271715	0.0958312	-2.83535	0.0045776	0.0513367	266.494	-0.0494086	0.0935233	-0.528302	0.59729	0.869136
1700013F07Rik	58.374	-0.234286	0.323117	-0.72508	0.468403	0.773937	58.374	-0.505907	0.324771	-1.55773	0.119296	0.449397
1700014D04Rik	11.1376	0.494945	0.480714	1.0296	0.303196	NA	11.1376	0.0882883	0.489599	0.180328	0.856895	NA
1700015G11Rik	14.8791	0.31382	0.515803	0.608411	0.542915	NA	14.8791	-0.320628	0.52793	-0.60733	0.543632	NA
1700016A09Rik	25.1517	-0.479563	0.28765	-1.66718	0.0954791	0.369944	25.1517	-0.479255	0.284775	-1.68293	0.092389	NA
1700016C15Rik	13.5506	-0.321743	0.448043	-0.718108	0.47269	NA	13.5506	-0.390899	0.44684	-0.874808	0.381679	NA
1700016K19Rik	44.0366	-0.0800484	0.486225	-0.164632	0.869233	0.96499	44.0366	-0.372315	0.487747	-0.763336	0.445263	0.788275
1700016P03Rik	108.705	-0.472537	0.35651	-1.32545	0.18502	0.520437	108.705	-1.09453	0.359132	-3.04772	0.00230585	0.0422464
1700017B05Rik	762.275	-0.0209957	0.0738663	-0.28424	0.776227	0.935405	762.275	-0.0426005	0.0736229	-0.578631	0.562838	0.855166
1700017M07Rik	10.5026	-0.194299	0.511125	-0.38014	0.703841	NA	10.5026	-0.324117	0.511981	-0.633064	0.526692	NA
1700018A04Rik	12.2671	0.64684	0.51746	1.25003	0.211289	NA	12.2671	0.00460021	0.529176	0.00869315	0.993064	NA
1700018G05Rik	52.6004	0.673283	0.240835	2.79562	0.00517998	0.0560219	52.6004	0.339578	0.243583	1.39409	0.16329	0.51985
1700018L02Rik	104.108	0.102022	0.182658	0.558542	0.576474	0.838639	104.108	-0.103897	0.183519	-0.566137	0.571301	0.858974
1700019A02Rik	101.91	-0.187729	0.175375	-1.07044	0.284422	0.634633	101.91	-0.000873429	0.172504	-0.00506323	0.99596	0.999356
1700019D03Rik	1835.41	-0.0285306	0.0972463	-0.293385	0.769228	0.932288	1835.41	0.00713684	0.097113	0.0734901	0.941416	0.988969
1700020A23Rik	15.9397	-0.177241	0.425599	-0.416451	0.67708	NA	15.9397	0.140405	0.415312	0.338071	0.735309	NA
1700020D05Rik	124.337	-0.375269	0.189183	-1.98363	0.0472968	0.24919	124.337	-0.401281	0.188548	-2.12827	0.0333146	0.227893
1700020G03Rik	27.3294	-0.311968	0.298959	-1.04351	0.29671	0.644057	27.3294	-0.596961	0.303149	-1.9692	0.0489296	NA
1700020L24Rik	37.3325	-0.196273	0.276177	-0.710677	0.477285	0.779186	37.3325	-0.19895	0.27441	-0.72501	0.468446	0.802835
1700020N18Rik	24.8233	-0.664049	0.353935	-1.87619	0.0606296	0.287301	24.8233	-0.145945	0.337851	-0.431981	0.665755	NA
1700021F05Rik	1313.28	-0.0033433	0.0648713	-0.0515374	0.958897	0.989364	1313.28	0.0373189	0.0645838	0.577836	0.563375	0.855687
1700021N21Rik	11.5685	-0.287293	0.54892	-0.523379	0.60071	NA	11.5685	-0.445196	0.550556	-0.80863	0.418728	NA
1700022H01Rik	16.6253	-0.261713	0.366337	-0.714406	0.474976	NA	16.6253	-0.631594	0.374767	-1.6853	0.0919313	NA
1700022N22Rik	51.0873	-0.217038	0.213922	-1.01456	0.310314	0.654943	51.0873	0.0204254	0.208255	0.0980784	0.92187	0.984185
1700023F06Rik	447.595	-0.145191	0.173872	-0.835049	0.40369	0.730217	447.595	-0.0355288	0.173408	-0.204886	0.837661	0.959492
1700023H06Rik	21.6651	-0.0682608	0.426861	-0.159913	0.872949	0.966033	21.6651	-0.0745007	0.425098	-0.175255	0.860879	NA
1700024G13Rik	23.3379	0.145014	0.336073	0.431495	0.666109	0.887507	23.3379	-0.210552	0.34194	-0.615759	0.538054	NA
1700025F24Rik	11.9604	-0.642958	0.434533	-1.47965	0.138966	NA	11.9604	-0.669665	0.431866	-1.55063	0.12099	NA
1700025G04Rik	12228.6	0.137805	0.156213	0.882159	0.377691	0.71145	12228.6	0.0669363	0.15621	0.428501	0.668287	0.902763
1700026J14Rik	15.8409	0.224726	0.448166	0.501436	0.616064	NA	15.8409	-0.411612	0.460566	-0.893711	0.371477	NA
1700027A07Rik	27.5486	-0.784015	0.368028	-2.13031	0.0331458	0.200119	27.5486	-0.133605	0.352004	-0.379555	0.704276	NA
1700028E10Rik	111.947	0.162438	0.170794	0.951076	0.341566	0.682912	111.947	0.227542	0.169381	1.34337	0.179151	0.540463
1700028J19Rik	61.7412	-0.043062	0.202938	-0.212193	0.831957	0.952494	61.7412	0.313722	0.19693	1.59306	0.111147	0.432785
1700028K03Rik	105.112	0.196022	0.183078	1.0707	0.284305	0.634525	105.112	0.0936767	0.18305	0.511754	0.608823	0.874355
1700028P14Rik	130.653	-0.230052	0.212208	-1.08408	0.278327	0.628857	130.653	-0.0481618	0.21043	-0.228873	0.818968	0.953648
1700029I15Rik	191.446	-0.188317	0.119571	-1.57494	0.11527	0.409976	191.446	-0.025292	0.11755	-0.21516	0.829643	0.956956
1700029J07Rik	481.707	-0.271066	0.115547	-2.34594	0.0189792	0.139839	481.707	-0.28158	0.115236	-2.44351	0.0145452	0.138233
1700030J22Rik	166.55	-0.0802795	0.159051	-0.50474	0.613741	0.860202	166.55	-0.249942	0.159475	-1.56728	0.117049	0.445378
1700030K09Rik	696.578	-0.0346381	0.0670592	-0.51653	0.605484	0.854605	696.578	-0.0434034	0.0667115	-0.650614	0.515296	0.828611
1700034H15Rik	284.82	0.124121	0.107261	1.15718	0.247197	0.595829	284.82	-0.00112553	0.107367	-0.010483	0.991636	0.998094
1700034I23Rik	24.2123	-0.0579751	0.301846	-0.192069	0.847688	0.956971	24.2123	-0.355864	0.306172	-1.1623	0.245113	NA
1700034P13Rik	13.5449	0.14758	0.452311	0.32628	0.744213	NA	13.5449	-0.290935	0.46172	-0.630112	0.528621	NA
1700036A12Rik	11.4403	0.749283	0.47396	1.5809	0.113901	NA	11.4403	0.260191	0.484295	0.537258	0.591089	NA
1700037C18Rik	167.317	0.000588323	0.119546	0.00492132	0.996073	0.998857	167.317	0.132027	0.117586	1.12281	0.261518	0.639921
1700037H04Rik	1882.02	-0.0596304	0.0829389	-0.718968	0.47216	0.77631	1882.02	-0.044944	0.0828065	-0.54276	0.587295	0.865624
1700040D17Rik	660.898	0.0951987	0.104927	0.907284	0.364257	0.700829	660.898	0.00552727	0.10489	0.0526961	0.957974	0.991465
1700041G16Rik	29.9321	-0.504793	0.310525	-1.62561	0.104032	0.387622	29.9321	-0.335768	0.305278	-1.09988	0.271386	NA
1700047F07Rik	97.8374	-1.16332	0.235499	-4.93981	7.82007e-07	3.93238e-05	97.8374	-0.427586	0.227002	-1.88362	0.0596168	0.311185
1700047K16Rik	27.2662	-0.0686188	0.334546	-0.20511	0.837486	0.953756	27.2662	0.217755	0.327445	0.665013	0.506042	NA
1700047M11Rik	2726.21	-0.143761	0.0673778	-2.13366	0.0328708	0.199042	2726.21	-0.00425519	0.0671445	-0.0633736	0.949469	0.990589
1700048M11Rik	81.901	-0.210091	0.18733	-1.1215	0.262074	0.611846	81.901	-0.0424597	0.184359	-0.230311	0.81785	0.953175
1700048O20Rik	491.059	-0.156697	0.252481	-0.620629	0.534844	0.813539	491.059	-0.0945864	0.252228	-0.375004	0.707658	0.917478
1700052K11Rik	347.413	0.124941	0.0960559	1.30071	0.193357	0.531341	347.413	0.0475685	0.095916	0.495939	0.619937	0.879477
1700055D18Rik	29.4704	0.292169	0.30362	0.962284	0.335907	0.678432	29.4704	0.150982	0.304237	0.496264	0.619708	NA
1700056E22Rik	23.7741	0.712215	0.378215	1.8831	0.0596874	0.284426	23.7741	0.783132	0.375498	2.08558	0.0370164	NA
1700056N10Rik	98.4973	0.342171	0.184289	1.85671	0.0633524	0.293421	98.4973	0.337087	0.183415	1.83784	0.0660858	0.328089
1700058P15Rik	60.1712	-0.130189	0.238273	-0.546388	0.584799	0.842863	60.1712	0.0529462	0.23476	0.225533	0.821564	0.954582
1700060J05Rik	66.5912	0.0157739	0.213979	0.0737172	0.941235	0.984614	66.5912	0.248914	0.210072	1.1849	0.236057	0.611871
1700061G19Rik	78.1029	-0.0467776	0.189087	-0.247387	0.804609	0.944942	78.1029	-0.08866	0.188373	-0.470662	0.637882	0.88857
1700063D05Rik	294.467	-0.162017	0.152012	-1.06582	0.286505	0.636542	294.467	-0.0402238	0.151116	-0.266178	0.790102	0.945269
1700065J18Rik	18.7435	0.278072	0.386362	0.719719	0.471698	0.776153	18.7435	-0.263283	0.396532	-0.663964	0.506713	NA
1700066M21Rik	2072.01	0.0691442	0.0560302	1.23405	0.217183	0.561421	2072.01	-0.00273646	0.0559818	-0.0488812	0.961014	0.992149
1700067K01Rik	120.843	0.380632	0.164009	2.32079	0.0202981	0.146152	120.843	0.176677	0.164786	1.07216	0.283648	0.660034
1700069L16Rik	26.1889	-1.51334	0.364882	-4.14748	3.36157e-05	0.0010383	26.1889	-1.16403	0.348539	-3.33974	0.000838566	NA
1700071M16Rik	302.591	-0.353611	0.151856	-2.3286	0.0198804	0.144258	302.591	-0.205143	0.150854	-1.35987	0.17387	0.534162
1700081N11Rik	38.8893	0.354778	0.293819	1.20747	0.22725	0.573908	38.8893	0.356803	0.292368	1.22039	0.222317	0.59583
1700084E18Rik	50.5016	-0.138045	0.236842	-0.582858	0.559989	0.829295	50.5016	-0.151222	0.235568	-0.641947	0.520908	0.831859
1700086L19Rik	107.275	0.598361	0.232059	2.57848	0.00992347	0.0890607	107.275	0.336624	0.233101	1.44411	0.148708	0.49688
1700086O06Rik	128.767	0.0170748	0.143603	0.118903	0.905352	0.97682	128.767	0.0873761	0.141997	0.615337	0.538332	0.842147
1700086P04Rik	25.8012	-0.419449	0.300323	-1.39666	0.162516	0.487616	25.8012	-0.240284	0.293451	-0.81882	0.412889	NA
1700087I21Rik	281.597	0.116915	0.0988374	1.1829	0.236849	0.583697	281.597	-0.0531392	0.0992319	-0.535505	0.5923	0.866936
1700088E04Rik	56.2824	0.112894	0.237065	0.476215	0.633921	0.870981	56.2824	-0.0866677	0.238259	-0.363755	0.716041	0.919042
1700093K21Rik	9.96216	1.11336	0.561779	1.98185	0.047496	NA	9.96216	0.819632	0.566222	1.44755	0.147744	NA
1700096K18Rik	211.089	0.146481	0.144142	1.01623	0.309521	0.654178	211.089	0.0133267	0.144288	0.0923622	0.92641	0.985507
1700101I11Rik	35.4789	0.198797	0.294504	0.675023	0.499661	0.793334	35.4789	0.221922	0.292454	0.758827	0.447956	NA
1700102H20Rik	16.7616	-0.199538	0.396551	-0.503182	0.614836	NA	16.7616	0.357852	0.381324	0.938446	0.348015	NA
1700102P08Rik	124.906	-0.675685	0.154913	-4.36171	1.29052e-05	0.000453408	124.906	-0.521255	0.152296	-3.42265	0.000620128	0.0171155
1700105P06Rik	19.2432	-0.0145502	0.340835	-0.0426898	0.965949	0.991546	19.2432	0.522703	0.323905	1.61375	0.106581	NA
1700109G14Rik	18.7969	0.0887622	0.441367	0.201108	0.840614	0.954795	18.7969	-0.0332038	0.441703	-0.0751721	0.940078	NA
1700109H08Rik	878.841	-0.102669	0.108312	-0.947897	0.343182	0.684289	878.841	-0.0636485	0.108046	-0.589086	0.555803	0.852032
1700109K24Rik	362.947	0.00378111	0.192805	0.019611	0.984354	0.994892	362.947	-0.109364	0.192823	-0.567172	0.570598	0.858596
1700110C19Rik	63.0236	-0.0534937	0.191547	-0.279272	0.780036	0.936204	63.0236	0.143577	0.187144	0.7672	0.442962	0.786908
1700112D23Rik	30.8683	0.421246	0.324982	1.29621	0.194902	0.533856	30.8683	0.202161	0.326622	0.618945	0.535953	NA
1700112J16Rik	84.8741	-0.0652997	0.228143	-0.286223	0.774707	0.93474	84.8741	-0.0868891	0.227416	-0.382072	0.702408	0.915835
1700113A16Rik	71.7051	-0.0733722	0.186287	-0.393867	0.693679	0.900326	71.7051	-0.0446925	0.18462	-0.242078	0.80872	0.951254
1700120C14Rik	72.7955	-0.0941746	0.208172	-0.452387	0.65099	0.879866	72.7955	0.223113	0.203265	1.09765	0.272359	0.650251
1700120C18Rik	39.1274	-0.260542	0.277669	-0.938317	0.348081	0.68703	39.1274	0.34888	0.26599	1.31163	0.189646	0.554003
1700123M08Rik	69.782	-0.351777	0.188519	-1.866	0.0620416	0.290682	69.782	-0.189587	0.184934	-1.02516	0.305289	0.679976
1700123O20Rik	1438.89	-0.0553288	0.05915	-0.935398	0.349583	0.688537	1438.89	-0.0612899	0.0589538	-1.03963	0.298514	0.673683
1700124L16Rik	123.498	-0.260143	0.145464	-1.78836	0.0737174	0.31894	123.498	-0.254226	0.144397	-1.7606	0.0783066	0.357258
1700125G02Rik	11.7237	-0.562459	0.467471	-1.20319	0.228901	NA	11.7237	0.468123	0.426536	1.0975	0.272423	NA
1700125H03Rik	12.8536	-0.439113	0.430704	-1.01953	0.307954	NA	12.8536	-0.420964	0.426284	-0.98752	0.323388	NA
1700126G02Rik	93.5354	0.0899113	0.189008	0.475701	0.634288	0.871118	93.5354	-0.0258931	0.189107	-0.136923	0.891092	0.97677
1810009A15Rik	14.8889	0.284131	0.40275	0.705478	0.480513	NA	14.8889	0.935435	0.383848	2.43699	0.0148099	NA
1810010H24Rik	578.101	0.312598	0.121819	2.56608	0.0102856	0.0914626	578.101	0.342583	0.121527	2.81898	0.00481767	0.0703194
1810010K12Rik	102.694	-0.11198	0.161015	-0.695464	0.486764	0.78598	102.694	-0.212723	0.160967	-1.32153	0.186325	0.548879
1810012K08Rik	172.964	-0.0476992	0.134866	-0.353679	0.72358	0.913769	172.964	0.0719271	0.13321	0.539953	0.58923	0.866564
1810012K16Rik	23.9983	0.24751	0.352588	0.70198	0.482691	0.782983	23.9983	0.793623	0.339874	2.33505	0.0195409	NA
1810013L24Rik	7291.41	-0.132723	0.0680139	-1.9514	0.0510093	0.26072	7291.41	-0.185948	0.0679954	-2.73471	0.0062435	0.0817678
1810014B01Rik	545.264	-0.0271321	0.0711935	-0.381103	0.703127	0.906096	545.264	-0.00675577	0.0706373	-0.0956402	0.923806	0.984914
1810021B22Rik	216.326	0.00454017	0.111739	0.040632	0.967589	0.991616	216.326	0.0992148	0.110397	0.898712	0.368806	0.733308
1810024B03Rik	68.0724	0.336008	0.219081	1.53372	0.125099	0.428634	68.0724	0.153153	0.219896	0.696482	0.486127	0.810023
1810026B05Rik	3384.87	0.00735156	0.0686925	0.107021	0.914772	0.977882	3384.87	0.0388254	0.0685964	0.565997	0.571396	0.858974
1810030O07Rik	2378.01	-0.0604655	0.0578427	-1.04534	0.295864	0.643298	2378.01	-0.0451406	0.0576923	-0.782437	0.433958	0.782969
1810034E14Rik	36.3869	-0.109267	0.259961	-0.420322	0.67425	0.891126	36.3869	-0.340007	0.262261	-1.29645	0.194821	NA
1810037I17Rik	4488.4	-0.0526736	0.0771044	-0.683146	0.494514	0.790816	4488.4	-0.105488	0.0770785	-1.36858	0.17113	0.530941
1810041H14Rik	11.4521	0.252016	0.469961	0.536247	0.591788	NA	11.4521	-0.100628	0.47699	-0.210964	0.832915	NA
1810044D09Rik	30.6279	-0.26358	0.296899	-0.887777	0.374661	0.708533	30.6279	0.0459487	0.288706	0.159154	0.873547	NA
1810055G02Rik	1419.12	-0.0624832	0.0698191	-0.89493	0.370824	0.706273	1419.12	-0.0694988	0.069652	-0.997801	0.318376	0.691671
1810058I24Rik	1130.08	0.0267914	0.0760223	0.352415	0.724527	0.914064	1130.08	-0.0266021	0.0759189	-0.350401	0.726038	0.921807
1810059C17Rik	15.4693	-0.0875967	0.479868	-0.182543	0.855157	NA	15.4693	-0.0434952	0.476588	-0.0912637	0.927283	NA
1810059H22Rik	76.7727	0.0539789	0.214023	0.252211	0.800878	0.943804	76.7727	0.0307706	0.213136	0.144371	0.885208	0.975361
1810062G17Rik	10.4788	-0.141525	0.494615	-0.286131	0.774778	NA	10.4788	-0.393852	0.500298	-0.787235	0.431145	NA
1810062O18Rik	87.2528	-0.125535	0.188565	-0.665741	0.505577	0.796962	87.2528	-0.393463	0.190373	-2.0668	0.0387533	0.250233
2010001A14Rik	356.634	0.126981	0.153412	0.82771	0.407835	0.733167	356.634	-0.116136	0.15384	-0.754914	0.4503	0.791582
2010001K21Rik	49.7906	-0.257194	0.299849	-0.857745	0.391033	0.721645	49.7906	-0.269985	0.298666	-0.90397	0.366011	0.731651
2010007H06Rik	107.463	0.131812	0.144108	0.914672	0.360364	0.697256	107.463	0.17239	0.142579	1.20908	0.226631	0.600014
2010109A12Rik	33.4595	-0.191508	0.290538	-0.659148	0.5098	0.799478	33.4595	0.26789	0.280586	0.954753	0.339703	NA
2010204K13Rik	76.4905	0.270086	0.302697	0.892267	0.37225	0.707057	76.4905	-0.26328	0.306236	-0.85973	0.389938	0.749715
2010300C02Rik	2630.98	-0.0901873	0.0936091	-0.963446	0.335324	0.677579	2630.98	-0.0386774	0.0934983	-0.413669	0.679116	0.906683
2010308F09Rik	10.4576	0.998706	0.469624	2.12661	0.0334526	NA	10.4576	0.564208	0.478903	1.17813	0.238746	NA
2010315B03Rik	1995.18	0.0185875	0.0694474	0.267649	0.78897	0.938852	1995.18	0.0604005	0.0692677	0.871986	0.383216	0.743777
2010320M18Rik	328.345	0.0973551	0.136867	0.711314	0.47689	0.77917	328.345	0.143426	0.136304	1.05225	0.292684	0.670569
2200002D01Rik	23.7912	-0.25543	0.397285	-0.642941	0.520263	0.805106	23.7912	-0.154609	0.39358	-0.392827	0.694447	NA
2210011C24Rik	48.3669	-0.253258	0.287085	-0.882171	0.377684	0.71145	48.3669	-0.145159	0.284406	-0.510394	0.609775	0.874752
2210016F16Rik	667.298	0.182401	0.100648	1.81226	0.0699455	0.310174	667.298	-0.108462	0.1011	-1.07282	0.283351	0.659978
2210016L21Rik	6855.96	0.149566	0.0723535	2.06715	0.03872	0.220973	6855.96	0.169161	0.0723127	2.33929	0.0193203	0.165615
2210039B01Rik	14.9298	-0.186492	0.489805	-0.380747	0.703391	NA	14.9298	-0.195077	0.487599	-0.400077	0.6891	NA
2210406H18Rik	24.0822	0.777544	0.406834	1.91121	0.0559778	0.27446	24.0822	0.283902	0.412471	0.688297	0.491266	NA
2210406O10Rik	82.0431	0.0502994	0.183582	0.273989	0.784093	0.937394	82.0431	-0.103913	0.184147	-0.564293	0.572555	0.859372
2210408F21Rik	155.461	-0.245894	0.136833	-1.79704	0.0723291	0.315643	155.461	-0.208468	0.135592	-1.53746	0.124181	0.457654
2210408I21Rik	709.109	0.0240902	0.0700377	0.343961	0.730876	0.916399	709.109	-0.0375664	0.0698932	-0.537483	0.590934	0.866907
2210411M09Rik	14.1092	0.532804	0.467725	1.13914	0.254646	NA	14.1092	-0.080864	0.479689	-0.168576	0.86613	NA
2210412B16Rik	62.271	-0.0295231	0.217847	-0.135522	0.892199	0.972815	62.271	-0.0514245	0.216824	-0.237172	0.812523	0.951834
2210414B05Rik	36.5647	-0.746304	0.282865	-2.63838	0.00833036	0.0785302	36.5647	-0.424484	0.273948	-1.5495	0.121261	0.451865
2300009A05Rik	1058.12	0.163749	0.0824966	1.98492	0.0471536	0.248759	1058.12	0.238187	0.0821649	2.89889	0.00374491	0.058993
2310001H17Rik	19.4663	0.258934	0.428461	0.604335	0.545621	0.82063	19.4663	0.503494	0.421707	1.19394	0.232501	NA
2310001K24Rik	12.4358	0.152116	0.443971	0.342626	0.73188	NA	12.4358	0.357018	0.435491	0.819805	0.412327	NA
2310002F09Rik	17.8928	-0.552143	0.378197	-1.45993	0.144308	0.460601	17.8928	-0.89598	0.385194	-2.32605	0.0200159	NA
2310009A05Rik	136.693	-0.0596585	0.197491	-0.302081	0.76259	0.930164	136.693	-0.077785	0.196939	-0.394971	0.692865	0.912654
2310009B15Rik	383.343	0.28858	0.152409	1.89346	0.0582968	0.281102	383.343	0.0834566	0.152676	0.546624	0.584637	0.864805
2310010J17Rik	639.149	0.187482	0.112993	1.65924	0.0970681	0.372997	639.149	0.111237	0.112929	0.985015	0.324617	0.69585
2310011J03Rik	1953.03	-0.00819685	0.0797342	-0.102802	0.91812	0.979042	1953.03	-0.0566348	0.0796722	-0.710848	0.477178	0.806777
2310014F06Rik	59.1859	-0.143703	0.225522	-0.6372	0.523995	0.807371	59.1859	-0.138809	0.22407	-0.619487	0.535596	0.840714
2310015A10Rik	932.789	0.0108205	0.0717725	0.150761	0.880165	0.969148	932.789	0.139264	0.0711958	1.95607	0.0504566	0.286876
2310016D03Rik	13.5528	0.342573	0.520435	0.658244	0.510381	NA	13.5528	0.544716	0.514238	1.05927	0.289478	NA
2310016G11Rik	38.5208	-0.124714	0.287836	-0.433281	0.664811	0.886943	38.5208	-0.498128	0.292474	-1.70315	0.0885394	0.382967
2310022A10Rik	2133.23	-0.0542495	0.0531673	-1.02036	0.30756	0.652843	2133.23	-0.00414589	0.0529368	-0.0783176	0.937575	0.988174
2310022B05Rik	5464.4	-0.230816	0.0557721	-4.13856	3.49489e-05	0.00106886	5464.4	-0.172131	0.0556741	-3.09175	0.00198978	0.0387443
2310026I22Rik	23.2344	-0.0585084	0.347485	-0.168377	0.866287	0.963741	23.2344	-0.484654	0.35509	-1.36488	0.172291	NA
2310026L22Rik	98.5099	0.160048	0.18223	0.878276	0.379794	0.71282	98.5099	0.274232	0.1801	1.52267	0.127842	0.464882
2310030G06Rik	106.115	-0.0884865	0.166257	-0.532228	0.594568	0.847708	106.115	-0.208626	0.166406	-1.25371	0.209946	0.581655
2310033P09Rik	809.486	0.0472459	0.100946	0.468031	0.639763	0.874133	809.486	-0.00228718	0.10083	-0.0226835	0.981903	0.995073
2310034G01Rik	136.939	-0.0667265	0.166841	-0.399941	0.6892	0.898011	136.939	-0.133733	0.166562	-0.802903	0.422031	0.774489
2310039H08Rik	255.925	0.00640124	0.178464	0.0358686	0.971387	0.992432	255.925	-0.0957565	0.17845	-0.5366	0.591544	0.866907
2310040G07Rik	23.5724	0.315905	0.419005	0.75394	0.450885	0.763169	23.5724	0.104743	0.420709	0.248968	0.803385	NA
2310040G24Rik	91.1443	-0.225059	0.203051	-1.10839	0.267694	0.617164	91.1443	-0.110965	0.200891	-0.552363	0.5807	0.862629
2310043M15Rik	46.599	-0.367812	0.246478	-1.49227	0.135628	0.44618	46.599	-0.515777	0.24714	-2.08698	0.0368897	0.242693
2310043P16Rik	32.2556	0.516973	0.281859	1.83415	0.0666313	0.301635	32.2556	0.19112	0.285723	0.6689	0.503559	NA
2310044K18Rik	94.2902	-0.354422	0.220835	-1.60492	0.108512	0.396334	94.2902	-0.155674	0.218343	-0.71298	0.475858	0.805707
2310057M21Rik	2584.74	0.0417729	0.0536712	0.778311	0.436386	0.753919	2584.74	0.0159727	0.0535751	0.298136	0.765599	0.934706
2310058D17Rik	264.403	-0.132475	0.146464	-0.904487	0.365737	0.701831	264.403	-0.00549475	0.145456	-0.0377761	0.969866	0.993403
2310061I04Rik	3976.01	0.070004	0.0495778	1.412	0.157949	0.479997	3976.01	0.100281	0.0494652	2.0273	0.0426321	0.262877
2310068J16Rik	21.9777	0.148556	0.405323	0.366512	0.713983	0.909572	21.9777	0.489927	0.397049	1.23392	0.217232	NA
2310074N15Rik	17.2803	0.0467632	0.445806	0.104896	0.916458	0.978608	17.2803	0.0310038	0.443906	0.0698431	0.944319	NA
2410002F23Rik	2843.18	0.136892	0.0537764	2.54558	0.0109096	0.0953279	2843.18	0.103725	0.0537004	1.93155	0.0534151	0.29534
2410004B18Rik	2961.41	0.0617432	0.0672349	0.918321	0.358451	0.695792	2961.41	-0.00996241	0.0672066	-0.148236	0.882157	0.974182
2410004I01Rik	12.5784	-0.351995	0.48729	-0.722352	0.470078	NA	12.5784	-0.724112	0.496044	-1.45978	0.144352	NA
2410004P03Rik	177.378	-0.0715982	0.440286	-0.162617	0.87082	0.965433	177.378	-0.354981	0.440707	-0.805483	0.420541	0.773881
2410006H16Rik	804.798	0.0709979	0.141925	0.500249	0.6169	0.861744	804.798	-0.00122235	0.141877	-0.00861558	0.993126	0.998718
2410021H03Rik	207.008	-0.0229573	0.206455	-0.111197	0.91146	0.977401	207.008	-0.304001	0.207156	-1.4675	0.14224	0.486706
2410022M11Rik	324.67	0.269494	0.139587	1.93066	0.0535256	0.26725	324.67	0.307225	0.139082	2.20895	0.0271785	0.203418
2410080I02Rik	26.854	-0.517119	0.388735	-1.33026	0.183433	0.518424	26.854	-0.425271	0.385063	-1.10442	0.269411	NA
2410124H12Rik	153.004	-0.968982	0.198664	-4.87749	1.07447e-06	5.13983e-05	153.004	-0.622982	0.195415	-3.188	0.00143261	0.0307526
2410131K14Rik	4108.68	0.0246266	0.0473773	0.519798	0.603204	0.853359	4108.68	0.0246882	0.0472872	0.522091	0.601607	0.870503
2500002B13Rik	179.818	0.17464	0.120889	1.44463	0.148562	0.467462	179.818	0.0522827	0.121009	0.432055	0.665702	0.901503
2500004C02Rik	441.154	-0.00911754	0.0797761	-0.114289	0.909009	0.977401	441.154	-0.0128818	0.0792944	-0.162456	0.870947	0.971434
2510002D24Rik	1001.46	0.0286098	0.0796255	0.359304	0.719368	0.911659	1001.46	0.061237	0.0793334	0.771895	0.440177	0.78643
2510009E07Rik	6312.66	0.102156	0.0487127	2.09711	0.0359837	0.210839	6312.66	0.134942	0.0486388	2.77437	0.00553093	0.0762638
2510016D11Rik	142.255	-0.29453	0.159664	-1.84469	0.0650831	0.298274	142.255	-0.111408	0.157337	-0.708084	0.478893	0.806918
2510017J16Rik	229.548	-0.330435	0.13532	-2.44188	0.0146111	0.117089	229.548	-0.101904	0.133331	-0.764293	0.444693	0.787695
2510039O18Rik	2008.07	0.00178592	0.0568427	0.0314186	0.974936	0.993394	2008.07	-0.0398816	0.0567501	-0.702759	0.482206	0.808097
2510046G10Rik	18.9186	0.0164744	0.4411	0.0373485	0.970207	0.992012	18.9186	-0.0105038	0.439544	-0.023897	0.980935	NA
2600002D14Rik	25.5222	0.385468	0.339407	1.13571	0.256078	0.605835	25.5222	0.12629	0.342486	0.368745	0.712318	NA
2600006K01Rik	68.4064	-0.0215238	0.186283	-0.115543	0.908014	0.977401	68.4064	0.169007	0.1824	0.926572	0.354149	0.721872
2600014E21Rik	27.9942	0.322352	0.445978	0.722798	0.469804	0.77488	27.9942	0.0227461	0.44866	0.0506977	0.959566	NA
2610001J05Rik	3591	0.189656	0.0772175	2.45613	0.0140443	0.113806	3591	0.166905	0.07717	2.16283	0.0305544	0.217617
2610002M06Rik	5763.11	0.126891	0.0534518	2.37394	0.0175996	0.133416	5763.11	0.0602822	0.053431	1.12823	0.259225	0.638239
2610005L07Rik	2219.71	-0.0395805	0.100778	-0.392748	0.694505	0.900895	2219.71	-0.00913977	0.100677	-0.0907831	0.927665	0.985507
2610008E11Rik	4716.65	0.0392954	0.0586755	0.669708	0.503044	0.795456	4716.65	0.11123	0.0585712	1.89905	0.0575575	0.30635
2610017A05Rik	49.9146	-0.2292	0.312415	-0.733639	0.463169	0.771447	49.9146	-0.251319	0.311448	-0.80694	0.419701	0.773037
2610020C07Rik	287.983	0.0689885	0.0946967	0.72852	0.466295	0.77285	287.983	0.181484	0.0933433	1.94426	0.051864	0.290126
2610021A01Rik	3354.75	-0.100819	0.0758049	-1.32998	0.183525	0.518608	3354.75	-0.0398222	0.0756949	-0.526088	0.598827	0.869314
2610027K06Rik	11.0483	-0.0465259	0.567132	-0.0820371	0.934617	NA	11.0483	0.00210533	0.563091	0.00373888	0.997017	NA
2610028D06Rik	73.7424	0.103302	0.230962	0.447267	0.654682	0.881605	73.7424	-0.0349349	0.231288	-0.151045	0.87994	0.974179
2610028E06Rik	38.4695	-1.29405	0.300614	-4.30471	1.67208e-05	0.000564091	38.4695	-1.08768	0.294015	-3.69939	0.000216114	0.00796617
2610035D17Rik	1238.24	0.0392459	0.110867	0.35399	0.723347	0.913586	1238.24	0.142378	0.110617	1.28712	0.198052	0.565676
2610035F20Rik	1977.21	-0.00979662	0.0525734	-0.186342	0.852177	0.958474	1977.21	0.0496945	0.0523138	0.949931	0.342147	0.712011
2610037D02Rik	600.62	0.0188446	0.111984	0.16828	0.866363	0.963741	600.62	0.0610653	0.111629	0.54704	0.584352	0.864567
2610042L04Rik	48.7657	0.0973062	0.267476	0.363794	0.716012	0.910393	48.7657	0.306784	0.263153	1.1658	0.243696	0.620594
2610044O15Rik8	2707.4	0.0093827	0.0540777	0.173504	0.862255	0.962195	2707.4	0.0774502	0.0538822	1.4374	0.150605	0.500357
2610203C22Rik	20.521	0.42055	0.44519	0.944655	0.344835	0.684616	20.521	-0.354267	0.457677	-0.774055	0.438898	NA
2610300M13Rik	14.4509	0.23207	0.503981	0.460474	0.645176	NA	14.4509	0.253136	0.500947	0.505314	0.613338	NA
2610301B20Rik	2524.07	-0.0807971	0.0464654	-1.73887	0.0820581	0.340649	2524.07	-0.136193	0.0463919	-2.93572	0.00332778	0.0550171
2610306M01Rik	323.136	0.208755	0.140188	1.48911	0.136459	0.447491	323.136	-0.0276448	0.14066	-0.196536	0.844191	0.961959
2610307P16Rik	13.0094	-0.114046	0.629358	-0.18121	0.856203	NA	13.0094	-0.483171	0.635256	-0.760593	0.4469	NA
2610316D01Rik	91.0325	0.623443	0.149858	4.16021	3.17954e-05	0.00099526	91.0325	0.334568	0.151867	2.20304	0.0275919	0.205133
2610507B11Rik	23761	0.0197447	0.0345526	0.571439	0.567702	0.833245	23761	0.0391444	0.0345273	1.13372	0.25691	0.635822
2610507I01Rik	605.591	0.071161	0.0745302	0.954794	0.339682	0.681043	605.591	-0.00916455	0.0744379	-0.123117	0.902015	0.980073
2610528A11Rik	11.6401	-0.0481793	0.516925	-0.0932037	0.925742	NA	11.6401	-1.05157	0.54672	-1.92342	0.0544271	NA
2700029L08Rik	22.315	-0.125284	0.370622	-0.338036	0.735336	0.918727	22.315	-0.333508	0.372788	-0.894632	0.370984	NA
2700033N17Rik	11.1925	1.90276	0.606077	3.13947	0.00169252	NA	11.1925	1.07607	0.622087	1.72977	0.0836709	NA
2700038G22Rik	105.734	-0.511146	0.188002	-2.71883	0.00655132	0.0660657	105.734	-0.378991	0.185815	-2.03962	0.0413882	0.258936
2700046A07Rik	100.606	-0.0109409	0.16128	-0.0678378	0.945915	0.985813	100.606	-0.254618	0.162758	-1.5644	0.117725	0.446784
2700046G09Rik	174.831	0.0328662	0.147016	0.223555	0.823103	0.950667	174.831	-0.0445388	0.146825	-0.303347	0.761626	0.933235
2700049A03Rik	1231.18	0.054119	0.088299	0.612906	0.539938	0.816825	1231.18	0.130599	0.0880201	1.48374	0.137877	0.480039
2700062C07Rik	1093.4	-0.0647736	0.0586117	-1.10513	0.269103	0.618832	1093.4	0.0320911	0.0580824	0.552509	0.580599	0.862629
2700068H02Rik	10.9373	0.957	0.513848	1.86242	0.0625442	NA	10.9373	0.60758	0.52035	1.16764	0.242953	NA
2700081O15Rik	2009.44	0.157014	0.0869414	1.80597	0.0709225	0.31212	2009.44	0.209265	0.0867939	2.41106	0.0159063	0.146986
2700097O09Rik	1858.78	-0.00115651	0.0701942	-0.0164759	0.986855	0.995838	1858.78	0.00521784	0.0700502	0.0744871	0.940623	0.988875
2700099C18Rik	105.998	0.0263753	0.156521	0.16851	0.866182	0.963723	105.998	0.125841	0.15439	0.815086	0.415023	0.770178
2810001G20Rik	1340.49	0.119779	0.0806867	1.48449	0.137678	0.4492	1340.49	0.0683119	0.0806059	0.847481	0.396727	0.755451
2810002D19Rik	780.982	-0.0674612	0.0581169	-1.16078	0.245729	0.593979	780.982	-0.050621	0.0576695	-0.877778	0.380064	0.742153
2810004N23Rik	1614.9	-0.00304453	0.0541777	-0.0561953	0.955186	0.987987	1614.9	-0.013759	0.0539951	-0.25482	0.798862	0.948882
2810006K23Rik	877.575	-0.196606	0.068355	-2.87625	0.00402432	0.0465454	877.575	-0.264855	0.0682425	-3.88108	0.000103992	0.00451028
2810013P06Rik	2426.87	0.00253028	0.0630204	0.0401501	0.967973	0.991616	2426.87	-0.0198235	0.0629285	-0.315017	0.752749	0.930176
2810021J22Rik	1084.42	-0.0648209	0.0744788	-0.870328	0.384121	0.716688	1084.42	0.0702513	0.0739792	0.94961	0.342311	0.712034
2810025M15Rik	738.157	-0.165763	0.0929673	-1.78303	0.0745814	0.321263	738.157	-0.146585	0.0926431	-1.58226	0.113591	0.438654
2810029C07Rik	451.199	0.0812374	0.0910239	0.892485	0.372133	0.707057	451.199	0.0931573	0.0905398	1.02891	0.303522	0.67775
2810030D12Rik	12.6366	0.339686	0.484716	0.700794	0.483431	NA	12.6366	0.262988	0.484029	0.543332	0.586901	NA
2810032G03Rik	510.603	-0.0165911	0.0942458	-0.176041	0.860262	0.96177	510.603	-0.0153845	0.0938798	-0.163875	0.86983	0.971141
2810039B14Rik	469.827	0.0420922	0.0681651	0.617503	0.536903	0.814479	469.827	0.00369904	0.0678174	0.0545442	0.956502	0.991465
2810049E08Rik	234.571	0.0959594	0.131712	0.728555	0.466274	0.77285	234.571	0.0925391	0.131183	0.705419	0.480549	0.807399
2810402E24Rik	366.188	0.113587	0.136206	0.833932	0.40432	0.730571	366.188	0.133195	0.135788	0.980899	0.326642	0.698111
2810403D21Rik	125.755	0.0138736	0.170283	0.081474	0.935065	0.982895	125.755	-0.26472	0.171631	-1.54238	0.12298	0.455427
2810405F17Rik	283.366	-0.0683144	0.100816	-0.677612	0.498018	0.792573	283.366	0.113151	0.0991312	1.14143	0.253692	0.631508
2810407A14Rik	38.1736	0.0752604	0.249117	0.302108	0.76257	0.930164	38.1736	0.0573079	0.247583	0.231469	0.81695	0.952918
2810408A11Rik	35.4759	-0.111682	0.284703	-0.392276	0.694855	0.901004	35.4759	0.021095	0.280506	0.0752035	0.940053	NA
2810410L24Rik	1423.82	0.254036	0.0805366	3.15429	0.00160889	0.0238217	1423.82	0.2566	0.0803904	3.19193	0.00141328	0.0304109
2810414N06Rik	110.949	-0.155418	0.152455	-1.01943	0.307997	0.653251	110.949	-0.22143	0.152035	-1.45644	0.145271	0.49114
2810428J06Rik	97.7689	-0.0583909	0.184077	-0.317209	0.751085	0.925817	97.7689	-0.277752	0.185196	-1.49978	0.133672	0.473893
2810429I04Rik	536.858	0.0920746	0.0788585	1.16759	0.242971	0.591341	536.858	-0.00973346	0.0788441	-0.123452	0.901749	0.979917
2810430I11Rik	32.3693	-0.898955	0.315729	-2.84724	0.00441005	0.0499538	32.3693	-0.414883	0.303784	-1.36572	0.172027	NA
2810433D01Rik	23.9769	0.337091	0.445851	0.756063	0.449611	0.762264	23.9769	-0.212299	0.453379	-0.468259	0.6396	NA
2810442N19Rik	28.9578	-0.544925	0.354999	-1.535	0.124783	0.428256	28.9578	-0.67722	0.355506	-1.90495	0.056787	NA
2810454H06Rik	91.0858	-0.026895	0.217503	-0.123654	0.901589	0.97532	91.0858	-0.011096	0.216375	-0.0512812	0.959101	0.991465
2810455O05Rik	725.352	-0.250594	0.101758	-2.46264	0.0137918	0.112211	725.352	-0.279264	0.101572	-2.74942	0.00597002	0.0799382
2810459M11Rik	782.176	-0.214736	0.0742762	-2.89105	0.00383957	0.0448816	782.176	-0.197524	0.0738905	-2.67319	0.0075133	0.0916414
2810468N07Rik	979.222	-0.051327	0.0885458	-0.579666	0.56214	0.830024	979.222	-0.129492	0.0884909	-1.46334	0.143374	0.488274
2900005J15Rik	98.0382	0.524855	0.18058	2.9065	0.00365496	0.0432658	98.0382	0.390228	0.180834	2.15794	0.0309327	0.219211
2900018N21Rik	67.2095	0.0619925	0.296479	0.209095	0.834374	0.952662	67.2095	-0.210599	0.297861	-0.707039	0.479542	0.807035
2900022M07Rik	29.4688	-0.265209	0.362883	-0.730838	0.464878	0.772377	29.4688	-0.369469	0.36286	-1.01821	0.308576	NA
2900026A02Rik	1180.89	-0.0665829	0.0991706	-0.671397	0.501967	0.795083	1180.89	-0.109083	0.099078	-1.10098	0.270906	0.648804
2900037B21Rik	34.6508	0.166909	0.35123	0.475212	0.634636	0.871232	34.6508	0.0937239	0.350835	0.267145	0.789357	NA
2900040C04Rik	166.654	-0.163208	1.32245	-0.123413	0.90178	0.97532	166.654	-0.430526	1.32259	-0.325517	0.74479	0.927751
2900041M22Rik	15.8849	0.42893	0.421756	1.01701	0.309148	NA	15.8849	-0.511519	0.444566	-1.1506	0.249896	NA
2900045O20Rik	69.927	0.390831	0.189677	2.06051	0.0393498	0.223337	69.927	0.139554	0.191446	0.728947	0.466034	0.801157
2900052L18Rik	598.884	0.0743565	0.0921007	0.807339	0.419471	0.741839	598.884	0.22718	0.0913026	2.48821	0.0128388	0.127154
2900052N01Rik	157.781	0.740475	0.464407	1.59445	0.110835	0.400801	157.781	-0.0153648	0.465971	-0.0329738	0.973695	0.993509
2900060N12Rik	65.0951	0.00178936	0.24321	0.00735724	0.99413	0.998459	65.0951	0.233984	0.239881	0.975416	0.329354	0.701295
2900064F13Rik	122.202	0.110103	0.155295	0.708991	0.47833	0.77991	122.202	0.222322	0.153361	1.44966	0.147152	0.493594
2900072N19Rik	636.691	-0.0970553	0.111891	-0.867407	0.385719	0.717704	636.691	0.0903676	0.111188	0.812743	0.416365	0.771002
2900076A07Rik	468.47	-0.120807	0.0749466	-1.61191	0.106981	0.393129	468.47	-0.0480678	0.0740929	-0.648751	0.5165	0.82912
2900076G11Rik	29.1805	0.479682	0.361371	1.3274	0.184378	0.519923	29.1805	0.420813	0.36065	1.16682	0.243284	NA
2900078I11Rik	10.9924	-0.143567	0.484412	-0.296373	0.766945	NA	10.9924	-0.673938	0.498247	-1.35262	0.176178	NA
2900079G21Rik	62.3071	0.254706	0.207574	1.22706	0.2198	0.564741	62.3071	0.181494	0.207199	0.87594	0.381062	0.742256
2900089D17Rik	50.2711	0.36326	0.220499	1.64744	0.099467	0.377243	50.2711	0.37914	0.218901	1.73201	0.083271	0.370332
2900093K20Rik	305.332	0.128943	0.132071	0.976315	0.328908	0.672822	305.332	0.137034	0.131633	1.04103	0.297861	0.673284
2900097C17Rik	62118.2	0.0965355	0.0504684	1.91279	0.0557746	0.273896	62118.2	0.013928	0.0504671	0.275982	0.782562	0.941805
3000002C10Rik	343.736	0.121702	0.116305	1.0464	0.295377	0.643298	343.736	0.0957421	0.115974	0.82555	0.409059	0.764947
3010001F23Rik	278.354	0.191891	0.0983144	1.95181	0.0509604	0.260589	278.354	-0.0149979	0.0989261	-0.151607	0.879497	0.974127
3110001I22Rik	200.351	0.0967064	0.145521	0.664555	0.506335	0.797551	200.351	-0.137235	0.146231	-0.938484	0.347996	0.716761
3110006O06Rik	10.4979	-0.25155	0.458854	-0.548214	0.583545	NA	10.4979	-0.867644	0.480287	-1.80651	0.0708384	NA
3110009E18Rik	83.5648	-0.0499308	0.163534	-0.305323	0.76012	0.929057	83.5648	-0.248332	0.164738	-1.50743	0.1317	0.470632
3110009M11Rik	72.5547	0.0113777	0.179499	0.0633858	0.949459	0.986748	72.5547	0.00988315	0.178246	0.0554466	0.955783	0.991465
3110021N24Rik	108.181	-0.141021	0.168453	-0.837152	0.402507	0.729269	108.181	0.00861632	0.166095	0.0518757	0.958628	0.991465
3110040N11Rik	400.822	-0.0828548	0.115164	-0.719449	0.471865	0.776153	400.822	-0.0477988	0.11464	-0.416946	0.676718	0.905812
3110045C21Rik	38.2084	-0.337918	0.28037	-1.20526	0.228103	0.574912	38.2084	0.0134757	0.272131	0.049519	0.960506	0.991955
3110053B16Rik	95.5349	0.055511	0.199121	0.278781	0.780413	0.936295	95.5349	-0.035794	0.198994	-0.179875	0.857251	0.966207
3110056K07Rik	1040.43	-0.180789	0.075791	-2.38536	0.0170626	0.130551	1040.43	-0.0717081	0.0753324	-0.951889	0.341153	0.711454
3110062G12Rik	18.8477	-0.552181	0.437026	-1.2635	0.206411	0.547767	18.8477	-0.60631	0.435827	-1.39117	0.164173	NA
3110067C02Rik	38.964	0.229438	0.290578	0.789593	0.429765	0.749947	38.964	-0.242662	0.295955	-0.81993	0.412256	0.767174
3110070M22Rik	41.3358	-0.302785	0.261564	-1.1576	0.247029	0.595655	41.3358	-0.145486	0.257057	-0.565969	0.571415	0.858974
3110082I17Rik	312.573	0.109475	0.115458	0.948186	0.343035	0.684235	312.573	-0.0863523	0.115873	-0.74523	0.456133	0.796039
3110082J24Rik	118.726	-0.0263731	0.215207	-0.122548	0.902465	0.975578	118.726	0.0207645	0.214207	0.0969368	0.922777	0.98434
3110083C13Rik	55.8081	-0.210906	0.245094	-0.860511	0.389508	0.720541	55.8081	-0.280601	0.244639	-1.147	0.25138	0.629318
3222401L13Rik	509.907	-0.203088	0.0899605	-2.25752	0.0239757	0.163663	509.907	-0.227459	0.0896496	-2.5372	0.0111743	0.117721
3300002A11Rik	16.8556	-1.01384	0.604869	-1.67614	0.093711	NA	16.8556	-1.1534	0.605641	-1.90443	0.0568543	NA
3300002I08Rik	164.051	-0.0681379	0.149399	-0.456078	0.648334	0.877999	164.051	0.108596	0.147506	0.736215	0.4616	0.798901
3300002P13Rik	169.231	0.285848	0.141848	2.01516	0.0438875	0.238215	169.231	0.0157828	0.142982	0.110383	0.912106	0.982751
3425401B19Rik	31.3086	0.298911	0.385217	0.775954	0.437776	0.754345	31.3086	0.0690496	0.386868	0.178484	0.858343	NA
3632454L22Rik	991.632	-0.171895	0.100489	-1.71058	0.087158	0.351041	991.632	-0.0650469	0.100129	-0.649634	0.515929	0.828921
3830403N18Rik	18.6654	0.393655	0.392726	1.00237	0.316166	0.661033	18.6654	0.0596768	0.397513	0.150125	0.880666	NA
3830406C13Rik	1371.82	-0.0538829	0.0670762	-0.803308	0.421797	0.743484	1371.82	-0.109525	0.0669812	-1.63515	0.102017	0.411983
3830408C21Rik	286.68	0.183154	0.106457	1.72046	0.0853489	0.3469	286.68	0.131545	0.106169	1.23901	0.215342	0.587929
3930402G23Rik	12.7753	0.516809	0.629933	0.820418	0.411978	NA	12.7753	-0.501253	0.65062	-0.770423	0.441049	NA
4430402I18Rik	263.105	0.143147	0.130787	1.0945	0.273734	0.623616	263.105	0.0294202	0.130828	0.224878	0.822074	0.954722
4631405J19Rik	45.6962	-0.466839	0.249348	-1.87224	0.0611738	0.288415	45.6962	-0.569525	0.249301	-2.28449	0.022343	0.181726
4632404H12Rik	2151.47	-0.0751921	0.0524606	-1.4333	0.151771	0.472503	2151.47	-0.00273199	0.0521857	-0.0523513	0.958249	0.991465
4632404M16Rik	75.2449	-0.489116	0.226367	-2.16072	0.0307169	0.190744	75.2449	-0.365533	0.22384	-1.63301	0.102467	0.412986
4632411P08Rik	45.449	0.141781	0.257259	0.55112	0.581552	0.841309	45.449	-0.0901724	0.259249	-0.347822	0.727974	0.922902
4632415L05Rik	4051.06	0.0720871	0.0454342	1.58663	0.112598	0.404822	4051.06	0.0684982	0.0453445	1.51062	0.130886	0.469908
4632418H02Rik	93.1107	-0.755588	0.240921	-3.13625	0.00171121	0.0250978	93.1107	-0.917277	0.241445	-3.79911	0.000145215	0.00577149
4632427E13Rik	439.079	-0.112535	0.112207	-1.00293	0.315895	0.660762	439.079	-0.124844	0.111872	-1.11595	0.264443	0.643027
4632428C04Rik	102.156	-0.228198	0.174161	-1.31027	0.190105	0.527897	102.156	-0.0545237	0.171377	-0.31815	0.750371	0.928929
4633401B06Rik	48.5278	0.246875	0.239257	1.03184	0.302147	0.647878	48.5278	-0.00147404	0.241337	-0.0061078	0.995127	0.999209
4731419I09Rik	13.3659	0.0575131	0.554975	0.103632	0.917461	NA	13.3659	0.275807	0.547736	0.50354	0.614585	NA
4732414G09Rik	22.0079	0.0732607	0.377257	0.194193	0.846025	0.956298	22.0079	-0.598501	0.38982	-1.53533	0.124704	NA
4732416N19Rik	78.7633	-0.726496	0.167144	-4.34654	1.38304e-05	0.000479591	78.7633	-0.411019	0.160582	-2.55956	0.0104805	0.112398
4732419C18Rik	14.2113	-0.296944	0.556273	-0.533809	0.593474	NA	14.2113	-0.32003	0.554193	-0.57747	0.563622	NA
4732440D04Rik	1072.72	0.00537051	0.0915078	0.0586891	0.9532	0.987471	1072.72	0.0535015	0.0912473	0.586336	0.55765	0.853519
4732463B04Rik	23.896	0.205426	0.400913	0.512396	0.608374	0.856776	23.896	0.053863	0.401691	0.134091	0.893331	NA
4732471J01Rik	329.245	-0.0382421	0.118478	-0.322777	0.746864	0.923788	329.245	0.0481303	0.117656	0.409076	0.682484	0.90916
4732487G21Rik	259.138	0.176187	0.122038	1.4437	0.148822	0.467875	259.138	0.257613	0.121068	2.12783	0.0333511	0.228049
4732491K20Rik	490.295	0.324062	0.0806366	4.01879	5.84984e-05	0.00164856	490.295	0.333974	0.0801801	4.1653	3.10947e-05	0.00181975
4732496C06Rik	164.439	0.362198	0.172912	2.09469	0.0361985	0.211545	164.439	0.229373	0.173065	1.32536	0.185051	0.547086
4833411C07Rik	27.6488	-0.434017	0.338362	-1.2827	0.199597	0.538915	27.6488	-0.393283	0.335416	-1.17252	0.240987	NA
4833412K13Rik	103.846	0.255153	0.188359	1.35461	0.175541	0.508193	103.846	0.175282	0.188152	0.931596	0.351546	0.719441
4833413G10Rik	248.548	-0.0616939	0.134448	-0.458868	0.646329	0.876711	248.548	-0.128035	0.134244	-0.953752	0.340209	0.710519
4833417C18Rik	56.5038	0.0161137	0.218342	0.0738002	0.941169	0.984605	56.5038	0.126316	0.215441	0.586313	0.557665	0.853519
4833418N02Rik	86.1563	0.00906412	0.214806	0.0421968	0.966342	0.991546	86.1563	-0.28581	0.216586	-1.31961	0.186964	0.549599
4833420G17Rik	3740.78	-0.0529793	0.0502521	-1.05427	0.291759	0.640058	3740.78	0.0290098	0.0500826	0.57924	0.562427	0.854806
4833422C13Rik	490.103	0.0327053	0.0786351	0.415912	0.677475	0.892429	490.103	0.0337023	0.0781707	0.431137	0.666369	0.901631
4833422M21Rik	21.9097	0.223192	0.402138	0.555013	0.578886	0.839855	21.9097	0.053949	0.403344	0.133754	0.893597	NA
4833427G06Rik	47.6594	-0.217186	0.844959	-0.257038	0.79715	0.942017	47.6594	-0.448057	0.845582	-0.52988	0.596195	0.869057
4833439L19Rik	12725.6	-0.0842994	0.0311776	-2.70385	0.00685413	0.0682341	12725.6	-0.059121	0.031121	-1.89971	0.057471	0.306179
4833445I07Rik	300.783	-0.0211573	0.105513	-0.200518	0.841076	0.954994	300.783	0.0168903	0.104737	0.161264	0.871886	0.971555
4921504A21Rik	321.467	0.0143504	0.1086	0.13214	0.894873	0.973619	321.467	0.0668622	0.107864	0.619875	0.53534	0.840714
4921507P07Rik	338.155	0.330986	0.112444	2.94356	0.00324464	0.0396932	338.155	0.453034	0.11153	4.06199	4.86555e-05	0.00252314
4921513H07Rik	33.0508	-0.668714	0.277119	-2.41309	0.0158178	0.123782	33.0508	-0.366931	0.268578	-1.3662	0.171876	NA
4921514A10Rik	84.9287	-0.324259	0.188174	-1.72319	0.0848544	0.345794	84.9287	-0.426583	0.188139	-2.26738	0.023367	0.18669
4921522P10Rik	31.3944	-0.11354	0.30967	-0.366649	0.713881	0.909572	31.3944	-0.0422816	0.306586	-0.137911	0.890311	NA
4921524J17Rik	1249.24	0.0164098	0.058748	0.279325	0.779996	0.936204	1249.24	0.0597341	0.0584036	1.02278	0.306411	0.680906
4921531C22Rik	261.365	0.105789	0.113061	0.935676	0.34944	0.688328	261.365	0.0469537	0.112797	0.416267	0.677215	0.906001
4921534A09Rik	12.8011	-0.445972	0.425456	-1.04822	0.294537	NA	12.8011	-0.619028	0.428014	-1.44628	0.148099	NA
4921536K21Rik	48.8922	-0.161821	0.221948	-0.729095	0.465944	0.77285	48.8922	-0.0841436	0.21907	-0.384095	0.700908	0.915211
4930402H24Rik	15258.8	-0.0822255	0.0419317	-1.96094	0.049886	0.257448	15258.8	-0.0533643	0.0418959	-1.27374	0.202756	0.572421
4930404I05Rik	193.069	-0.197935	0.177393	-1.1158	0.264507	0.614341	193.069	-0.213696	0.176915	-1.2079	0.227084	0.60004
4930404N11Rik	12.5356	-0.124911	0.533083	-0.234318	0.814738	NA	12.5356	-0.290825	0.534676	-0.543928	0.586491	NA
4930405A21Rik	114.399	-0.457096	0.211842	-2.15772	0.0309495	0.191571	114.399	-0.458842	0.211029	-2.17431	0.0296821	0.213267
4930412C18Rik	408.683	0.0116571	0.104483	0.111569	0.911165	0.977401	408.683	-0.0233352	0.104199	-0.223948	0.822798	0.954945
4930412F12Rik	57.7557	0.0618685	0.236623	0.261465	0.793734	0.940662	57.7557	0.304862	0.232493	1.31127	0.189766	0.554003
4930412L05Rik	31.6809	0.3223	0.347812	0.926649	0.354109	0.692988	31.6809	0.278449	0.346896	0.802685	0.422157	NA
4930413G21Rik	617.13	0.164853	0.0672666	2.45074	0.0142562	0.115	617.13	0.226786	0.0666354	3.40338	0.000665567	0.018071
4930415O20Rik	14.3979	0.67381	0.490758	1.373	0.169752	NA	14.3979	0.0796788	0.501217	0.158971	0.873692	NA
4930417H01Rik	15.1698	-0.16625	0.445774	-0.372947	0.709188	NA	15.1698	-0.376585	0.448731	-0.839222	0.401345	NA
4930422M22Rik	157.601	0.191786	0.142423	1.3466	0.17811	0.511203	157.601	-0.0281939	0.143234	-0.196838	0.843954	0.961959
4930423D22Rik	46.2856	-0.1078	0.298112	-0.361609	0.717644	0.911083	46.2856	-0.10472	0.296666	-0.352991	0.724095	0.92128
4930426D05Rik	12.1722	0.765585	0.641436	1.19355	0.232655	NA	12.1722	0.269723	0.649872	0.41504	0.678113	NA
4930426I24Rik	26.7331	0.576614	0.312704	1.84396	0.0651888	0.298555	26.7331	0.293803	0.315985	0.929801	0.352474	NA
4930426L09Rik	29.6374	0.024188	0.326079	0.0741784	0.940868	0.984578	29.6374	0.178952	0.321617	0.556413	0.577929	NA
4930429F24Rik	49.9701	0.360739	0.232165	1.55381	0.120231	0.419414	49.9701	0.407106	0.230099	1.76926	0.07685	0.353479
4930429H19Rik	52.5249	0.136197	0.263084	0.517692	0.604673	0.854427	52.5249	0.381524	0.258827	1.47405	0.140468	0.484684
4930429P21Rik	170.911	-0.168827	0.187993	-0.898047	0.36916	0.705244	170.911	0.084371	0.185924	0.453792	0.649978	0.8935
4930430F08Rik	1182.46	-0.0252509	0.0744407	-0.339208	0.734453	0.918054	1182.46	0.0527944	0.0741006	0.712469	0.476174	0.805997
4930431P19Rik	297.382	0.1895	0.132033	1.43525	0.151217	0.471504	297.382	0.298229	0.131146	2.27402	0.0229645	0.18489
4930432B10Rik	29.9163	0.0948802	0.323283	0.293489	0.769148	0.932252	29.9163	0.206996	0.319684	0.647503	0.517306	NA
4930432E11Rik	34.3518	0.295324	0.334892	0.88185	0.377858	0.711477	34.3518	0.107289	0.335989	0.319324	0.749481	NA
4930432K21Rik	216.558	0.186189	0.125065	1.48874	0.136555	0.447648	216.558	0.190297	0.124398	1.52974	0.126082	0.460279
4930439D14Rik	18.5016	-0.128158	0.45385	-0.282379	0.777653	0.935424	18.5016	0.286224	0.443992	0.64466	0.519147	NA
4930442G15Rik	11.5039	0.930152	0.471794	1.97152	0.0486643	NA	11.5039	0.00320014	0.49894	0.00641388	0.994882	NA
4930444F02Rik	15.6463	-1.20172	0.556735	-2.15852	0.0308876	NA	15.6463	0.212467	0.517656	0.410441	0.681483	NA
4930447C04Rik	250.39	0.463035	0.207937	2.22681	0.0259603	0.17156	250.39	-0.075642	0.209301	-0.361403	0.717798	0.919242
4930447F24Rik	478.106	-1.87364	0.14991	-12.4985	7.61041e-36	1.29073e-32	478.106	-1.6426	0.148039	-11.0957	1.31608e-28	5.49399e-25
4930447M23Rik	68.7296	0.440502	0.214882	2.04997	0.040367	0.227156	68.7296	0.20391	0.216316	0.942653	0.345858	0.714463
4930448E22Rik	19.1648	-0.127521	0.344016	-0.370685	0.710872	0.908333	19.1648	-0.206158	0.343259	-0.60059	0.548113	NA
4930451E10Rik	16.1313	-0.128943	0.457234	-0.282007	0.777938	NA	16.1313	0.0988626	0.449746	0.219819	0.826012	NA
4930451G09Rik	177.766	-0.0929757	0.124245	-0.748325	0.454264	0.765785	177.766	-0.129181	0.123672	-1.04455	0.29623	0.672072
4930452B06Rik	241.251	0.481338	0.114696	4.19663	2.70911e-05	0.000861007	241.251	0.1084	0.116191	0.932948	0.350847	0.719034
4930452G13Rik	36.6175	0.0384763	0.32217	0.119429	0.904936	0.97675	36.6175	0.177512	0.318332	0.557631	0.577096	0.861053
4930453N24Rik	3089.74	-0.0859187	0.0451045	-1.90488	0.0567958	0.27687	3089.74	-0.119478	0.0450169	-2.65407	0.00795268	0.0950763
4930455C13Rik	13.0142	-0.0189027	0.467491	-0.0404344	0.967747	NA	13.0142	-0.185024	0.469149	-0.394383	0.693298	NA
4930455G09Rik	93.2475	0.338803	0.217379	1.55858	0.119095	0.416729	93.2475	0.35391	0.216424	1.63526	0.101994	0.411983
4930456G14Rik	18.818	0.72914	0.389445	1.87226	0.0611713	0.288415	18.818	0.257388	0.397307	0.647831	0.517094	NA
4930458D05Rik	42.0689	-0.189825	0.274559	-0.691381	0.489326	0.787243	42.0689	-0.265394	0.274077	-0.968318	0.332886	0.705307
4930466K18Rik	681.506	0.00343828	0.085206	0.0403526	0.967812	0.991616	681.506	0.0153666	0.0848625	0.181076	0.856308	0.96598
4930467K11Rik	10.7436	0.729205	0.589818	1.23632	0.216339	NA	10.7436	0.542714	0.591546	0.91745	0.358907	NA
4930471C04Rik	86.7719	-0.369318	0.183351	-2.01426	0.043982	0.238454	86.7719	-0.56683	0.184459	-3.07293	0.00211969	0.0403128
4930473A02Rik	136.813	0.0500776	0.148697	0.336776	0.736285	0.919236	136.813	0.170526	0.14686	1.16114	0.245583	0.623246
4930473D10Rik	12.9109	-0.663041	0.573601	-1.15593	0.247711	NA	12.9109	0.070507	0.551283	0.127896	0.898231	NA
4930474N09Rik	42.4506	0.222253	0.252522	0.880133	0.378787	0.712149	42.4506	0.288928	0.249896	1.15619	0.247602	0.625887
4930479D17Rik	66.3494	-0.0615034	0.187304	-0.328361	0.742639	0.922047	66.3494	-0.0887571	0.186228	-0.476605	0.633644	0.8872
4930481A15Rik	118.766	0.0590628	0.228189	0.258832	0.795765	0.941053	118.766	-0.0198298	0.228026	-0.0869628	0.930701	0.986287
4930481B07Rik	97.7664	0.223968	0.197071	1.13648	0.255754	0.60527	97.7664	0.395753	0.194742	2.03219	0.0421344	0.260851
4930483O08Rik	21.09	1.13285	0.40876	2.77144	0.00558092	0.058724	21.09	1.00641	0.409132	2.45987	0.0138986	NA
4930483P17Rik	14.5473	-1.02857	0.417449	-2.46395	0.0137414	NA	14.5473	-0.823663	0.406505	-2.02621	0.0427435	NA
4930488L21Rik	101.706	-0.383891	0.16637	-2.30746	0.0210293	0.149742	101.706	-0.357555	0.164908	-2.16821	0.0301426	0.21574
4930500L23Rik	57.0503	0.333154	0.250244	1.33132	0.183085	0.517896	57.0503	0.206695	0.250466	0.825239	0.409236	0.765013
4930502E18Rik	12.0076	0.458191	0.500794	0.914929	0.360229	NA	12.0076	0.535748	0.496509	1.07903	0.280574	NA
4930503L19Rik	2799.17	-0.00981998	0.0768707	-0.127747	0.898349	0.974527	2799.17	0.123028	0.0766894	1.60423	0.108663	0.427227
4930505A04Rik	14.5774	-0.271326	0.434976	-0.623772	0.532778	NA	14.5774	-0.249419	0.431526	-0.577994	0.563268	NA
4930506C21Rik	313.362	0.025977	0.129632	0.200391	0.841175	0.954994	313.362	0.048875	0.129094	0.378599	0.704986	0.916929
4930507D05Rik	20.311	-0.565772	0.409956	-1.38008	0.167562	0.49667	20.311	-0.601168	0.408294	-1.47239	0.140916	NA
4930509G22Rik	17.4597	0.0671384	0.396253	0.169433	0.865456	0.963535	17.4597	0.145152	0.391839	0.370438	0.711056	NA
4930509H03Rik	11.5773	-0.92594	0.491519	-1.88383	0.0595876	NA	11.5773	-0.198911	0.461103	-0.431381	0.666192	NA
4930511M06Rik	28.9492	-0.675626	0.507545	-1.33117	0.183134	0.517896	28.9492	-0.572888	0.504521	-1.13551	0.256162	NA
4930512B01Rik	55.8338	-0.0895738	0.247052	-0.36257	0.716926	0.910849	55.8338	-0.19402	0.247039	-0.785384	0.432229	0.782233
4930513N10Rik	33.0238	0.335539	0.317156	1.05796	0.290073	0.638697	33.0238	0.303957	0.316014	0.961847	0.336126	NA
4930515G01Rik	16.2294	-0.45484	0.379411	-1.19881	0.230603	NA	16.2294	-0.750372	0.385444	-1.94677	0.0515621	NA
4930516B21Rik	383.33	-0.0877191	0.11941	-0.734601	0.462582	0.771219	383.33	0.0279948	0.118584	0.236077	0.813373	0.952033
4930517E14Rik	65.0756	0.352611	0.261636	1.34771	0.17775	0.511036	65.0756	0.583326	0.25864	2.25536	0.0241109	0.190087
4930518I15Rik	205.982	-0.192337	0.138385	-1.38987	0.164568	0.49115	205.982	-0.132032	0.137374	-0.961114	0.336495	0.708191
4930519F16Rik	28.6846	0.238869	0.328119	0.727994	0.466617	0.772972	28.6846	-0.0482084	0.331273	-0.145524	0.884297	NA
4930519K11Rik	53.5639	0.0932996	0.236517	0.394473	0.693232	0.900149	53.5639	0.0638773	0.235487	0.271257	0.786194	0.942916
4930520O04Rik	28.15	0.383974	0.291998	1.31499	0.188514	0.525593	28.15	-0.200404	0.302009	-0.66357	0.506966	NA
4930522L14Rik	377.375	-0.0566281	0.10116	-0.559786	0.575626	0.838188	377.375	-0.0032824	0.100472	-0.0326697	0.973938	0.99353
4930523C07Rik	408.876	0.197473	0.116979	1.6881	0.0913927	0.361233	408.876	-0.000856381	0.117286	-0.00730162	0.994174	0.998962
4930524O07Rik	10.0207	-1.11658	0.483953	-2.30722	0.0210428	NA	10.0207	-0.42115	0.451784	-0.932195	0.351236	NA
4930525G20Rik	105.635	0.239985	0.152354	1.57518	0.115214	0.409976	105.635	0.126492	0.152434	0.829818	0.406642	0.763193
4930526A20Rik	12.6929	-0.142818	0.471505	-0.302898	0.761968	NA	12.6929	-0.332219	0.473903	-0.701029	0.483285	NA
4930532G15Rik	16.7844	-0.324263	0.349831	-0.926913	0.353971	NA	16.7844	0.0130245	0.337178	0.038628	0.969187	NA
4930532I03Rik	11.2262	0.686	0.558709	1.22783	0.219511	NA	11.2262	-0.536558	0.587878	-0.912703	0.361399	NA
4930534D22Rik	24.51	-0.549473	0.30279	-1.8147	0.0695696	0.309095	24.51	-0.592674	0.301225	-1.96754	0.0491206	NA
4930539E08Rik	13.795	2.49329	1.22367	2.03755	0.0415951	NA	13.795	0.89175	1.23895	0.71976	0.471673	NA
4930539J05Rik	143.232	-0.153185	0.138451	-1.10642	0.268546	0.61824	143.232	0.0738087	0.135567	0.544446	0.586135	0.865136
4930544I03Rik	24.8932	-0.320456	0.320047	-1.00128	0.316692	0.661301	24.8932	-0.268776	0.316254	-0.849873	0.395396	NA
4930545L08Rik	11.122	-0.817217	0.477209	-1.71249	0.0868061	NA	11.122	-0.638977	0.466018	-1.37114	0.170331	NA
4930545L23Rik	12.3208	-1.60108	0.545512	-2.935	0.00333546	NA	12.3208	-0.624358	0.503123	-1.24096	0.214619	NA
4930547E08Rik	34.8315	0.267759	0.326344	0.82048	0.411942	0.736741	34.8315	0.362425	0.323587	1.12002	0.262704	NA
4930547M16Rik	19.0534	-0.452366	0.341144	-1.32603	0.18483	0.520437	19.0534	-0.286614	0.333336	-0.859834	0.38988	NA
4930550C14Rik	40.5729	-0.165513	0.296904	-0.557463	0.577211	0.839091	40.5729	0.0812751	0.291704	0.278622	0.780535	0.940962
4930551O13Rik	18.506	-0.0247511	0.334917	-0.0739023	0.941088	0.984578	18.506	-0.253932	0.338286	-0.750643	0.452868	NA
4930553P18Rik	48.1964	0.0375432	0.284877	0.131787	0.895153	0.973677	48.1964	-0.230809	0.28692	-0.804435	0.421146	0.774184
4930555F03Rik	10.7527	0.977923	0.502275	1.94699	0.0515362	NA	10.7527	1.03724	0.498175	2.08208	0.0373356	NA
4930556H04Rik	25.2972	0.370056	0.393097	0.941386	0.346507	0.685586	25.2972	0.418731	0.390799	1.07147	0.283956	NA
4930556I23Rik	31.5916	-0.97625	0.301047	-3.24285	0.0011834	0.0189736	31.5916	-0.181188	0.281174	-0.644399	0.519317	NA
4930556J02Rik	14.2614	-0.0676917	0.421042	-0.160772	0.872273	NA	14.2614	0.29718	0.407446	0.729374	0.465773	NA
4930556M19Rik	55.9707	0.247654	0.251525	0.984607	0.324817	0.668851	55.9707	0.31018	0.249625	1.24258	0.214021	0.586819
4930557K07Rik	86.7714	0.0615441	0.227796	0.270172	0.787028	0.938501	86.7714	0.0368275	0.227122	0.162149	0.871189	0.971434
4930562C15Rik	165.665	-0.482557	0.197612	-2.44194	0.0146085	0.117089	165.665	-0.253293	0.195652	-1.29461	0.195456	0.56242
4930563E18Rik	11.289	0.225095	0.523373	0.430085	0.667133	NA	11.289	0.312908	0.51824	0.60379	0.545983	NA
4930563E22Rik	244.473	-0.02195	0.120519	-0.182129	0.855482	0.95934	244.473	0.041149	0.119555	0.344184	0.730708	0.923856
4930565N06Rik	36.099	-0.121291	0.259027	-0.468256	0.639602	0.874058	36.099	-0.124668	0.257191	-0.484728	0.62787	NA
4930568A12Rik	10.6072	-0.0711817	0.604195	-0.117813	0.906216	NA	10.6072	-0.0755307	0.601713	-0.125526	0.900107	NA
4930570G19Rik	2141.06	-0.106791	0.0745937	-1.43164	0.152248	0.473468	2141.06	-0.0292062	0.0743967	-0.392574	0.694634	0.913194
4930572G02Rik	35.1699	-0.366896	0.252966	-1.45038	0.146953	0.465223	35.1699	-0.113235	0.245497	-0.46125	0.644619	NA
4930577N17Rik	40.1987	-0.472578	0.255092	-1.85258	0.0639426	0.295363	40.1987	0.0809346	0.243068	0.33297	0.739157	0.926123
4930578M01Rik	275.475	-0.0579202	0.130515	-0.44378	0.657202	0.882779	275.475	-0.0817869	0.130124	-0.628532	0.529656	0.83708
4930579G18Rik	436.49	0.192391	0.0824088	2.33459	0.0195647	0.142689	436.49	0.211963	0.0818602	2.58933	0.00961635	0.106623
4930579G24Rik	265.226	0.0469723	0.132166	0.355404	0.722287	0.91322	265.226	0.132152	0.13125	1.00687	0.313996	0.688441
4930579K19Rik	26.7854	0.178796	0.32003	0.558687	0.576375	0.838626	26.7854	0.0279767	0.320884	0.0871864	0.930523	NA
4930581F22Rik	500.499	-0.0141308	0.087694	-0.161138	0.871985	0.965878	500.499	0.079104	0.0869322	0.90995	0.362849	0.729279
4930588G17Rik	19.2736	0.335679	0.388282	0.864523	0.387301	0.718882	19.2736	0.27796	0.387291	0.717701	0.472942	NA
4930589O11Rik	21.4603	-0.216802	0.382422	-0.566918	0.57077	0.835094	21.4603	-0.320259	0.382378	-0.837546	0.402286	NA
4930590J08Rik	271.472	-0.0717757	0.1273	-0.563832	0.572868	0.83676	271.472	0.00299635	0.126405	0.0237045	0.981088	0.994911
4930593A02Rik	17.4302	0.495219	0.357887	1.38373	0.166441	0.494481	17.4302	-0.311658	0.3767	-0.827337	0.408046	NA
4930594M22Rik	189.006	-0.293766	0.152822	-1.92227	0.054572	0.270137	189.006	-0.324441	0.152349	-2.12958	0.0332059	0.227803
4930599N23Rik	29.789	0.504162	0.360176	1.39977	0.161584	0.485902	29.789	0.271702	0.361839	0.75089	0.452719	NA
4931403E22Rik	40.2752	0.223833	0.317773	0.70438	0.481196	0.782221	40.2752	-0.189424	0.321574	-0.589052	0.555826	0.852032
4931406C07Rik	2067.36	0.169744	0.0669223	2.53643	0.0111988	0.0971745	2067.36	0.268097	0.0666874	4.02021	5.81466e-05	0.00289831
4931406P16Rik	2447.57	-0.0508152	0.0870472	-0.583766	0.559378	0.829028	2447.57	-0.0342053	0.0869518	-0.393382	0.694037	0.913126
4931413K12Rik	12.9054	-0.400347	0.464019	-0.86278	0.388258	NA	12.9054	-0.0467979	0.449626	-0.104082	0.917104	NA
4931414P19Rik	195.866	-0.107059	0.148184	-0.722474	0.470003	0.775132	195.866	0.0687972	0.146529	0.469512	0.638704	0.888804
4931415C17Rik	130.853	-0.438271	0.150201	-2.91789	0.00352407	0.042233	130.853	-0.324227	0.148058	-2.18986	0.0285344	0.209076
4931422A03Rik	106.617	0.04746	0.170736	0.277973	0.781033	0.936497	106.617	-0.00237286	0.170242	-0.0139382	0.988879	0.997561
4931423N10Rik	34.0354	0.222317	0.296573	0.749619	0.453484	0.765509	34.0354	0.574181	0.289274	1.9849	0.0471556	NA
4931428F04Rik	963.3	0.144895	0.0614005	2.35984	0.0182831	0.13649	963.3	0.161579	0.0610664	2.64596	0.00814601	0.0965144
4931429L15Rik	26.8609	-0.0802947	0.359281	-0.223487	0.823156	0.950667	26.8609	-0.0962572	0.357713	-0.269091	0.78786	NA
4931440F15Rik	11.3974	-0.283406	0.502263	-0.564257	0.572579	NA	11.3974	-0.237707	0.498031	-0.477293	0.633154	NA
4931440P22Rik	124.934	0.22033	0.157163	1.40192	0.160939	0.485366	124.934	0.00598072	0.158063	0.0378374	0.969817	0.993403
4932422M17Rik	241.701	0.0379952	0.103868	0.365804	0.714511	0.909768	241.701	0.323148	0.101404	3.18674	0.00143884	0.0308417
4932435O22Rik	27.6491	-0.704239	0.384881	-1.82976	0.0672863	0.303211	27.6491	-0.164627	0.373192	-0.441132	0.659117	NA
4932438A13Rik	17744.7	0.0118544	0.0915304	0.129513	0.896952	0.974239	17744.7	0.0271161	0.0915182	0.296292	0.767007	0.935202
4932438H23Rik	110.944	0.156456	0.218743	0.715249	0.474455	0.777819	110.944	-0.014015	0.219163	-0.0639477	0.949012	0.990589
4932441J04Rik	66.5854	0.200004	0.184433	1.08443	0.278175	0.628706	66.5854	0.104914	0.184298	0.569259	0.56918	0.858107
4932442E05Rik	22.5834	-0.254467	0.379471	-0.670583	0.502486	0.795083	22.5834	-0.502943	0.382679	-1.31427	0.188756	NA
4932443L11Rik	10.8658	-0.255378	0.516158	-0.494768	0.620764	NA	10.8658	-0.177965	0.510679	-0.348487	0.727474	NA
4932702P03Rik	83.6742	0.33832	0.20857	1.6221	0.104783	0.388866	83.6742	0.25842	0.208339	1.24038	0.214833	0.587888
4933402D24Rik	130.702	-0.364143	0.182206	-1.99852	0.0456605	0.244011	130.702	-0.245237	0.180408	-1.35935	0.174036	0.534162
4933404O12Rik	492.469	0.0120176	0.0932485	0.128877	0.897455	0.974342	492.469	-0.0803794	0.0931993	-0.862446	0.388442	0.748466
4933405L10Rik	16.1286	0.467262	0.445749	1.04826	0.294517	NA	16.1286	0.0635775	0.452645	0.140458	0.888298	NA
4933406B17Rik	13.9238	-0.00780398	0.944005	-0.00826689	0.993404	NA	13.9238	0.631742	0.934545	0.675989	0.499047	NA
4933406C10Rik	99.3085	0.0646907	0.234685	0.275649	0.782818	0.936951	99.3085	0.0243972	0.234215	0.104166	0.917038	0.983198
4933406I18Rik	71.6822	0.148001	0.175491	0.843353	0.399031	0.726728	71.6822	0.011677	0.175874	0.066394	0.947064	0.990438
4933406P04Rik	20.0466	-0.226846	0.388189	-0.58437	0.558971	0.828766	20.0466	-0.324839	0.388014	-0.837182	0.40249	NA
4933407K13Rik	486.593	-0.134684	0.0982677	-1.37058	0.170505	0.500823	486.593	-0.0589584	0.097619	-0.603965	0.545867	0.847157
4933407L21Rik	225.859	-0.40395	0.150294	-2.68773	0.00719387	0.0707853	225.859	-0.076065	0.147969	-0.514059	0.60721	0.873467
4933408B17Rik	80.5682	-0.325985	0.212087	-1.53703	0.124285	0.427531	80.5682	-0.255714	0.210264	-1.21616	0.223924	0.597108
4933412E12Rik	56.8087	0.520985	0.229426	2.27082	0.0231577	0.159594	56.8087	0.139881	0.232876	0.600665	0.548063	0.848285
4933412L11Rik	18.3161	-0.0480782	0.43298	-0.11104	0.911584	0.977401	18.3161	0.304805	0.422558	0.721332	0.470705	NA
4933412O06Rik	23.6337	-0.0585052	0.30074	-0.194537	0.845755	0.956298	23.6337	0.0446435	0.296133	0.150755	0.880169	NA
4933413J09Rik	42.6916	-0.0766628	0.286993	-0.267124	0.789374	0.938852	42.6916	-0.100628	0.28588	-0.351995	0.724842	0.921399
4933415A04Rik	83.7227	0.118358	0.205348	0.576379	0.564359	0.831387	83.7227	0.0403153	0.205072	0.196591	0.844148	0.961959
4933417C20Rik	11.4831	-0.349705	0.487081	-0.717961	0.472781	NA	11.4831	-0.268948	0.481123	-0.559	0.576162	NA
4933417D19Rik	50.9409	-0.632267	0.23396	-2.70246	0.00688287	0.0684836	50.9409	-0.174962	0.225214	-0.77687	0.437235	0.784543
4933421O10Rik	1527.29	-0.000144472	0.0624766	-0.00231242	0.998155	0.999488	1527.29	0.0354153	0.0622315	0.569089	0.569296	0.858107
4933424G06Rik	14.9416	0.622095	0.41833	1.48709	0.13699	NA	14.9416	0.693341	0.414166	1.67406	0.094118	NA
4933426B08Rik	21.917	0.258158	0.390585	0.660951	0.508644	0.799028	21.917	-0.115122	0.395475	-0.291099	0.770975	NA
4933427D14Rik	2005.55	-0.0236664	0.051858	-0.456369	0.648124	0.877871	2005.55	-0.0352166	0.0517061	-0.681092	0.495813	0.816559
4933427G23Rik	85.5617	0.0564133	0.183925	0.306719	0.759057	0.929057	85.5617	-0.162497	0.185213	-0.877356	0.380293	0.742153
4933427I04Rik	11.1582	0.629459	0.58409	1.07767	0.281179	NA	11.1582	0.749738	0.578403	1.29622	0.1949	NA
4933427I22Rik	33.8964	-0.0734537	0.281461	-0.260972	0.794114	0.940734	33.8964	-0.428136	0.286027	-1.49684	0.134435	NA
4933428G20Rik	189.693	0.0985752	0.150263	0.656016	0.511814	0.800771	189.693	-0.0179599	0.150328	-0.119472	0.904902	0.98045
4933429O19Rik	31.1544	0.296741	1.14206	0.259831	0.794994	0.94094	31.1544	-0.150412	1.14404	-0.131474	0.8954	NA
4933430I17Rik	42.1781	-0.334206	0.245653	-1.36048	0.173678	0.504948	42.1781	-0.266442	0.242258	-1.09983	0.271408	0.649186
4933431C10Rik	52.6165	0.0716476	0.275201	0.260347	0.794596	0.94094	52.6165	0.103212	0.27368	0.377128	0.706079	0.916947
4933431E20Rik	3431.52	-0.00480407	0.0574187	-0.0836673	0.933321	0.98251	3431.52	-0.00120795	0.0573255	-0.0210718	0.983188	0.99553
4933431G14Rik	22.7777	-0.212136	0.405858	-0.522684	0.601194	0.852014	22.7777	-0.0196551	0.401065	-0.0490072	0.960914	NA
4933431K14Rik	271.357	0.119804	0.148316	0.807766	0.419226	0.741545	271.357	-0.0119478	0.148424	-0.0804976	0.935841	0.987573
4933432I03Rik	13.4092	0.129672	0.430409	0.301276	0.763204	NA	13.4092	0.347842	0.42126	0.825718	0.408964	NA
4933432I09Rik	48.2122	-1.20092	0.294631	-4.07601	4.58149e-05	0.00135241	48.2122	-1.07096	0.290543	-3.68605	0.000227763	0.00825509
4933433G15Rik	45.9419	-0.293686	0.245293	-1.19729	0.231194	0.577312	45.9419	0.0171991	0.238783	0.0720282	0.942579	0.98924
4933433G19Rik	118.513	0.0432743	0.149774	0.288932	0.772634	0.933882	118.513	-0.0160942	0.149329	-0.107777	0.914172	0.982813
4933434E20Rik	5894.87	-0.0625251	0.0352806	-1.77222	0.0763574	0.326127	5894.87	-0.0398559	0.0351754	-1.13306	0.257189	0.636178
4933439C10Rik	1006.49	0.162582	0.0710839	2.28718	0.0221854	0.154923	1006.49	0.169638	0.070826	2.39514	0.016614	0.151183
4933439K11Rik	11.5069	0.103204	0.543455	0.189903	0.849385	NA	11.5069	0.245414	0.536457	0.457472	0.647332	NA
4933440N22Rik	18.5136	-0.329273	0.385751	-0.853589	0.393333	0.722732	18.5136	0.139361	0.371629	0.375001	0.70766	NA
5031415H12Rik	12.9076	-0.290397	0.59389	-0.488974	0.62486	NA	12.9076	-0.440541	0.594913	-0.740514	0.458988	NA
5031425E22Rik	3306.43	0.130342	0.0618979	2.10575	0.0352262	0.208161	3306.43	0.162286	0.0617899	2.62641	0.008629	0.0997833
5031434O11Rik	1098.53	-0.0737648	0.0693571	-1.06355	0.287532	0.637165	1098.53	-0.0544547	0.0690759	-0.788332	0.430502	0.78034
5031439G07Rik	12464.9	-0.014548	0.0482564	-0.301473	0.763053	0.930237	12464.9	-0.0841949	0.0482463	-1.74511	0.0809661	0.36461
5033403F01Rik	17.1462	0.135501	0.427066	0.317283	0.751029	NA	17.1462	0.184578	0.423567	0.435769	0.663004	NA
5033404E19Rik	24.2061	0.359096	0.305425	1.17573	0.239703	0.587713	24.2061	0.201202	0.306592	0.656253	0.511661	NA
5033406O09Rik	93.7593	0.0887791	0.196686	0.451374	0.65172	0.880412	93.7593	-0.146076	0.197892	-0.73816	0.460417	0.798358
5033417F24Rik	376.974	0.119232	0.0976942	1.22046	0.222289	0.567725	376.974	0.223411	0.0967823	2.30839	0.0209773	0.174695
5033421B08Rik	14.8806	-0.613953	0.512842	-1.19716	0.231246	NA	14.8806	-0.101672	0.498034	-0.204147	0.838239	NA
5033430I15Rik	159.49	0.25718	0.155464	1.65428	0.0980714	0.374768	159.49	0.098569	0.155808	0.632631	0.526975	0.835908
5330409N07Rik	24.9464	-0.933273	0.418246	-2.23139	0.025655	0.170692	24.9464	-0.381252	0.404513	-0.942498	0.345938	NA
5330413P13Rik	18.8256	0.396458	0.499956	0.792986	0.427786	0.748589	18.8256	0.118779	0.503082	0.236103	0.813353	NA
5330417C22Rik	403.238	0.0932108	0.137853	0.67616	0.498939	0.792892	403.238	-0.0629171	0.138007	-0.455899	0.648462	0.892627
5330434G04Rik	1151.65	-0.0594781	0.129322	-0.459922	0.645572	0.876363	1151.65	-0.0281315	0.129171	-0.217784	0.827597	0.956363
5330437M03Rik	119.066	-0.707565	0.253884	-2.78697	0.0053204	0.0569463	119.066	-0.331684	0.250529	-1.32393	0.185525	0.547543
5330438D12Rik	1245.79	0.0895725	0.0739911	1.21059	0.226054	0.572322	1245.79	0.197451	0.0736186	2.68208	0.00731667	0.0900322
5330439K02Rik	73.898	0.11431	0.200618	0.569787	0.568822	0.833989	73.898	-0.0426785	0.201189	-0.212131	0.832005	0.957795
5430400D12Rik	167.542	-0.163293	0.161763	-1.00946	0.312755	0.657508	167.542	0.154491	0.159039	0.971401	0.331349	0.7033
5430402O13Rik	62.8145	-0.194671	0.227148	-0.857025	0.391431	0.721879	62.8145	-0.103008	0.224803	-0.458217	0.646797	0.892358
5430403G16Rik	236.237	-0.171741	0.149914	-1.1456	0.251962	0.602024	236.237	-0.0646636	0.148827	-0.43449	0.663933	0.900232
5430405H02Rik	275.8	0.0081108	0.129245	0.0627552	0.949961	0.986995	275.8	-0.0626144	0.12908	-0.485082	0.627618	0.884012
5430414B19Rik	70.5886	0.145116	0.197614	0.734342	0.46274	0.771413	70.5886	-0.385957	0.202808	-1.90307	0.0570319	0.305049
5430416N02Rik	294.998	0.0531998	0.112522	0.472793	0.636361	0.87233	294.998	0.101134	0.111766	0.904868	0.365535	0.731651
5430419D17Rik	87.588	-0.75895	0.261056	-2.90723	0.00364649	0.0432479	87.588	-0.319434	0.256252	-1.24656	0.212558	0.584971
5430421F17Rik	119.533	-0.113329	0.232862	-0.48668	0.626485	0.866205	119.533	0.10438	0.230671	0.452505	0.650905	0.894111
5430427N15Rik	11.8258	0.262883	0.48791	0.538794	0.590029	NA	11.8258	0.399145	0.480733	0.830283	0.406379	NA
5430427O19Rik	16.6957	-0.200938	0.492854	-0.407702	0.683492	NA	16.6957	-0.323728	0.493195	-0.656389	0.511574	NA
5430431A17Rik	12.67	-0.720148	0.534297	-1.34784	0.177709	NA	12.67	-1.21582	0.548483	-2.2167	0.0266436	NA
5530400K19Rik	23.4082	0.0932503	0.330676	0.281999	0.777944	0.935499	23.4082	0.126189	0.327727	0.385043	0.700206	NA
5530402G07Rik	16.5376	0.421509	0.379076	1.11194	0.266164	NA	16.5376	0.111981	0.384047	0.291582	0.770607	NA
5530601H04Rik	2141.27	0.0165672	0.108329	0.152933	0.878451	0.968304	2141.27	0.0554799	0.108221	0.512651	0.608195	0.873739
5730405O15Rik	210.738	-0.0804779	0.109162	-0.73723	0.460982	0.769996	210.738	-0.0926515	0.108496	-0.853963	0.393125	0.752659
5730409E04Rik	6711.9	0.0988389	0.0428829	2.30486	0.0211746	0.150146	6711.9	0.0926891	0.0428263	2.1643	0.0304411	0.217225
5730414N17Rik	84.8879	0.064146	0.177541	0.361302	0.717873	0.911116	84.8879	0.0618651	0.176391	0.350726	0.725794	0.921807
5730420D15Rik	10.6979	1.06382	0.51023	2.08499	0.0370702	NA	10.6979	0.965887	0.510038	1.89375	0.0582576	NA
5730455P16Rik	10320.9	0.121579	0.0344019	3.53407	0.000409212	0.00838009	10320.9	0.0999489	0.034363	2.90862	0.00363023	0.0580244
5730480H06Rik	723.795	-0.0130321	0.0689752	-0.188939	0.850141	0.957281	723.795	-0.179795	0.0691863	-2.59871	0.00935741	0.105432
5730521K06Rik	56.6074	0.118817	0.222469	0.534083	0.593284	0.846882	56.6074	0.0161595	0.222435	0.0726481	0.942086	0.989057
5730522E02Rik	40.0859	0.443391	0.303519	1.46084	0.14406	0.460361	40.0859	0.238063	0.304766	0.781132	0.434725	0.782982
5830408C22Rik	10.658	-1.07719	0.567635	-1.89768	0.0577377	NA	10.658	-0.643871	0.54719	-1.17669	0.239321	NA
5830417I10Rik	1266.42	-0.0550292	0.0983405	-0.559579	0.575767	0.83832	1266.42	-0.138868	0.098311	-1.41254	0.157792	0.511217
5830418P13Rik	14.5099	-0.575423	0.470691	-1.22251	0.221515	NA	14.5099	-0.500193	0.465383	-1.0748	0.282465	NA
5830444B04Rik	1634.24	-0.234399	0.0936749	-2.50226	0.0123405	0.10479	1634.24	-0.103323	0.0933945	-1.1063	0.268596	0.646722
5830448L01Rik	224.826	-0.00451892	0.121136	-0.0373046	0.970242	0.992012	224.826	0.014388	0.120386	0.119515	0.904867	0.98045
5830454E08Rik	68.4814	0.0524834	0.210311	0.249551	0.802934	0.944545	68.4814	0.156214	0.207903	0.75138	0.452424	0.793017
5830462I19Rik	19.0269	-0.640031	0.394518	-1.62231	0.104736	0.388866	19.0269	-0.0314219	0.375791	-0.0836155	0.933362	NA
5830487J09Rik	59.1244	-0.0208942	0.245625	-0.0850653	0.932209	0.982438	59.1244	0.0187197	0.243959	0.0767331	0.938836	0.988487
5930403N24Rik	137.508	0.313174	0.14228	2.20111	0.0277282	0.179368	137.508	0.327612	0.14134	2.31791	0.0204544	0.171805
5930409G06Rik	60.1678	0.878841	0.24394	3.60269	0.000314938	0.00680033	60.1678	0.513175	0.246498	2.08186	0.0373553	0.243656
5930420M18Rik	127.127	-0.242693	0.162602	-1.49255	0.135554	0.446092	127.127	-0.151445	0.160941	-0.941	0.346705	0.715167
5930430L01Rik	212.534	0.124073	0.167311	0.741568	0.458349	0.768067	212.534	0.264039	0.166127	1.58937	0.111976	0.434312
5930438M14Rik	120.792	-0.169453	0.183355	-0.924179	0.355393	0.693922	120.792	-0.123389	0.182141	-0.677439	0.498127	0.818479
6030400A10Rik	53.9972	0.107723	0.275824	0.390549	0.696131	0.901625	53.9972	0.0293767	0.275537	0.106616	0.915094	0.982945
6030407O03Rik	23.2847	0.12765	0.373062	0.342169	0.732224	0.916988	23.2847	-0.265653	0.378884	-0.701146	0.483212	NA
6030442K20Rik	74.3558	0.0525746	0.186088	0.282526	0.77754	0.935424	74.3558	-0.0462231	0.18601	-0.248497	0.80375	0.95047
6030443J06Rik	78.1097	-0.297026	0.184072	-1.61364	0.106606	0.392328	78.1097	-0.2959	0.182775	-1.61893	0.105463	0.420334
6030445D17Rik	31.3837	-0.333936	0.347555	-0.960815	0.336645	0.678917	31.3837	0.0834523	0.338993	0.246177	0.805545	NA
6030458C11Rik	3500.22	-0.0397912	0.0519003	-0.766687	0.443268	0.758347	3500.22	0.0106799	0.0517553	0.206354	0.836515	0.959082
6230400D17Rik	370.068	-0.0938797	0.0995846	-0.942713	0.345828	0.685133	370.068	-0.0315956	0.0987977	-0.319801	0.749119	0.928816
6330403K07Rik	2375.23	0.215325	0.171783	1.25347	0.210034	0.552203	2375.23	-0.158511	0.171895	-0.922136	0.356458	0.723839
6330403L08Rik	702.585	0.00627364	0.106362	0.0589838	0.952965	0.987471	702.585	0.10231	0.105912	0.965993	0.334048	0.706155
6330408M09Rik	58.2271	0.191164	0.264776	0.721985	0.470304	0.775156	58.2271	0.216188	0.263356	0.820895	0.411706	0.766834
6330409D20Rik	75.0424	0.04336	0.225941	0.191909	0.847814	0.956971	75.0424	0.0378203	0.224915	0.168154	0.866462	0.969597
6330411D24Rik	152.139	-0.734558	0.169985	-4.32132	1.55098e-05	0.000531895	152.139	-0.256951	0.165637	-1.55129	0.120831	0.451029
6330418K02Rik	42.7514	0.23236	0.267052	0.87009	0.384251	0.716731	42.7514	0.351795	0.263951	1.33281	0.182595	0.544788
6330537M06Rik	60.8487	-0.415138	0.219851	-1.88827	0.0589895	0.282544	60.8487	-0.27764	0.216498	-1.28241	0.199699	0.56844
6330549D23Rik	113.455	-0.226778	0.153178	-1.48049	0.138744	0.451334	113.455	-0.0461577	0.150218	-0.307271	0.758637	0.931929
6330576A10Rik	11.8284	0.474749	0.477337	0.994578	0.319942	NA	11.8284	0.58806	0.471441	1.24737	0.212263	NA
6430503K07Rik	78.9702	-0.148484	0.182829	-0.812149	0.416706	0.739675	78.9702	-0.318736	0.183612	-1.73592	0.0825772	0.368562
6430511E19Rik	743.695	-0.333373	0.114312	-2.91635	0.00354154	0.0424075	743.695	-0.303391	0.114023	-2.66079	0.00779577	0.0940562
6430548M08Rik	26796.2	-0.179437	0.0589331	-3.04476	0.00232869	0.0312098	26796.2	-0.0799477	0.0589105	-1.3571	0.174748	0.534593
6430550D23Rik	92.4887	-0.0486092	0.152	-0.319799	0.749121	0.924907	92.4887	0.147138	0.148445	0.991198	0.321589	0.694496
6430562O15Rik	125.23	-0.401344	0.155274	-2.58475	0.00974501	0.0880828	125.23	-0.335274	0.153573	-2.18315	0.0290246	0.211086
6430571L13Rik	3378.99	-0.0514059	0.0658964	-0.780102	0.435331	0.752989	3378.99	0.0696492	0.0657214	1.05976	0.289252	0.667024
6430573P05Rik	88.5291	0.498201	0.262182	1.90021	0.057406	0.27868	88.5291	0.145549	0.263745	0.551854	0.581049	0.862709
6430584L05Rik	33.0203	-0.528448	0.275726	-1.91657	0.0552927	0.272534	33.0203	-0.270279	0.267489	-1.01043	0.312289	NA
6430590A07Rik	405.263	-0.0239784	0.113036	-0.21213	0.832006	0.952494	405.263	-0.0242532	0.112646	-0.215304	0.82953	0.956956
6430710M23Rik	26.1329	-0.0240403	0.329371	-0.0729886	0.941815	0.984685	26.1329	0.139359	0.324049	0.430055	0.667156	NA
6530401F13Rik	12.9134	-0.636303	0.544927	-1.16768	0.242934	NA	12.9134	-0.627394	0.541587	-1.15844	0.246686	NA
6530402F18Rik	237.24	-0.187082	0.111546	-1.67717	0.0935091	0.365724	237.24	-0.133439	0.110487	-1.20773	0.227151	0.60004
6530403H02Rik	337.66	0.37125	0.135271	2.7445	0.00606036	0.0620879	337.66	0.395444	0.134843	2.93262	0.00336116	0.0554044
6530409C15Rik	128.271	-0.0477816	0.147723	-0.323455	0.746351	0.923459	128.271	0.199047	0.144602	1.37652	0.168661	0.526431
6530411M01Rik	32.4223	0.286846	0.27679	1.03633	0.300048	0.646385	32.4223	0.117319	0.277895	0.42217	0.672901	NA
6720427I07Rik	2502.31	-0.00972994	0.0754138	-0.129021	0.897341	0.974342	2502.31	0.0657453	0.0752522	0.873666	0.3823	0.743495
6720483E21Rik	74.4206	0.0594594	0.202394	0.293781	0.768925	0.932164	74.4206	0.0733995	0.20109	0.365009	0.715105	0.918717
6720489N17Rik	234.509	-0.121048	0.147195	-0.822366	0.410868	0.736256	234.509	-0.182589	0.146969	-1.24236	0.214104	0.586852
6820402A03Rik	60.444	0.123353	0.203254	0.606887	0.543926	0.819005	60.444	0.127862	0.201738	0.633802	0.52621	0.835698
6820408C15Rik	278.154	0.0939201	0.110969	0.846366	0.397349	0.725941	278.154	0.0662682	0.11055	0.599443	0.548877	0.848704
6820431F20Rik	1392.97	-0.0810338	0.0937476	-0.864383	0.387378	0.718882	1392.97	-0.145306	0.0936935	-1.55087	0.120934	0.45105
8030423J24Rik	12.0225	0.374665	0.528215	0.709304	0.478136	NA	12.0225	-0.489726	0.550067	-0.890302	0.373304	NA
8030453O22Rik	176.795	0.095569	0.130396	0.732911	0.463612	0.771679	176.795	-0.0977268	0.131046	-0.745746	0.455821	0.795661
8030462N17Rik	3875.05	-0.0917025	0.061989	-1.47933	0.139051	0.451783	3875.05	-0.106862	0.0619244	-1.72568	0.0844043	0.372557
8430406P12Rik	87.3958	-0.212797	0.155472	-1.36871	0.171088	0.50177	87.3958	-0.226971	0.154305	-1.47092	0.141312	0.485221
8430419K02Rik	162.417	0.388993	0.158512	2.45402	0.0141267	0.114338	162.417	0.49497	0.157306	3.14654	0.00165217	0.0339236
8430422M14Rik	501.496	-0.138977	0.122002	-1.13913	0.254648	0.604084	501.496	-0.043341	0.121427	-0.356929	0.721145	0.920091
8430429K09Rik	490.068	-0.0653182	0.084857	-0.769745	0.441451	0.75741	490.068	0.122709	0.0836301	1.46728	0.1423	0.486706
8430432A02Rik	97.5282	-0.0562264	0.223543	-0.251524	0.801409	0.943973	97.5282	0.173318	0.220826	0.784864	0.432534	0.782233
9030025P20Rik	317.747	-0.0307918	0.0961984	-0.320086	0.748903	0.924866	317.747	0.140759	0.094678	1.48671	0.13709	0.478446
9030407P20Rik	264.3	0.199977	0.127963	1.56278	0.118105	0.415081	264.3	0.19064	0.127501	1.4952	0.134861	0.475049
9030612E09Rik	148.676	0.142613	0.150455	0.94788	0.343191	0.684289	148.676	0.269843	0.148751	1.81407	0.0696677	0.337383
9030624G23Rik	12.6491	-0.106342	0.474101	-0.224303	0.822522	NA	12.6491	-0.334676	0.477416	-0.701016	0.483293	NA
9130002K18Rik	21.8932	-0.104118	0.476942	-0.218303	0.827193	0.951219	21.8932	-0.464953	0.482269	-0.964096	0.334998	NA
9130008F23Rik	22.1761	-0.0005146	0.394525	-0.00130435	0.998959	0.999674	22.1761	0.00970817	0.392474	0.0247358	0.980266	NA
9130019O22Rik	471.599	0.240195	0.0931264	2.57923	0.00990197	0.0889842	471.599	0.203262	0.0928846	2.18833	0.0286455	0.209548
9130019P16Rik	262.982	-0.528282	0.160152	-3.29863	0.000971593	0.0163298	262.982	-0.210619	0.158251	-1.33091	0.183217	0.545416
9130023H24Rik	268.767	-0.0887854	0.100602	-0.882541	0.377484	0.711299	268.767	-0.0475588	0.0996521	-0.477248	0.633185	0.887065
9130024F11Rik	11.2757	0.272986	0.900152	0.303266	0.761687	NA	11.2757	-0.451724	0.919294	-0.491381	0.623157	NA
9130213A22Rik	31.065	0.237662	0.3857	0.616183	0.537774	0.81527	31.065	0.191559	0.3849	0.497686	0.618706	NA
9130221H12Rik	126.012	-0.217972	0.160506	-1.35803	0.174455	0.506242	126.012	-0.0407731	0.158013	-0.258037	0.796379	0.947348
9130230N09Rik	17.3318	-0.39135	0.428941	-0.912365	0.361577	0.6983	17.3318	-1.1296	0.445567	-2.53519	0.0112386	NA
9130401M01Rik	480.301	0.0304557	0.126041	0.241633	0.809064	0.946742	480.301	0.0449278	0.125714	0.357382	0.720806	0.920091
9130604C24Rik	69.7091	0.0673532	0.219187	0.307287	0.758625	0.928973	69.7091	-0.178192	0.22076	-0.807176	0.419565	0.773037
9230112E08Rik	1010.88	-0.28571	0.0874199	-3.26825	0.00108216	0.0176167	1010.88	-0.285126	0.0871998	-3.2698	0.00107622	0.0250062
9230112J17Rik	142.151	-0.253166	0.140914	-1.7966	0.0723994	0.31578	142.151	-0.225772	0.139669	-1.61647	0.105992	0.421494
9230114K14Rik	225.784	-0.110117	0.142808	-0.771085	0.440657	0.75664	225.784	-0.118717	0.142302	-0.834264	0.404132	0.761374
9230116N13Rik	49.022	-0.0111607	0.26967	-0.0413867	0.966988	0.991616	49.022	-0.0874342	0.269288	-0.324687	0.745418	0.927934
9230117E06Rik	14.5216	0.184627	0.457255	0.403773	0.68638	NA	14.5216	-0.354382	0.467886	-0.757411	0.448804	NA
9330020H09Rik	112.349	-0.0438136	0.171741	-0.255114	0.798635	0.943217	112.349	0.116443	0.169479	0.687065	0.492042	0.813945
9330102E08Rik	1223.18	-0.0595113	0.0820531	-0.725278	0.468281	0.773873	1223.18	-0.0324473	0.0818219	-0.39656	0.691692	0.912654
9330104G04Rik	552.552	0.0230949	0.0728634	0.316962	0.751273	0.925865	552.552	0.0643808	0.0722372	0.891241	0.3728	0.73756
9330111N05Rik	83.8736	0.44047	0.198618	2.21768	0.0265769	0.174149	83.8736	0.0485935	0.201281	0.241421	0.809229	0.951486
9330118I20Rik	744.936	-0.16258	0.0809315	-2.00886	0.0445523	0.239875	744.936	-0.111678	0.080483	-1.3876	0.165258	0.522332
9330121J05Rik	45.1771	0.0826124	0.264675	0.312127	0.754944	0.927387	45.1771	-0.0258658	0.264716	-0.0977113	0.922162	0.984185
9330121K16Rik	463.124	0.263471	0.110621	2.38175	0.0172308	0.131315	463.124	0.305208	0.110152	2.77081	0.00559179	0.076597
9330136K24Rik	284.174	-0.187215	0.0912566	-2.05152	0.0402163	0.226601	284.174	-0.076263	0.0898076	-0.849181	0.39578	0.754757
9330151L19Rik	1356.78	-0.0852974	0.0638856	-1.33516	0.181824	0.516654	1356.78	0.0137599	0.0634832	0.216749	0.828404	0.95675
9330154J02Rik	46.9562	0.836535	0.288339	2.90122	0.00371713	0.0437721	46.9562	0.897289	0.286715	3.12955	0.00175073	0.0351789
9330158H04Rik	28.6092	0.386535	0.323251	1.19577	0.231786	0.578023	28.6092	0.158894	0.325486	0.488176	0.625425	NA
9330159F19Rik	5875.84	-0.0991768	0.0851858	-1.16424	0.244326	0.5929	5875.84	-0.109116	0.0851533	-1.28141	0.200051	0.56844
9330159M07Rik	134.492	0.172651	0.134772	1.28106	0.200171	0.539808	134.492	0.332154	0.13244	2.50797	0.0121429	0.123334
9330160F10Rik	82.6508	-0.013365	0.182224	-0.0733435	0.941533	0.984659	82.6508	-0.0642449	0.181588	-0.353795	0.723493	0.920939
9330161L09Rik	63.5295	0.0796209	0.210199	0.378788	0.704846	0.906869	63.5295	-0.0788521	0.210877	-0.373924	0.708461	0.917478
9330162012Rik	220.635	0.117435	0.111026	1.05773	0.29018	0.638697	220.635	0.136177	0.110213	1.23559	0.216613	0.589884
9330162G02Rik	3591	-0.0752199	0.0861465	-0.873163	0.382574	0.715519	3591	-0.0617906	0.086081	-0.717819	0.472869	0.804489
9330171B17Rik	27.6625	-0.123738	0.359413	-0.344279	0.730636	0.916399	27.6625	0.519964	0.347041	1.49828	0.13406	NA
9330175M20Rik	28.0602	0.238721	0.405581	0.588589	0.556137	0.826975	28.0602	0.486108	0.400747	1.213	0.225128	NA
9330179D12Rik	44.9541	-0.288151	0.256074	-1.12526	0.260477	0.610102	44.9541	-0.607284	0.259866	-2.33691	0.0194438	0.166437
9330182L06Rik	5752	-0.039489	0.0661743	-0.596743	0.550679	0.823591	5752	0.00383442	0.0661081	0.0580023	0.953747	0.991168
9330188P03Rik	1115.34	-0.106239	0.206043	-0.515619	0.606121	0.855031	1115.34	0.147361	0.20576	0.71618	0.47388	0.804789
9330198I05Rik	19.2817	-0.345613	0.349504	-0.988865	0.322729	0.667035	19.2817	-0.0940615	0.340878	-0.275939	0.782595	NA
9330199G10Rik	33.5229	-0.426935	0.331724	-1.28702	0.198088	0.536438	33.5229	-0.481153	0.330864	-1.45423	0.145883	NA
9430002A10Rik	22.4778	0.0681476	0.323865	0.21042	0.83334	0.952505	22.4778	0.254118	0.317289	0.800905	0.423187	NA
9430015G10Rik	1771.02	-0.0436787	0.0622411	-0.701765	0.482826	0.783065	1771.02	0.0352385	0.0619632	0.568701	0.569559	0.85816
9430018G01Rik	26.7038	0.0927053	0.325208	0.285064	0.775595	0.935234	26.7038	-0.101678	0.326978	-0.310964	0.755828	NA
9430021M05Rik	214.035	0.149849	0.137971	1.08609	0.277438	0.627912	214.035	-0.158649	0.139087	-1.14065	0.254016	0.631936
9430025C20Rik	103.783	-0.0906029	0.196619	-0.460804	0.644939	0.876014	103.783	-0.157002	0.196282	-0.799879	0.423781	0.775727
9430034N14Rik	39.1548	-0.227264	0.304427	-0.746529	0.455348	0.766388	39.1548	-0.577496	0.308381	-1.87267	0.061114	0.315316
9430037G07Rik	179.645	0.231924	0.162451	1.42766	0.15339	0.475225	179.645	0.204053	0.162032	1.25933	0.207911	0.579201
9430038I01Rik	114.077	0.105406	0.220657	0.477692	0.632869	0.870645	114.077	0.210585	0.219265	0.960413	0.336847	0.708487
9430041J12Rik	239.443	-0.0824454	0.120239	-0.685682	0.492914	0.789136	239.443	-0.173506	0.120152	-1.44405	0.148725	0.49688
9430053O09Rik	63.0006	0.0269968	0.224216	0.120405	0.904162	0.976392	63.0006	0.0401983	0.222859	0.180376	0.856858	0.966136
9430060I03Rik	25.3763	-0.475222	0.376733	-1.26143	0.207155	0.548571	25.3763	-0.456294	0.374368	-1.21884	0.222906	NA
9430062P05Rik	10.6836	0.342159	0.484888	0.705645	0.480409	NA	10.6836	0.657937	0.472559	1.39228	0.163837	NA
9430064I24Rik	52.3334	-0.017311	0.214112	-0.0808501	0.935561	0.982895	52.3334	-0.261061	0.216218	-1.2074	0.22728	0.600208
9430065F17Rik	67.2152	-0.169585	0.213942	-0.79267	0.42797	0.748638	67.2152	0.0874461	0.20943	0.417544	0.676281	0.905733
9430081H08Rik	39.1809	-0.203592	0.295365	-0.689289	0.490641	0.788407	39.1809	-0.167848	0.293262	-0.572349	0.567086	0.856863
9430085M18Rik	15.4754	0.297663	0.4618	0.644572	0.519204	NA	15.4754	0.0781297	0.46445	0.16822	0.86641	NA
9430091E24Rik	455.114	-0.00276691	0.103399	-0.0267596	0.978651	0.993674	455.114	0.215914	0.102267	2.11127	0.0347495	0.233696
9430092D12Rik	63.2206	-0.153802	0.224231	-0.68591	0.49277	0.789041	63.2206	0.20924	0.218584	0.957251	0.33844	0.710227
9530018F02Rik	79.5423	0.14775	0.195913	0.754162	0.450752	0.763169	79.5423	0.438132	0.191687	2.28566	0.0222739	0.181366
9530026P05Rik	146.442	0.0944868	0.160242	0.589651	0.555424	0.826645	146.442	-0.0367465	0.160419	-0.229066	0.818818	0.953593
9530036O11Rik	19.2733	0.145571	0.393439	0.369995	0.711386	0.908431	19.2733	0.323117	0.387776	0.833258	0.404699	NA
9530046B11Rik	53.6058	-0.272087	0.224503	-1.21195	0.225531	0.57188	53.6058	-0.000354813	0.21911	-0.00161934	0.998708	0.999645
9530051G07Rik	121.147	0.0765618	0.180574	0.42399	0.671573	0.890117	121.147	0.0912564	0.179676	0.507894	0.611527	0.875835
9530052C20Rik	13.3184	-0.383588	0.403686	-0.950215	0.342003	NA	13.3184	-0.202615	0.393394	-0.515044	0.606522	NA
9530052E02Rik	31.5078	-0.272531	0.334481	-0.814787	0.415194	0.73875	31.5078	-0.204929	0.331669	-0.617874	0.536659	NA
9530053A07Rik	20.2458	-0.00990289	0.380595	-0.0260195	0.979242	0.993819	20.2458	-0.0412884	0.37878	-0.109004	0.9132	NA
9530056K15Rik	17.2439	-0.206082	0.424475	-0.4855	0.627322	NA	17.2439	-0.0545746	0.418456	-0.130419	0.896235	NA
9530059O14Rik	30.5563	-0.255319	0.339314	-0.752457	0.451777	0.763862	30.5563	-0.133476	0.335247	-0.398142	0.690526	NA
9530062K07Rik	111.389	0.0451092	0.163087	0.276595	0.782091	0.936741	111.389	0.0722286	0.16181	0.446379	0.655324	0.89614
9530068E07Rik	7653.62	-0.0060306	0.0377095	-0.159922	0.872942	0.966033	7653.62	-0.0263309	0.0376593	-0.699187	0.484435	0.809593
9530077C05Rik	542.214	-0.219451	0.0995159	-2.20518	0.0274413	0.177882	542.214	-0.186403	0.099067	-1.88158	0.0598926	0.311788
9530080O11Rik	48.874	0.334965	0.209113	1.60183	0.109193	0.397771	48.874	0.389148	0.206643	1.88319	0.0596751	0.311276
9530082P21Rik	213.836	-0.0770229	0.114682	-0.671623	0.501824	0.795083	213.836	0.0447078	0.113058	0.395441	0.692518	0.912654
9530085L11Rik	636.042	0.0668168	0.0792062	0.843581	0.398904	0.726705	636.042	0.145479	0.0786194	1.85042	0.0642524	0.322832
9630001P10Rik	207.871	0.0297761	0.117229	0.254	0.799495	0.943497	207.871	0.0779327	0.116178	0.670803	0.502346	0.8216
9630009A06Rik	28.9976	-0.477319	0.335288	-1.42361	0.15456	0.476136	28.9976	-0.306937	0.32946	-0.931635	0.351525	NA
9630010A21Rik	18.171	-0.232879	0.350956	-0.663555	0.506975	0.797952	18.171	-0.39207	0.352535	-1.11214	0.266076	NA
9630013A20Rik	287.489	-0.118693	0.144461	-0.821623	0.411291	0.736741	287.489	0.0339812	0.143376	0.237008	0.812651	0.951834
9630013D21Rik	29.2709	0.779624	0.319559	2.43969	0.0146999	0.11765	29.2709	0.663418	0.319733	2.07491	0.0379946	NA
9630013K17Rik	46.4531	0.0576425	0.235679	0.244581	0.806781	0.945959	46.4531	0.254662	0.231252	1.10123	0.270795	0.648804
9630015K15Rik	94.0856	0.0792325	0.183661	0.431406	0.666173	0.887507	94.0856	0.174402	0.181717	0.959747	0.337183	0.708924
9630028B13Rik	41.0343	0.153182	0.273479	0.560124	0.575395	0.838052	41.0343	-0.147839	0.276369	-0.534934	0.592696	0.867078
9630028H03Rik	104.044	-0.323496	0.178838	-1.80888	0.0704702	0.311317	104.044	-0.121946	0.175823	-0.693572	0.487951	0.811211
9630041A04Rik	39.3247	-0.0397256	0.278052	-0.142871	0.886392	0.97051	39.3247	0.0639438	0.274797	0.232694	0.815999	0.952918
9830144P21Rik	427.057	-0.0272216	0.0942198	-0.288916	0.772645	0.933882	427.057	0.0419449	0.0934925	0.448645	0.653688	0.895429
9930012K11Rik	112.419	0.0252802	0.158609	0.159387	0.873364	0.966169	112.419	0.0795806	0.157117	0.506504	0.612503	0.876248
9930014A18Rik	78.7191	0.520093	0.196177	2.65114	0.00802209	0.0764742	78.7191	0.684985	0.19357	3.5387	0.00040211	0.0124572
9930017N22Rik	180.305	0.0150294	0.164011	0.0916369	0.926987	0.98072	180.305	0.0077075	0.163462	0.0471516	0.962392	0.992313
9930021J03Rik	6746.34	0.0230569	0.082232	0.280389	0.779179	0.935838	6746.34	0.0438904	0.0821946	0.533982	0.593354	0.867705
9930104L06Rik	1966.62	0.000825426	0.0603544	0.0136763	0.989088	0.996459	1966.62	0.0399533	0.0601511	0.664216	0.506552	0.824197
9930111J21Rik1	43.091	0.147713	0.26552	0.556316	0.577995	0.839382	43.091	0.101408	0.264684	0.38313	0.701623	0.915554
9930111J21Rik2	169.837	0.035059	0.168823	0.207667	0.835489	0.953108	169.837	0.0206798	0.168304	0.122872	0.902208	0.980073
9930120I10Rik	21.213	-0.147038	0.42424	-0.346591	0.728899	0.915885	21.213	0.272224	0.414807	0.656265	0.511654	NA
A030001D20Rik	202.353	-0.00424837	0.111707	-0.0380314	0.969663	0.992012	202.353	0.0836555	0.110265	0.758681	0.448044	0.790348
A030005L19Rik	40.1434	0.564214	0.281949	2.00112	0.0453791	0.243048	40.1434	0.567004	0.280524	2.02123	0.0432555	0.265006
A130006I12Rik	29.9625	0.00491326	0.375117	0.0130979	0.98955	0.996702	29.9625	0.359871	0.368475	0.97665	0.328742	NA
A130010J15Rik	382.324	0.0379168	0.10254	0.369776	0.711549	0.908431	382.324	0.0600449	0.10199	0.58873	0.556042	0.852285
A130014A01Rik	644.694	-0.13755	0.0759717	-1.81054	0.0702118	0.310989	644.694	-0.0235082	0.0751942	-0.312633	0.75456	0.930489
A130051J06Rik	14.9853	0.053339	0.427786	0.124686	0.900772	NA	14.9853	-0.0762287	0.428373	-0.177949	0.858763	NA
A130077B15Rik	24.3123	0.0748801	0.284818	0.262905	0.792623	0.940481	24.3123	-0.0518002	0.285281	-0.181576	0.855915	NA
A1cf	12.8993	-0.443259	0.46883	-0.945458	0.344425	NA	12.8993	-0.0798538	0.455743	-0.175217	0.860909	NA
A230001M10Rik	283.301	0.0178524	0.1519	0.117528	0.906442	0.977092	283.301	-0.0817374	0.151876	-0.538184	0.59045	0.866907
A230004M16Rik	104.351	-0.319353	0.18461	-1.72988	0.0836513	0.343444	104.351	-0.354632	0.183928	-1.9281	0.0538432	0.29643
A230005M16Rik	32.547	0.286252	0.29757	0.961967	0.336066	0.678536	32.547	0.208017	0.297132	0.700082	0.483876	NA
A230006K03Rik	28.4814	0.260978	0.363693	0.717579	0.473017	0.77703	28.4814	0.00514713	0.366218	0.0140548	0.988786	NA
A230009B12Rik	56.9027	-0.0164301	0.196694	-0.0835312	0.933429	0.982567	56.9027	-0.0767802	0.196085	-0.391565	0.695379	0.913194
A230020J21Rik	15.1144	-0.0472475	0.424238	-0.11137	0.911323	NA	15.1144	-0.769494	0.441944	-1.74116	0.0816557	NA
A230028O05Rik	21.1789	-0.191397	0.409042	-0.467914	0.639846	0.874183	21.1789	0.195042	0.398619	0.489294	0.624633	NA
A230056P14Rik	1312.32	0.0363315	0.0736521	0.493286	0.621811	0.863862	1312.32	-0.0726619	0.0736578	-0.986479	0.323898	0.695543
A230057D06Rik	4544.56	0.154146	0.0956085	1.61227	0.106904	0.393064	4544.56	0.213083	0.0955464	2.23015	0.0257376	0.19678
A230059L01Rik	17.848	0.860546	0.428527	2.00815	0.0446272	0.24014	17.848	0.493362	0.433208	1.13886	0.254763	NA
A230060F14Rik	31.3301	0.225157	0.347282	0.648341	0.516764	0.80312	31.3301	0.0798454	0.34786	0.229534	0.818454	NA
A230072C01Rik	1051.9	-0.0104634	0.0880274	-0.118865	0.905382	0.97682	1051.9	0.0245513	0.0877749	0.279707	0.779702	0.940845
A230072E10Rik	115.622	-0.0280507	0.1815	-0.154549	0.877177	0.967976	115.622	-0.117477	0.18137	-0.647721	0.517165	0.829309
A230077H06Rik	34.3617	0.636292	0.305664	2.08167	0.0373727	0.216168	34.3617	0.290918	0.30903	0.941392	0.346504	NA
A230083G16Rik	199.117	-0.273032	0.11966	-2.28174	0.0225046	0.156484	199.117	-0.00924573	0.116953	-0.0790553	0.936989	0.987877
A230083N12Rik	11.8624	-0.0987248	0.453158	-0.21786	0.827539	NA	11.8624	-0.130138	0.450918	-0.288606	0.772883	NA
A230085B16Rik	30.5359	0.0273397	0.326531	0.0837276	0.933273	0.98251	30.5359	-0.186791	0.328377	-0.568831	0.569471	NA
A230087F16Rik	15.9296	0.0684974	0.424792	0.161249	0.871897	NA	15.9296	-0.18459	0.428427	-0.430854	0.666574	NA
A230103J11Rik	51.8687	-0.333263	0.238074	-1.39983	0.161564	0.485902	51.8687	-0.2382	0.235438	-1.01173	0.311665	0.686023
A230103L15Rik	495.509	-0.169757	0.153747	-1.10413	0.269535	0.618994	495.509	-0.296739	0.153797	-1.92943	0.0536779	0.296076
A230103O09Rik	10.3853	1.54339	0.530733	2.90803	0.00363712	NA	10.3853	1.25403	0.534623	2.34563	0.018995	NA
A230107N01Rik	276.92	-0.186725	0.126578	-1.47518	0.140164	0.453268	276.92	-0.11159	0.125666	-0.887982	0.37455	0.738399
A2m	8374.07	-0.319328	0.0530336	-6.02124	1.73081e-09	1.71755e-07	8374.07	-0.173302	0.0529291	-3.27424	0.00105948	0.0248123
A2ml1	63.1523	-0.164393	0.331037	-0.4966	0.619471	0.863173	63.1523	-0.00803511	0.328572	-0.0244546	0.98049	0.99467
A330008L17Rik	632.77	0.29109	0.0971436	2.99649	0.00273108	0.035042	632.77	0.181079	0.0971543	1.86383	0.0623453	0.318459
A330009N23Rik	18.8777	0.126428	0.431525	0.29298	0.769538	0.932543	18.8777	0.183211	0.428336	0.427727	0.66885	NA
A330015K06Rik	153.562	-0.380193	0.197491	-1.92511	0.0542154	0.268643	153.562	-0.170726	0.195657	-0.872578	0.382893	0.743606
A330023F24Rik	6343.4	-0.147541	0.0935587	-1.57699	0.114797	0.409182	6343.4	-0.111145	0.0935184	-1.18849	0.234642	0.609559
A330032B11Rik	58.3261	0.249868	0.205875	1.21369	0.224865	0.571149	58.3261	0.0627086	0.207	0.30294	0.761935	0.933235
A330033J07Rik	79.3315	-0.563989	0.227944	-2.47424	0.0133518	0.110009	79.3315	-0.636847	0.227585	-2.79828	0.00513762	0.0732754
A330035P11Rik	90.4623	0.221376	0.173776	1.27391	0.202695	0.543671	90.4623	0.205876	0.172855	1.19103	0.233641	0.608581
A330040F15Rik	228.608	0.160127	0.121782	1.31486	0.188557	0.525593	228.608	0.00772885	0.12205	0.0633253	0.949507	0.990589
A330041J22Rik	96.8047	-0.189733	0.184693	-1.02729	0.304284	0.649412	96.8047	-0.378125	0.185522	-2.03817	0.0415333	0.25901
A330048O09Rik	135.575	-0.295714	0.178609	-1.65565	0.0977932	0.374395	135.575	-0.0889513	0.176391	-0.504285	0.614061	0.876759
A330049N07Rik	331.617	-0.150528	0.137935	-1.0913	0.275142	0.625295	331.617	-0.154698	0.137553	-1.12464	0.260742	0.639607
A330070K13Rik	16.6388	-0.908047	0.474817	-1.91241	0.0558231	NA	16.6388	-0.353308	0.457206	-0.772754	0.439668	NA
A330074H02Rik	122.66	-0.342722	0.198149	-1.72962	0.0836983	0.343559	122.66	-0.22478	0.196588	-1.14341	0.252869	0.63096
A330074K22Rik	602.534	-0.0455008	0.126283	-0.360307	0.718617	0.911298	602.534	-0.0271815	0.126009	-0.21571	0.829214	0.956956
A330076C08Rik	363.758	-1.15676	0.166556	-6.9452	3.7793e-12	6.71492e-10	363.758	-1.24761	0.166489	-7.49366	6.69787e-14	4.86265e-11
A330076H08Rik	2301.71	-0.0154734	0.115024	-0.134523	0.892989	0.972994	2301.71	-0.0171687	0.114958	-0.149347	0.88128	0.974182
A330084C13Rik	131.191	0.232905	0.133247	1.74792	0.0804773	0.337246	131.191	0.102711	0.133479	0.769492	0.441601	0.786512
A330087D11Rik	14.3821	-0.0993539	0.464339	-0.213969	0.830572	NA	14.3821	0.126839	0.455975	0.27817	0.780882	NA
A330093E20Rik	73.6628	-0.172462	0.2105	-0.819296	0.412617	0.737027	73.6628	-0.153486	0.20909	-0.734068	0.462907	0.799569
A330094K24Rik	157.631	0.0624716	0.147088	0.424723	0.671039	0.88993	157.631	0.079451	0.146208	0.54341	0.586847	0.865256
A330102I10Rik	132.32	0.695086	0.199084	3.49142	0.000480457	0.0095254	132.32	0.32891	0.200529	1.64021	0.100962	0.410586
A3galt2	207.01	-0.429375	0.171726	-2.50036	0.0124069	0.105085	207.01	-0.632256	0.172229	-3.67102	0.000241582	0.00860114
A430005L14Rik	1296.71	0.0584096	0.0862469	0.677237	0.498255	0.792643	1296.71	0.0239751	0.086142	0.278321	0.780766	0.940977
A430010J10Rik	59.806	0.00668349	0.24324	0.0274769	0.978079	0.993577	59.806	-0.180701	0.244157	-0.740102	0.459238	0.797795
A430018G15Rik	10.5835	-0.709356	0.49358	-1.43717	0.150671	NA	10.5835	-0.493099	0.48234	-1.02231	0.306636	NA
A430027C01Rik	20.9285	0.0815192	0.387358	0.210449	0.833317	0.952505	20.9285	0.145019	0.383803	0.377848	0.705544	NA
A430027H14Rik	34.0008	0.81195	0.278271	2.91784	0.0035247	0.042233	34.0008	0.51282	0.280964	1.82522	0.0679678	NA
A430033K04Rik	1940.15	0.0170843	0.0559608	0.30529	0.760145	0.929057	1940.15	0.058494	0.0557377	1.04945	0.29397	0.67142
A430035B10Rik	422.469	0.151423	0.0842869	1.79652	0.0724113	0.31578	422.469	0.149534	0.0838031	1.78435	0.0743661	0.348147
A430057M04Rik	23.9777	-0.0909121	0.327542	-0.277558	0.781351	0.936545	23.9777	0.417022	0.3141	1.32767	0.184286	NA
A430073D23Rik	12.9289	-0.0656312	0.442881	-0.148192	0.882192	NA	12.9289	0.206986	0.431475	0.479717	0.631429	NA
A430078I02Rik	20.0474	-0.0919134	0.42733	-0.215087	0.829699	0.952077	20.0474	0.287967	0.417301	0.69007	0.49015	NA
A430093F15Rik	13.1836	-0.823415	0.463951	-1.77479	0.0759327	NA	13.1836	-0.803592	0.458962	-1.75089	0.0799647	NA
A430103D13Rik	246.904	0.160996	0.108575	1.48282	0.138124	0.450102	246.904	0.164264	0.107887	1.52256	0.127869	0.464882
A430105J06Rik	51.917	0.188231	0.237752	0.791711	0.428529	0.749179	51.917	0.373603	0.233926	1.5971	0.110244	0.431316
A430106G13Rik	331.834	-0.200315	0.154404	-1.29734	0.194514	0.533341	331.834	-0.279583	0.154314	-1.81178	0.0700201	0.33782
A430108G06Rik	53.6468	0.0806933	0.216276	0.373103	0.709072	0.90813	53.6468	-0.0690755	0.21693	-0.318423	0.750164	0.928918
A430110L20Rik	102.257	-0.0990088	0.180143	-0.549612	0.582586	0.841949	102.257	0.0137071	0.178132	0.0769489	0.938664	0.988487
A4galt	152.648	-0.270582	0.153107	-1.76728	0.0771813	0.328443	152.648	-0.218432	0.151883	-1.43816	0.150388	0.500034
A530017D24Rik	1224.91	0.0195985	0.0807239	0.242784	0.808173	0.946329	1224.91	-0.0164894	0.0806045	-0.204572	0.837907	0.959627
A530032D15Rik	31.7516	-0.13452	0.379611	-0.354363	0.723066	0.913548	31.7516	0.164344	0.373812	0.439643	0.660196	NA
A530041M06Rik	58.0164	-0.413794	0.286333	-1.44515	0.148416	0.467237	58.0164	-0.142467	0.281965	-0.505265	0.613373	0.876486
A530058N18Rik	355.576	0.093049	0.0939116	0.990815	0.321776	0.666783	355.576	0.0576976	0.0935658	0.616653	0.537464	0.841813
A530072M11Rik	56.9636	0.320945	0.204614	1.56854	0.116755	0.4123	56.9636	0.152078	0.205484	0.740097	0.459241	0.797795
A530076I17Rik	19.743	-0.112426	0.364042	-0.308828	0.757453	0.928361	19.743	0.309468	0.352196	0.878681	0.379574	NA
A530083I20Rik	220.733	0.235712	0.114605	2.05674	0.0397115	0.224706	220.733	0.314695	0.113473	2.77329	0.00554926	0.0763905
A630001G21Rik	28.1648	1.04904	0.337192	3.11111	0.00186387	0.0267069	28.1648	0.272316	0.347554	0.783524	0.43332	NA
A630009H07Rik	13.4762	-0.531208	0.480565	-1.10538	0.268994	NA	13.4762	-0.910459	0.488588	-1.86345	0.0623992	NA
A630014C17Rik	9.72846	0.17692	0.562468	0.314543	0.753109	NA	9.72846	0.2212	0.558447	0.396099	0.692032	NA
A630052C17Rik	470.1	-0.138856	0.0715179	-1.94156	0.0521904	0.264295	470.1	-0.0989107	0.0707904	-1.39723	0.162344	0.518419
A630072M18Rik	11.036	0.492047	0.49376	0.99653	0.318993	NA	11.036	0.377479	0.493997	0.764133	0.444788	NA
A630089N07Rik	470.913	-0.252145	0.106486	-2.36788	0.0178903	0.134744	470.913	-0.20873	0.105979	-1.96955	0.0488903	0.282531
A630095N17Rik	15.6592	-0.132574	0.427712	-0.309962	0.75659	NA	15.6592	-0.413548	0.43258	-0.956003	0.339071	NA
A730009L09Rik	347.922	-0.145415	0.086863	-1.67407	0.0941168	0.367177	347.922	-0.165777	0.0863832	-1.91909	0.0549729	0.298905
A730011C13Rik	234.352	-0.488602	0.138674	-3.5234	0.000426055	0.00861157	234.352	-0.279219	0.136797	-2.04112	0.0412385	0.258581
A730013G03Rik	13.0299	0.826575	0.531804	1.55428	0.120117	NA	13.0299	1.03177	0.525146	1.96474	0.0494449	NA
A730017L22Rik	558.365	-0.110227	0.0904441	-1.21873	0.222948	0.568758	558.365	-0.109021	0.0900763	-1.21031	0.226158	0.599537
A730020E08Rik	430.221	0.0698001	0.0855751	0.81566	0.414695	0.738236	430.221	0.0468063	0.0852065	0.549328	0.58278	0.86383
A730020M07Rik	154.681	0.0190401	0.169337	0.112439	0.910475	0.977401	154.681	0.101097	0.168136	0.601282	0.547653	0.847929
A730035I17Rik	127.106	0.150373	0.210642	0.71388	0.475301	0.77835	127.106	0.15861	0.209957	0.755444	0.449983	0.791389
A730036I17Rik	119.407	-0.120281	0.185937	-0.646889	0.517704	0.803455	119.407	0.136901	0.183248	0.747078	0.455017	0.794999
A730049H05Rik	22.6037	-0.435424	0.372966	-1.16746	0.243024	0.591341	22.6037	-0.783156	0.379754	-2.06227	0.0391816	NA
A730056A06Rik	231.721	0.246207	0.105567	2.33224	0.019688	0.143403	231.721	0.265978	0.104751	2.53915	0.0111123	0.117273
A730060N03Rik	259.268	0.0704502	0.132926	0.529995	0.596115	0.848746	259.268	0.118981	0.132204	0.899977	0.368132	0.732448
A730063M14Rik	217.724	0.0606968	0.101394	0.598622	0.549425	0.822741	217.724	0.0642454	0.10056	0.638878	0.522902	0.833389
A730081D07Rik	188.253	0.0706563	0.133031	0.531126	0.595331	0.848472	188.253	0.166291	0.131711	1.26254	0.206753	0.578189
A730089K16Rik	11.8138	-0.306997	0.466271	-0.65841	0.510275	NA	11.8138	0.294675	0.442483	0.665958	0.505438	NA
A730090N16Rik	13.8139	0.657004	0.434208	1.51311	0.130252	NA	13.8139	0.922719	0.425709	2.16749	0.0301975	NA
A730091E23Rik	95.0456	-0.0363235	0.182704	-0.19881	0.842411	0.955114	95.0456	0.176488	0.179706	0.982095	0.326053	0.697379
A730094K22Rik	119.657	0.113201	0.180387	0.627546	0.530302	0.810559	119.657	0.0609947	0.179992	0.338874	0.734705	0.925027
A730098A19Rik	9.7782	0.387758	0.516559	0.750655	0.45286	NA	9.7782	0.264189	0.517086	0.51092	0.609407	NA
A830005F24Rik	78.9948	-0.14555	0.196396	-0.741105	0.45863	0.768268	78.9948	-0.199361	0.195807	-1.01815	0.308607	0.682622
A830008E24Rik	20.8621	-0.452931	0.407098	-1.11258	0.265887	0.616428	20.8621	-0.063681	0.396542	-0.160591	0.872416	NA
A830011K09Rik	11.6565	-0.621224	0.46984	-1.3222	0.1861	NA	11.6565	-0.618062	0.465675	-1.32724	0.184429	NA
A830012C17Rik	9.64552	-0.257137	0.531708	-0.483606	0.628666	NA	9.64552	0.219262	0.514464	0.426194	0.669966	NA
A830018L16Rik	1273.69	0.9724	0.107319	9.06085	1.29434e-19	7.54602e-17	1273.69	0.539821	0.107655	5.01436	5.32106e-07	6.99615e-05
A830019P07Rik	138.865	-0.0302211	0.144522	-0.209111	0.834361	0.952662	138.865	-0.204574	0.145112	-1.40977	0.158609	0.512769
A830035O19Rik	73.4758	0.015217	0.207046	0.0734956	0.941412	0.984659	73.4758	0.189323	0.203893	0.928543	0.353126	0.721196
A830036E02Rik	60.4864	-0.15274	0.379439	-0.402542	0.687285	0.897333	60.4864	-0.0296368	0.377426	-0.0785233	0.937412	0.988112
A830052D11Rik	38.7696	0.189853	0.288729	0.657549	0.510828	0.799999	38.7696	0.231439	0.286596	0.807544	0.419353	0.773037
A830073O21Rik	163.056	-0.247086	0.121657	-2.03101	0.0422539	0.233498	163.056	-0.0756576	0.119197	-0.634726	0.525607	0.835548
A830082K12Rik	1385.64	0.0184778	0.0811084	0.227817	0.819789	0.949665	1385.64	0.0469601	0.0809114	0.580389	0.561652	0.854513
A830082N09Rik	3503.22	0.0741571	0.0570803	1.29917	0.193885	0.532449	3503.22	0.0722356	0.0569945	1.26741	0.205007	0.575619
A830092H15Rik	22.043	-0.122497	0.302784	-0.40457	0.685794	0.896578	22.043	-0.239997	0.303099	-0.79181	0.428471	NA
A930001C03Rik	39.9812	-0.305909	0.284468	-1.07537	0.282208	0.63242	39.9812	-0.678346	0.289063	-2.34671	0.0189401	0.163782
A930002H24Rik	20.2158	-0.438318	0.369481	-1.18631	0.235501	0.58169	20.2158	-0.0301674	0.357054	-0.0844899	0.932667	NA
A930003O13Rik	96.9392	0.200763	0.168293	1.19294	0.232895	0.578959	96.9392	0.00913536	0.169167	0.054002	0.956934	0.991465
A930004D18Rik	412.006	0.130259	0.0838126	1.55417	0.120144	0.419189	412.006	0.254748	0.0827464	3.07866	0.00207932	0.0398473
A930004J17Rik	603.329	0.0526255	0.145289	0.362211	0.717194	0.910849	603.329	0.035037	0.145128	0.241421	0.809229	0.951486
A930005G22Rik	59.3403	-0.1868	0.275953	-0.676928	0.498451	0.79269	59.3403	-0.00454406	0.272766	-0.0166592	0.986708	0.996797
A930005H10Rik	216.173	-0.127191	0.106847	-1.1904	0.233888	0.580311	216.173	-0.0342925	0.10532	-0.325602	0.744726	0.92774
A930006K02Rik	69.5632	0.16162	0.189443	0.853131	0.393587	0.722732	69.5632	0.107114	0.188832	0.567247	0.570547	0.858596
A930007I19Rik	87.7767	0.194078	0.176108	1.10204	0.270443	0.619827	87.7767	0.0789836	0.176207	0.448244	0.653977	0.895605
A930009A15Rik	23.7594	0.0147438	0.34742	0.0424378	0.96615	0.991546	23.7594	0.00344191	0.345538	0.00996103	0.992052	NA
A930012L18Rik	514.915	-0.371425	0.127701	-2.90856	0.00363101	0.0431191	514.915	-0.149771	0.126792	-1.18123	0.237511	0.614115
A930012O16Rik	36.5727	-0.222073	0.256871	-0.864529	0.387297	0.718882	36.5727	0.188175	0.24677	0.762554	0.44573	0.788526
A930015D03Rik	96.3853	0.0439773	0.204678	0.21486	0.829876	0.952152	96.3853	0.0187587	0.204013	0.0919483	0.926739	0.985507
A930015P04Rik	22.4157	-0.287764	0.32688	-0.880337	0.378677	0.712013	22.4157	-0.031145	0.317753	-0.0980162	0.921919	NA
A930016O22Rik	14.4272	0.0222899	0.480596	0.0463797	0.963008	NA	14.4272	0.196896	0.473751	0.415611	0.677694	NA
A930017K11Rik	1610.27	0.637819	0.0955155	6.67765	2.42806e-11	3.62382e-09	1610.27	0.784482	0.0952823	8.23323	1.82225e-16	2.53567e-13
A930017M01Rik	1071.35	0.145842	0.0779405	1.8712	0.061318	0.288803	1071.35	0.00108996	0.0780171	0.0139708	0.988853	0.997561
A930024E05Rik	1016.88	-0.149937	0.0825628	-1.81603	0.0693653	0.308555	1016.88	-0.0641206	0.08217	-0.78034	0.435191	0.783242
A930027P06Rik	28.1578	0.353304	0.326474	1.08218	0.279172	0.629694	28.1578	0.208309	0.327192	0.636655	0.524349	NA
A930028N01Rik	38.2908	0.56289	0.339372	1.65862	0.0971921	0.373257	38.2908	0.469022	0.339241	1.38256	0.166799	0.523832
A930028O11Rik	12.9478	-0.010934	0.501185	-0.0218162	0.982595	NA	12.9478	-0.334157	0.506854	-0.659277	0.509718	NA
A930029G22Rik	197.732	-0.191135	0.125964	-1.51738	0.129171	0.436806	197.732	-0.184033	0.125196	-1.46996	0.141572	0.485611
A930030B08Rik	21.6615	0.162467	0.364988	0.445129	0.656226	0.882524	21.6615	0.186656	0.3621	0.515481	0.606217	NA
A930032L01Rik	49.3973	0.239094	0.225747	1.05912	0.289543	0.638447	49.3973	0.370605	0.222114	1.66854	0.0952094	0.39785
A930033H14Rik	113.999	-0.0929855	0.17623	-0.527636	0.597752	0.849682	113.999	-0.124193	0.175549	-0.707455	0.479284	0.807006
A930035D04Rik	9.84961	0.799739	0.55662	1.43678	0.150781	NA	9.84961	0.45733	0.562352	0.813245	0.416077	NA
A930036I15Rik	100.204	0.365046	0.281173	1.2983	0.194185	0.532888	100.204	0.595866	0.279364	2.13294	0.0329299	0.227141
A930037H05Rik	88.877	0.283314	0.170798	1.65876	0.0971632	0.373257	88.877	0.0451138	0.172211	0.261968	0.793346	0.94583
A930040O22Rik	135.169	-0.365222	0.210501	-1.73501	0.0827387	0.341877	135.169	-0.475587	0.210532	-2.25897	0.0238851	0.18911
AA386476	64.8571	0.0305263	0.274249	0.111309	0.911372	0.977401	64.8571	-0.0334591	0.273847	-0.122182	0.902755	0.980117
AA387200	17.9027	0.606894	0.458861	1.32261	0.185965	0.521709	17.9027	0.54682	0.458009	1.19391	0.232515	NA
AA413626	28.2646	-0.0522903	0.356507	-0.146674	0.883389	0.969922	28.2646	0.0421435	0.353001	0.119387	0.904969	NA
AA414768	446.651	0.223277	0.0996436	2.24076	0.0250417	0.168253	446.651	0.241961	0.0991871	2.43944	0.0147101	0.139325
AA465934	347.154	0.0786907	0.108796	0.723284	0.469505	0.77488	347.154	0.132902	0.108108	1.22935	0.21894	0.59271
AA467197	10.7671	-0.964391	0.590692	-1.63265	0.102544	NA	10.7671	0.0149977	0.557042	0.0269238	0.978521	NA
AA474408	213.896	-0.0128615	0.11408	-0.112741	0.910236	0.977401	213.896	-0.1849	0.114566	-1.61392	0.106545	0.42306
AA914427	91.1952	-0.0377015	0.179998	-0.209455	0.834093	0.952662	91.1952	-0.0145058	0.1787	-0.0811743	0.935303	0.987336
AA986860	245.74	-0.251477	0.133107	-1.88928	0.0588539	0.282541	245.74	-0.0480887	0.131386	-0.366011	0.714357	0.918624
Aaas	1548.03	-0.203378	0.055314	-3.67679	0.000236183	0.00539382	1548.03	-0.0700285	0.0548104	-1.27765	0.201373	0.569894
Aacs	2850.67	0.317991	0.0517129	6.14916	7.78937e-10	8.29329e-08	2850.67	0.36366	0.0515537	7.05401	1.73831e-12	8.79583e-10
Aadat	21.1842	0.153269	0.373048	0.410858	0.681177	0.894114	21.1842	-0.21576	0.37829	-0.570356	0.568437	NA
Aagab	5182.26	-0.0178079	0.0414718	-0.429398	0.667634	0.887692	5182.26	0.00377755	0.0413722	0.0913065	0.927249	0.985507
Aak1	46222.3	-0.15342	0.078587	-1.95224	0.0509101	0.260427	46222.3	-0.051119	0.0785771	-0.650558	0.515332	0.828611
Aamdc	1432.89	0.0106739	0.0754461	0.141477	0.887493	0.971146	1432.89	-0.0749002	0.0754148	-0.993176	0.320624	0.693515
Aamp	7921.27	0.0636014	0.0676479	0.940183	0.347124	0.686229	7921.27	0.081071	0.0676106	1.19909	0.230494	0.604201
Aanat	23.6398	0.665719	0.393714	1.69087	0.090862	0.359746	23.6398	0.203079	0.399349	0.508524	0.611086	NA
Aar2	3405.51	-0.0405882	0.058519	-0.693591	0.487939	0.786558	3405.51	0.007971	0.0583875	0.136519	0.891411	0.97677
Aard	439.787	0.135616	0.111231	1.21922	0.222759	0.568667	439.787	0.102123	0.111001	0.920023	0.357561	0.724405
Aars	17799.9	0.100211	0.0383147	2.61547	0.00891041	0.0826205	17799.9	0.112816	0.038286	2.94666	0.00321228	0.0534782
Aars2	3339.01	0.0413912	0.0506116	0.817822	0.413459	0.737353	3339.01	0.0677189	0.0504832	1.34141	0.179786	0.541579
Aarsd1	42.0869	-0.343308	0.249617	-1.37534	0.169026	0.498869	42.0869	-0.266223	0.246427	-1.08033	0.279994	0.657792
Aasdh	1148.44	-0.0652759	0.0740894	-0.881042	0.378295	0.711797	1148.44	-0.0710292	0.0738875	-0.961315	0.336394	0.708068
Aasdhppt	3687.26	-0.00551489	0.0360036	-0.153176	0.878259	0.968304	3687.26	-0.0431652	0.0359182	-1.20176	0.229455	0.602903
Aass	653.007	-0.232611	0.113374	-2.05172	0.040197	0.22656	653.007	-0.216476	0.113087	-1.91424	0.0555892	0.301175
Aatf	2505.94	-0.118978	0.0549523	-2.16512	0.0303787	0.18923	2505.94	-0.0709295	0.0547572	-1.29534	0.195201	0.562075
Aatk	23226	-0.00232454	0.0404338	-0.0574899	0.954155	0.987721	23226	0.0300799	0.0404093	0.744382	0.456645	0.796268
AB041806	27.6533	-0.233417	0.395359	-0.590392	0.554928	0.826401	27.6533	-0.25671	0.393951	-0.651628	0.514641	NA
AB124611	33.3615	0.325517	0.285124	1.14167	0.253593	0.603602	33.3615	-0.137013	0.291568	-0.469919	0.638413	NA
Abat	34822.1	0.103049	0.0448439	2.29796	0.0215642	0.151851	34822.1	0.0668045	0.0448366	1.48995	0.136236	0.477312
Abca1	6095.3	-0.0942861	0.0854766	-1.10306	0.27	0.619568	6095.3	-0.0273655	0.0854207	-0.320361	0.748695	0.928666
Abca12	10.8108	0.218422	0.497123	0.439372	0.660392	NA	10.8108	-0.212064	0.507224	-0.418088	0.675883	NA
Abca13	19.3639	0.192566	0.394466	0.488169	0.62543	0.865259	19.3639	-0.124855	0.399189	-0.312771	0.754455	NA
Abca17	11.2053	0.359215	0.505885	0.710073	0.477659	NA	11.2053	-0.168472	0.521441	-0.323089	0.746628	NA
Abca2	32558.9	-0.15359	0.0463687	-3.31236	0.000925108	0.0157184	32558.9	-0.149739	0.0463561	-3.2302	0.00123705	0.0279795
Abca3	5355.54	-0.0645955	0.058315	-1.1077	0.267991	0.617698	5355.54	0.0467566	0.0581982	0.803402	0.421742	0.774393
Abca4	747.723	-0.201862	0.99006	-0.203889	0.838441	0.953973	747.723	-0.272751	0.99005	-0.275493	0.782938	0.941928
Abca5	8694.16	0.0368649	0.0648993	0.568033	0.570013	0.834772	8694.16	0.0359011	0.0648684	0.553445	0.579959	0.862605
Abca6	147.988	0.0841307	0.153511	0.548043	0.583662	0.842615	147.988	-0.116621	0.154203	-0.756285	0.449478	0.791168
Abca7	6153.77	-0.273825	0.0781989	-3.50165	0.000462379	0.00920612	6153.77	-0.0628621	0.0780822	-0.805075	0.420776	0.773993
Abca8a	602.573	0.0228541	0.0894685	0.255443	0.798381	0.943073	602.573	0.110618	0.0888702	1.24472	0.213236	0.585363
Abca8b	5004.59	-0.0477669	0.0825189	-0.57886	0.562684	0.830024	5004.59	-0.0350405	0.0824701	-0.424887	0.670919	0.904241
Abca9	746.123	-0.0430506	0.0932775	-0.461532	0.644417	0.87601	746.123	-0.171569	0.0933331	-1.83824	0.0660272	0.328034
Abcb10	2386.54	0.170301	0.0501674	3.39465	0.000687165	0.0125315	2386.54	0.20204	0.0499846	4.04204	5.29878e-05	0.00267308
Abcb1a	2956.77	-0.0152389	0.0696527	-0.218783	0.826819	0.951112	2956.77	-0.0170133	0.0695665	-0.244562	0.806795	0.950567
Abcb1b	149.477	-0.0170473	0.135518	-0.125793	0.899895	0.974896	149.477	-0.0132298	0.134624	-0.0982724	0.921716	0.98413
Abcb4	191.441	0.0993924	0.150296	0.661311	0.508413	0.798811	191.441	-0.00471372	0.150288	-0.0313646	0.974979	0.993585
Abcb6	26.5795	0.266094	0.330942	0.80405	0.421368	0.74308	26.5795	0.026086	0.333491	0.078221	0.937652	NA
Abcb7	7955.49	0.0515821	0.0529193	0.974731	0.329694	0.673173	7955.49	0.0167201	0.0528915	0.316121	0.751911	0.929512
Abcb8	2139.13	0.0852937	0.0624904	1.36491	0.172282	0.502987	2139.13	0.0595634	0.0623911	0.954679	0.33974	0.710519
Abcb9	2368.93	0.0860988	0.0547495	1.5726	0.115812	0.410916	2368.93	0.030293	0.0546865	0.553939	0.579621	0.862382
Abcc1	2679.17	-0.0395087	0.0608155	-0.649648	0.515919	0.803017	2679.17	-0.00378506	0.06067	-0.0623876	0.950254	0.990589
Abcc10	1195.29	-0.0701275	0.061386	-1.1424	0.253287	0.603408	1195.29	0.00623369	0.0609679	0.102245	0.918562	0.983811
Abcc12	784.887	-0.58839	0.0956498	-6.1515	7.67544e-10	8.29329e-08	784.887	-0.365818	0.0947767	-3.85979	0.000113486	0.00484653
Abcc3	59.6094	0.134724	0.248054	0.543122	0.587046	0.843897	59.6094	0.0616109	0.247677	0.248755	0.80355	0.950328
Abcc4	1074.78	0.0565947	0.103627	0.546138	0.584971	0.842915	1074.78	-0.0855892	0.103682	-0.825497	0.40909	0.764947
Abcc5	18474.7	-0.0218701	0.0657139	-0.332808	0.739279	0.920316	18474.7	0.030801	0.0656923	0.468868	0.639164	0.888804
Abcc6	116.671	0.272344	0.140147	1.94328	0.0519826	0.263959	116.671	0.231714	0.139519	1.6608	0.0967528	0.40049
Abcc8	4897.45	-0.648046	0.0766622	-8.45327	2.83249e-17	1.05686e-14	4897.45	-0.401809	0.0764733	-5.25424	1.48636e-07	2.38647e-05
Abcc9	862.936	-0.0525889	0.093899	-0.560058	0.57544	0.838052	862.936	-0.0847266	0.09374	-0.903847	0.366077	0.731651
Abcd1	1179.13	-0.016833	0.0595585	-0.28263	0.77746	0.935424	1179.13	0.0627639	0.0591181	1.06167	0.288386	0.665948
Abcd2	7556.08	0.0542036	0.0596836	0.908182	0.363782	0.700255	7556.08	0.072536	0.059638	1.21627	0.223882	0.59709
Abcd3	10273.9	0.024261	0.0307407	0.789213	0.429987	0.749947	10273.9	0.0152163	0.0306896	0.495812	0.620027	0.879477
Abcd4	1668.09	0.0459539	0.0494769	0.928796	0.352995	0.691824	1668.09	0.0366609	0.0492844	0.743863	0.456959	0.796527
Abce1	10628.3	-0.0450463	0.0384278	-1.17223	0.241103	0.589209	10628.3	-0.0738182	0.0383961	-1.92254	0.0545376	0.297827
Abcf1	7664.74	-0.0217847	0.039181	-0.556002	0.57821	0.83939	7664.74	0.0228684	0.0390964	0.584924	0.558599	0.853696
Abcf2	8051.64	0.036877	0.0436173	0.845468	0.39785	0.72618	8051.64	0.0580887	0.0435583	1.33359	0.182339	0.544226
Abcf3	6543.23	-0.0247968	0.0391784	-0.632921	0.526785	0.808566	6543.23	-0.0248619	0.039109	-0.635709	0.524966	0.834926
Abcg1	7857.63	-0.111414	0.0499483	-2.23059	0.0257084	0.170816	7857.63	-0.072378	0.0498843	-1.45092	0.146803	0.493594
Abcg2	1544.78	0.00411639	0.0672583	0.0612028	0.951198	0.987471	1544.78	-0.0441663	0.0671631	-0.657598	0.510797	0.826481
Abcg3	21.983	0.457296	0.340302	1.34379	0.179015	0.512574	21.983	-0.0312125	0.348558	-0.0895475	0.928647	NA
Abcg4	4520.3	0.00663542	0.061973	0.107069	0.914734	0.977882	4520.3	0.0088582	0.061909	0.143084	0.886224	0.975802
Abhd1	23.7714	-0.199752	0.395305	-0.505311	0.613341	0.859884	23.7714	0.286911	0.383994	0.747174	0.454958	NA
Abhd10	2443.31	0.0763606	0.0662205	1.15313	0.248859	0.597797	2443.31	0.0462743	0.0661417	0.699624	0.484162	0.809587
Abhd11	643.209	0.282988	0.077436	3.65448	0.000257708	0.00580651	643.209	0.219167	0.077303	2.83517	0.00458016	0.0679214
Abhd11os	84.7444	-0.0773739	0.187572	-0.412503	0.679971	0.893639	84.7444	0.253726	0.182885	1.38735	0.165334	0.522373
Abhd12	15460	0.0157718	0.0337447	0.467387	0.640223	0.874442	15460	-0.0125512	0.0337198	-0.37222	0.709729	0.917519
Abhd12b	46.4429	-0.00479807	0.318535	-0.0150629	0.987982	0.996185	46.4429	-0.299204	0.320704	-0.93296	0.350841	0.719034
Abhd13	5596.4	0.0307671	0.0378439	0.813	0.416218	0.739246	5596.4	-0.0223935	0.0378026	-0.59238	0.553596	0.851506
Abhd14a	911.479	-0.0863011	0.0610515	-1.41358	0.157486	0.479701	911.479	-0.0783552	0.0606963	-1.29094	0.196725	0.564806
Abhd14b	827.421	-0.170619	0.085249	-2.00142	0.045347	0.242962	827.421	-0.00252365	0.0845587	-0.029845	0.976191	0.993686
Abhd15	45.9919	0.484328	0.244381	1.98186	0.0474951	0.249597	45.9919	0.125232	0.247917	0.505138	0.613462	0.876486
Abhd16a	15689.5	0.133845	0.0778433	1.71942	0.0855384	0.347047	15689.5	0.162033	0.0778255	2.08201	0.0373416	0.243656
Abhd17a	5754.35	0.0836751	0.102745	0.814395	0.415419	0.738804	5754.35	-0.0114496	0.102742	-0.11144	0.911267	0.982714
Abhd17b	6395.47	0.105366	0.0524173	2.01014	0.0444165	0.239408	6395.47	0.114753	0.0523612	2.19156	0.0284112	0.208715
Abhd17c	1747.26	0.0608197	0.0636415	0.955661	0.339244	0.680914	1747.26	0.0154599	0.0635533	0.243259	0.807805	0.951183
Abhd18	2453.68	-0.12347	0.0808508	-1.52714	0.126727	0.431741	2453.68	0.0119312	0.08064	0.147956	0.882378	0.974182
Abhd2	7374.93	0.010183	0.110627	0.0920479	0.92666	0.980675	7374.93	-0.00552396	0.110608	-0.0499419	0.960169	0.991816
Abhd3	8325.29	-0.0468712	0.0455542	-1.02891	0.303521	0.648847	8325.29	-0.0209185	0.0454956	-0.459792	0.645665	0.891681
Abhd4	5071.64	-0.0169415	0.0468898	-0.361304	0.717872	0.911116	5071.64	-0.0278081	0.0468218	-0.593914	0.55257	0.850934
Abhd5	1336.47	-0.0950236	0.0642993	-1.47783	0.139453	0.452301	1336.47	-0.115371	0.0641294	-1.79903	0.0720138	0.343175
Abhd6	4065.1	-0.257025	0.0518894	-4.95333	7.29556e-07	3.70861e-05	4065.1	-0.161252	0.0517163	-3.11801	0.00182078	0.0361945
Abhd8	13472.4	-0.0188666	0.085177	-0.221499	0.824704	0.950667	13472.4	0.0207861	0.0851558	0.244095	0.807157	0.950755
Abi1	9343.91	-0.0354635	0.0378218	-0.937645	0.348427	0.687421	9343.91	-0.0320575	0.0377699	-0.848758	0.396016	0.754785
Abi2	9411.48	-0.0307385	0.0497281	-0.618131	0.536489	0.814381	9411.48	0.00121585	0.0496773	0.0244749	0.980474	0.99467
Abi3bp	2291.79	-0.174966	0.0742102	-2.35771	0.0183879	0.136999	2291.79	-0.0640474	0.0739908	-0.865613	0.386702	0.747443
Abitram	1709.74	-0.0284662	0.0732913	-0.388398	0.697722	0.902934	1709.74	-0.0686903	0.0732028	-0.938356	0.348062	0.716761
Abl1	5024.19	0.110799	0.0403397	2.74664	0.00602089	0.0617853	5024.19	0.10393	0.0402613	2.5814	0.00984017	0.10833
Abl2	5848.71	0.0900435	0.0687106	1.31047	0.190035	0.527897	5848.71	0.0561689	0.0686814	0.817819	0.413461	0.768388
Ablim1	33660	-0.0995156	0.0683378	-1.45623	0.145329	0.46227	33660	0.0589603	0.0683182	0.863025	0.388124	0.748193
Ablim2	6211.98	-0.135981	0.0490596	-2.77175	0.00557563	0.0587217	6211.98	-0.137631	0.0490002	-2.80879	0.00497277	0.0718997
Ablim3	9103.91	0.164304	0.0472432	3.47783	0.000505488	0.00988509	9103.91	0.195505	0.047193	4.14267	3.43286e-05	0.00194972
Abr	17985.9	-0.174194	0.0566195	-3.07658	0.00209393	0.0289581	17985.9	-0.135528	0.0565946	-2.39472	0.0166332	0.151276
Abracl	211.005	0.174363	0.17518	0.995338	0.319572	0.664283	211.005	0.0486668	0.175265	0.277675	0.781262	0.941103
Abraxas1	577.213	-0.120482	0.0821643	-1.46635	0.142553	0.457584	577.213	-0.0779743	0.0816175	-0.955362	0.339395	0.710519
Abraxas2	2571.62	-0.06037	0.0476033	-1.26819	0.20473	0.546003	2571.62	-0.0382795	0.047425	-0.807159	0.419575	0.773037
Abt1	1384.35	0.081699	0.059964	1.36247	0.17305	0.504339	1384.35	0.0177148	0.0598819	0.295829	0.767361	0.935316
Abtb1	4330.16	0.0215237	0.0606169	0.355078	0.722531	0.91322	4330.16	0.110431	0.060494	1.82548	0.067928	0.332336
Abtb2	1139.31	0.0848686	0.0701457	1.20989	0.226321	0.572523	1139.31	-0.00739858	0.0701178	-0.105517	0.915966	0.983019
AC113305.1	541.18	0.298353	0.104525	2.85436	0.00431233	0.0490255	541.18	0.308391	0.104209	2.95936	0.00308279	0.051944
AC149090.1	14819.6	0.253681	0.257108	0.98667	0.323804	0.668166	14819.6	-0.0227175	0.257116	-0.0883549	0.929595	0.985731
AC154200.1	49.0915	0.149343	0.228122	0.654666	0.512683	0.801414	49.0915	-0.135223	0.230792	-0.58591	0.557936	0.853582
AC160336.1	13.575	-0.719298	0.466249	-1.54273	0.122896	NA	13.575	-0.152315	0.446512	-0.341121	0.733013	NA
AC169509.1	29.437	-0.314815	0.359085	-0.876714	0.380642	0.713422	29.437	-0.570987	0.361933	-1.5776	0.114657	NA
Acaa1a	5391.72	0.0801111	0.0371556	2.1561	0.0310762	0.192228	5391.72	0.113176	0.0370425	3.05531	0.00224825	0.0416673
Acaa1b	13.2937	-0.62865	0.485552	-1.29471	0.195419	NA	13.2937	0.45732	0.448236	1.02026	0.307603	NA
Acaa2	1284.81	0.242415	0.265117	0.914369	0.360523	0.697347	1284.81	0.119235	0.265125	0.449729	0.652906	0.894798
Acaca	6379.06	0.0515254	0.0663026	0.777124	0.437086	0.754207	6379.06	-0.0283535	0.0662924	-0.427703	0.668867	0.903194
Acacb	750.117	0.0383977	0.223948	0.171458	0.863864	0.962911	750.117	-0.211904	0.224096	-0.945596	0.344355	0.713846
Acad10	304.32	-0.00292659	0.114196	-0.0256277	0.979554	0.993868	304.32	0.0152405	0.113579	0.134184	0.893257	0.977432
Acad11	1553.59	-0.0678621	0.0663076	-1.02344	0.306099	0.651594	1553.59	-0.0848446	0.0661602	-1.28241	0.199698	0.56844
Acad12	365.084	-0.0566493	0.103198	-0.548936	0.583049	0.842423	365.084	-0.0158136	0.102547	-0.154208	0.877445	0.973592
Acad8	3717.31	-0.0178495	0.0850053	-0.209981	0.833683	0.952662	3717.31	-0.0894061	0.084987	-1.052	0.292801	0.670569
Acad9	3272.23	-0.000977214	0.0346219	-0.0282254	0.977482	0.993394	3272.23	0.0378772	0.0344111	1.10073	0.271015	0.648804
Acadl	4479.96	0.133895	0.0617621	2.16792	0.0301651	0.188277	4479.96	0.121369	0.0617069	1.96687	0.0491983	0.28315
Acadm	4190.3	0.170255	0.066623	2.5555	0.0106034	0.0935308	4190.3	0.12986	0.0665854	1.95028	0.0511427	0.28841
Acads	750.47	0.124218	0.0915056	1.35749	0.174626	0.506463	750.47	0.143041	0.0912153	1.56817	0.116841	0.445232
Acadsb	8003.43	-0.00570922	0.0492096	-0.116018	0.907638	0.977401	8003.43	-0.0413656	0.0491798	-0.841111	0.400286	0.758444
Acadvl	2913.21	0.0957883	0.0620732	1.54315	0.122794	0.42423	2913.21	0.171367	0.0619096	2.76803	0.00563969	0.0769103
Acan	181.572	-0.0897698	0.288852	-0.310781	0.755967	0.92785	181.572	-0.172525	0.288775	-0.597438	0.550215	0.849985
Acap1	14.5958	-0.464307	0.4405	-1.05404	0.291862	NA	14.5958	-0.422517	0.435954	-0.969177	0.332457	NA
Acap2	9821.57	-0.0869817	0.0591163	-1.47137	0.141192	0.455434	9821.57	-0.0907523	0.0590863	-1.53593	0.124556	0.458012
Acap3	6935.05	-0.112966	0.0514784	-2.19443	0.0282042	0.181003	6935.05	-0.0665411	0.051405	-1.29445	0.195511	0.562481
Acat1	8982.02	0.168734	0.0515539	3.27296	0.00106428	0.0173711	8982.02	0.0976225	0.0515418	1.89405	0.0582188	0.30828
Acat2	2068.63	0.0530045	0.0608384	0.871234	0.383627	0.716482	2068.63	0.0941233	0.0606424	1.5521	0.120637	0.450963
Acat3	79.3146	-0.441659	0.236335	-1.86878	0.0616529	0.289941	79.3146	-0.384591	0.234574	-1.63953	0.101104	0.410662
Acbd3	4963	0.0237599	0.0425546	0.558341	0.576612	0.838726	4963	-0.0146909	0.0425017	-0.345654	0.729602	0.923208
Acbd4	3461.66	0.0818916	0.0637382	1.28481	0.198858	0.537866	3461.66	0.142458	0.0636158	2.23935	0.0251333	0.194588
Acbd5	11847.8	-0.00781124	0.0285536	-0.273564	0.784419	0.937546	11847.8	-0.0429696	0.0285185	-1.50673	0.131881	0.471048
Acbd6	3534.76	0.117523	0.0498213	2.35889	0.0183298	0.136675	3534.76	0.110618	0.0497299	2.22437	0.0261234	0.198547
Acbd7	14.1005	0.654696	0.455701	1.43668	0.15081	NA	14.1005	0.33666	0.460656	0.730827	0.464885	NA
Accs	536.014	0.121223	0.0836917	1.44845	0.147491	0.465661	536.014	0.134341	0.0832625	1.61346	0.106644	0.423078
Accsl	49.3361	0.476166	0.333499	1.42779	0.153352	0.475225	49.3361	0.454083	0.332668	1.36497	0.172262	0.532376
Acd	2413.9	-0.0170433	0.0558778	-0.305011	0.760358	0.929157	2413.9	0.0442182	0.055672	0.794263	0.427042	0.778147
Ace	1975.3	-0.179223	0.535018	-0.334984	0.737637	0.919572	1975.3	-0.210288	0.535004	-0.393059	0.694276	0.913194
Ace2	210.715	0.240069	0.1556	1.54286	0.122866	0.424322	210.715	-0.0392899	0.156484	-0.251079	0.801753	0.949679
Acer2	565.734	0.130895	0.228838	0.571996	0.567325	0.833245	565.734	-0.367028	0.229367	-1.60018	0.109559	0.429339
Acer3	2609.01	0.0266837	0.0722778	0.369182	0.711992	0.9085	2609.01	0.0837034	0.0721343	1.16038	0.245893	0.623526
Ache	4159.49	0.128277	0.0583528	2.1983	0.0279276	0.179794	4159.49	0.206402	0.0582286	3.54468	0.000393083	0.0122686
Acin1	13208.9	-0.0234323	0.0302557	-0.774477	0.438649	0.755207	13208.9	0.0173533	0.0301949	0.574709	0.565488	0.856313
Ackr1	4634.91	-0.295957	0.0772561	-3.83086	0.000127697	0.00326344	4634.91	-0.266394	0.0771844	-3.4514	0.000557684	0.0158921
Ackr3	567.814	0.135277	0.0929004	1.45615	0.145351	0.46227	567.814	0.111826	0.0926428	1.20707	0.227407	0.600353
Ackr4	260.77	-0.723203	0.204267	-3.54048	0.000399401	0.00821915	260.77	-0.478456	0.202874	-2.3584	0.0183541	0.160435
Acly	15268	-0.0305188	0.0455954	-0.669339	0.503279	0.795625	15268	-0.00521925	0.0455633	-0.114549	0.908802	0.981641
Acmsd	11.47	-0.474759	0.508663	-0.933346	0.350641	NA	11.47	-1.12787	0.529062	-2.13184	0.0330203	NA
Acnat1	11.3289	-0.735337	0.956738	-0.768588	0.442138	NA	11.3289	0.520845	0.926572	0.562121	0.574034	NA
Aco1	3427.35	0.0466345	0.0510674	0.913196	0.361139	0.698154	3427.35	0.0492687	0.0509646	0.966723	0.333682	0.705814
Aco2	33431.7	0.0638498	0.0329772	1.93618	0.0528453	0.26585	33431.7	0.0211059	0.0329676	0.640202	0.522042	0.832462
Acot1	766.598	0.164812	0.0953457	1.72857	0.0838852	0.343682	766.598	0.159212	0.0951148	1.67389	0.0941526	0.395512
Acot11	3801.62	0.0251798	0.0787987	0.319546	0.749313	0.924938	3801.62	0.0164421	0.078745	0.208802	0.834603	0.958241
Acot12	11.8939	0.910652	0.555841	1.63833	0.101353	NA	11.8939	0.493088	0.563092	0.875679	0.381205	NA
Acot13	2740.94	-0.0393841	0.0762495	-0.516516	0.605494	0.854605	2740.94	-0.0121598	0.076143	-0.159697	0.87312	0.972152
Acot2	465.335	0.124859	0.100655	1.24047	0.214801	0.55811	465.335	0.0448077	0.100563	0.445569	0.655909	0.89614
Acot3	24.7026	0.269183	0.351281	0.766291	0.443503	0.758526	24.7026	0.126774	0.351924	0.360231	0.718674	NA
Acot4	69.5702	0.591001	0.199001	2.96985	0.00297948	0.0375112	69.5702	0.498633	0.198865	2.5074	0.0121624	0.123457
Acot5	67.8099	-0.521962	0.195381	-2.6715	0.00755125	0.0732967	67.8099	-0.258356	0.190124	-1.35888	0.174183	0.534162
Acot6	808.409	-0.0120828	0.0725734	-0.166491	0.86777	0.964499	808.409	-0.00242314	0.0722416	-0.0335422	0.973242	0.993509
Acot7	16419.1	0.0444459	0.0512284	0.867604	0.385611	0.717704	16419.1	0.0334295	0.0512095	0.652799	0.513886	0.827899
Acot8	1254.02	-0.0975236	0.0680683	-1.43273	0.151934	0.472729	1254.02	-0.154193	0.0679693	-2.26856	0.0232949	0.186243
Acot9	1310.4	0.250809	0.0552435	4.54006	5.62392e-06	0.00022135	1310.4	0.166761	0.055197	3.02119	0.00251784	0.0446315
Acox1	15797.8	-0.0221282	0.0341261	-0.648425	0.51671	0.80312	15797.8	0.0262402	0.0340781	0.77	0.4413	0.786512
Acox2	28.1656	-0.51258	0.929734	-0.551319	0.581415	0.8413	28.1656	-0.407578	0.927963	-0.439218	0.660504	NA
Acox3	2512.52	0.118244	0.0494703	2.3902	0.0168394	0.129335	2512.52	0.106722	0.0493468	2.16269	0.0305647	0.217617
Acp1	4328.19	0.0565341	0.0424911	1.33049	0.183356	0.518285	4328.19	0.076507	0.0423771	1.80539	0.0710144	0.340747
Acp2	5198.23	0.0320342	0.0402218	0.796439	0.425777	0.746654	5198.23	0.0808439	0.0400987	2.01612	0.043787	0.266845
Acp5	10.771	0.538898	0.646306	0.833812	0.404387	NA	10.771	-0.220941	0.662413	-0.33354	0.738727	NA
Acp6	1467.5	-0.136312	0.0616795	-2.21001	0.0271045	0.176004	1467.5	-0.0966669	0.0614065	-1.57421	0.115438	0.442006
Acpp	59.5346	0.275161	0.261729	1.05132	0.293111	0.64144	59.5346	0.00208277	0.263407	0.00790704	0.993691	0.998941
Acr	44.0278	0.42911	0.262729	1.63328	0.102411	0.384228	44.0278	0.0587162	0.266515	0.220311	0.825629	0.955744
Acrbp	401.963	-0.341388	0.113587	-3.00551	0.00265132	0.0343494	401.963	-0.3305	0.113118	-2.92173	0.00348092	0.0562676
Acsbg1	22818.8	0.0649045	0.0540972	1.19977	0.230227	0.576738	22818.8	0.0627286	0.0540836	1.15985	0.246112	0.623892
Acsf2	1278.72	0.0395088	0.0746469	0.529276	0.596614	0.848855	1278.72	0.0249823	0.074483	0.33541	0.737316	0.925573
Acsf3	1760.88	0.0494342	0.0455944	1.08422	0.278269	0.628802	1760.88	0.129943	0.0452064	2.87443	0.00404759	0.0623492
Acsl1	3818.77	0.0618819	0.0415756	1.48842	0.136641	0.447695	3818.77	0.150633	0.0413735	3.6408	0.000271789	0.00935738
Acsl3	13978.1	-0.0990991	0.0375136	-2.64169	0.00824943	0.0780037	13978.1	-0.12804	0.0374879	-3.41551	0.000636625	0.0173983
Acsl4	5563.46	0.0380641	0.0511613	0.744	0.456876	0.767107	5563.46	-0.00668095	0.0511256	-0.130677	0.896031	0.978299
Acsl5	967.235	0.315616	0.0715626	4.41035	1.03203e-05	0.000370973	967.235	0.160161	0.0716771	2.23447	0.0254519	0.19567
Acsl6	22749.1	-0.00773993	0.0294332	-0.262966	0.792577	0.940481	22749.1	0.0151988	0.0294006	0.516955	0.605187	0.872081
Acsm3	53.2776	0.226249	0.246574	0.917572	0.358843	0.696097	53.2776	0.26999	0.244648	1.10358	0.269774	0.647783
Acsm5	232.107	-0.0529694	0.136663	-0.387591	0.698319	0.903268	232.107	0.147186	0.1351	1.08946	0.27595	0.653683
Acss1	1631.86	0.0513417	0.0759971	0.675575	0.499311	0.793008	1631.86	-0.0464141	0.075986	-0.610824	0.541316	0.844835
Acss2	4067.71	-0.0825721	0.0450839	-1.83152	0.0670229	0.302468	4067.71	-0.054305	0.0449569	-1.20793	0.227073	0.60004
Acss2os	13.9326	-0.287607	0.526515	-0.546246	0.584897	NA	13.9326	-0.0975088	0.519532	-0.187686	0.851123	NA
Acss3	192.892	-0.0107363	0.248889	-0.043137	0.965592	0.991546	192.892	-0.202039	0.249201	-0.810748	0.417511	0.772084
Acta1	110.379	0.386029	0.181897	2.12224	0.0338178	0.202603	110.379	0.176807	0.182729	0.96759	0.333249	0.705451
Acta2	396.238	-0.10992	0.171436	-0.641176	0.521408	0.80567	396.238	-0.0289559	0.170973	-0.169359	0.865514	0.969311
Actb	43777.6	-0.0107847	0.0619326	-0.174135	0.861759	0.962195	43777.6	-0.085481	0.0619306	-1.38027	0.167503	0.524657
Actbl2	34.4526	-0.955228	0.294347	-3.24524	0.00117352	0.0188409	34.4526	-0.420537	0.280522	-1.49912	0.133842	NA
Actg1	22848.8	0.13116	0.0608783	2.15446	0.0312039	0.192761	22848.8	0.114562	0.0608677	1.88214	0.0598164	0.311545
Actg2	15.1788	0.0864555	0.45803	0.188755	0.850285	NA	15.1788	0.297685	0.449561	0.662168	0.507864	NA
Actl10	87.3803	-0.630287	0.187792	-3.3563	0.000789926	0.0139818	87.3803	-0.351065	0.183319	-1.91505	0.0554855	0.300811
Actl6a	1159.58	-0.0728185	0.055863	-1.30352	0.192397	0.53023	1159.58	-0.0401667	0.0555037	-0.723677	0.469264	0.803318
Actl6b	3724.1	0.0100471	0.0551379	0.182219	0.855411	0.95934	3724.1	0.0908773	0.054984	1.65279	0.0983726	0.404488
Actn1	2127.94	-0.203924	0.0524374	-3.8889	0.0001007	0.00263856	2127.94	-0.0858239	0.0520857	-1.64774	0.0994051	0.407015
Actn2	79.5135	0.282641	0.224383	1.25963	0.207801	0.548975	79.5135	0.278463	0.22351	1.24587	0.212813	0.584971
Actn3	87.1693	-0.48771	0.160001	-3.04817	0.0023024	0.0310106	87.1693	-0.317043	0.155828	-2.03458	0.0418934	0.260147
Actn4	7439.71	-0.0297376	0.043229	-0.687907	0.491511	0.78865	7439.71	-0.0182486	0.0431669	-0.422744	0.672482	0.904478
Actr10	14154.9	0.0569834	0.0310463	1.83543	0.0664416	0.301635	14154.9	0.0324676	0.0310153	1.04682	0.295181	0.671715
Actr1a	14410.2	0.0448418	0.0356024	1.25952	0.207844	0.548975	14410.2	0.0601678	0.0355633	1.69185	0.0906744	0.387431
Actr1b	19477.1	0.0343541	0.040832	0.841351	0.400151	0.727179	19477.1	0.0866382	0.0407991	2.12353	0.0337094	0.229345
Actr2	26661.2	-0.0233041	0.0385984	-0.603758	0.546004	0.820818	26661.2	-0.0363645	0.0385832	-0.942497	0.345938	0.714463
Actr3	16419.6	0.00632411	0.0307409	0.205723	0.837007	0.953667	16419.6	-0.0206084	0.0307144	-0.670969	0.50224	0.8216
Actr3b	4568.13	0.096737	0.0613144	1.57772	0.11463	0.40885	4568.13	0.0198714	0.0612976	0.324179	0.745802	0.927934
Actr5	603.345	-0.0542462	0.0821979	-0.659946	0.509288	0.799465	603.345	0.0778302	0.0814096	0.956032	0.339056	0.710519
Actr6	2199.42	0.000405448	0.0762863	0.00531481	0.995759	0.998844	2199.42	-0.0440748	0.0762252	-0.578218	0.563117	0.855477
Actr8	4889.69	0.0226867	0.039195	0.578816	0.562713	0.830024	4889.69	0.0589095	0.0390717	1.50773	0.131624	0.470632
Actrt3	200.503	0.302476	0.151918	1.99105	0.0464752	0.24647	200.503	0.325566	0.15128	2.15207	0.0313918	0.220894
Acvr1	2565.89	0.000172002	0.0694989	0.00247489	0.998025	0.999483	2565.89	-0.0281057	0.0694276	-0.40482	0.68561	0.910544
Acvr1b	8829.32	0.026542	0.0454156	0.584426	0.558934	0.828766	8829.32	0.0742188	0.0453518	1.63651	0.101732	0.411613
Acvr1c	2206.83	0.206113	0.0916835	2.24809	0.0245704	0.166625	2206.83	0.174567	0.0916275	1.90518	0.0567571	0.304153
Acvr2a	4148.92	0.0697248	0.0522818	1.33363	0.182324	0.516934	4148.92	0.107838	0.0521735	2.06692	0.0387418	0.250233
Acvr2b	495.037	0.11513	0.122429	0.940383	0.347021	0.686099	495.037	0.120452	0.122135	0.986217	0.324027	0.695718
Acvrl1	828.143	-0.109599	0.101791	-1.0767	0.281614	0.631768	828.143	-0.181357	0.101723	-1.78285	0.0746115	0.348207
Acy1	927.095	-0.0592376	0.0710326	-0.833949	0.40431	0.730571	927.095	-0.0974607	0.0708571	-1.37545	0.168991	0.526858
Acy3	156.122	0.151204	0.151544	0.99776	0.318396	0.663343	156.122	0.00331975	0.151834	0.0218643	0.982556	0.99553
Acyp1	1966.32	-0.0809312	0.0736201	-1.09931	0.271633	0.621181	1966.32	-0.127547	0.0735497	-1.73416	0.0828902	0.369389
Acyp2	1850.6	0.242036	0.097492	2.48263	0.0130418	0.108066	1850.6	0.0557288	0.0975624	0.571212	0.567856	0.857252
Ada	57.0305	0.401726	0.273761	1.46743	0.142258	0.457422	57.0305	-0.0906074	0.277703	-0.326274	0.744217	0.927314
Adad2	10.7544	-0.697792	0.561106	-1.2436	0.213646	NA	10.7544	-0.51011	0.55096	-0.925856	0.354521	NA
Adal	2589.14	-0.110324	0.0740365	-1.49014	0.136189	0.447234	2589.14	-0.114704	0.0739463	-1.55118	0.120859	0.451029
Adam10	11799.2	0.0271416	0.0531667	0.5105	0.609701	0.857559	11799.2	0.0297682	0.053138	0.560205	0.57534	0.860292
Adam11	22411.8	-0.158144	0.0506944	-3.11956	0.00181122	0.0262102	22411.8	-0.018053	0.0506572	-0.356376	0.721559	0.920091
Adam12	321.99	0.0300613	0.140091	0.214584	0.830092	0.952176	321.99	-0.0661137	0.140055	-0.472055	0.636888	0.888479
Adam15	3289.51	-0.0404935	0.0791882	-0.511357	0.609101	0.857278	3289.51	0.00774643	0.0790898	0.0979447	0.921976	0.984185
Adam17	2769.18	-0.109997	0.0575818	-1.91028	0.056097	0.274821	2769.18	-0.0864833	0.0574422	-1.50557	0.132177	0.471401
Adam18	14.7979	-0.412031	0.418726	-0.984011	0.32511	NA	14.7979	-0.17269	0.408428	-0.422817	0.672429	NA
Adam19	1051.51	-0.00888466	0.078912	-0.112589	0.910356	0.977401	1051.51	0.0128844	0.0786485	0.163822	0.869871	0.971141
Adam1a	815.434	-0.0729812	0.100926	-0.723116	0.469608	0.77488	815.434	-0.15957	0.100888	-1.58166	0.113726	0.439076
Adam21	94.2337	0.141728	0.190418	0.744298	0.456696	0.766957	94.2337	-0.135766	0.192152	-0.706555	0.479843	0.807051
Adam22	27082.2	0.00154298	0.0687092	0.0224567	0.982084	0.994612	27082.2	-0.00208801	0.0686999	-0.0303932	0.975753	0.993585
Adam23	17185.5	-0.18397	0.0578873	-3.17806	0.00148262	0.022464	17185.5	-0.112713	0.0578558	-1.94817	0.0513951	0.288954
Adam32	18.1063	-0.118538	0.384409	-0.308365	0.757804	0.928361	18.1063	0.419195	0.367755	1.13988	0.254338	NA
Adam33	19.9643	0.496435	0.447584	1.10914	0.267368	0.616718	19.9643	0.173124	0.451639	0.383324	0.70148	NA
Adam4	31.401	0.0575148	0.265473	0.216651	0.82848	0.951533	31.401	-0.34467	0.271617	-1.26896	0.204456	NA
Adam5	19.5017	-0.139347	0.394094	-0.35359	0.723646	0.913788	19.5017	-0.727508	0.405764	-1.79293	0.0729836	NA
Adam8	102.239	-0.453103	0.188819	-2.39967	0.0164098	0.127187	102.239	-0.542492	0.188664	-2.87544	0.00403469	0.0622673
Adam9	5607.62	0.0247059	0.0347461	0.711039	0.47706	0.77917	5607.62	0.0175175	0.0346627	0.505371	0.613298	0.876486
Adamts1	2786.58	0.23343	0.085682	2.72438	0.00644221	0.0651414	2786.58	0.369439	0.0855252	4.31965	1.5628e-05	0.00105224
Adamts10	12164.6	-0.371206	0.0679914	-5.4596	4.7722e-08	3.17965e-06	12164.6	-0.082803	0.0679009	-1.21947	0.222667	0.596068
Adamts12	51.3123	0.389321	0.297028	1.31072	0.189952	0.527897	51.3123	0.101479	0.298884	0.339526	0.734213	0.92494
Adamts13	10.2976	-0.267265	0.76819	-0.347915	0.727904	NA	10.2976	0.155366	0.752073	0.206584	0.836335	NA
Adamts14	16.6962	0.646624	0.417167	1.55004	0.121132	NA	16.6962	0.448031	0.419147	1.06891	0.285109	NA
Adamts15	1214.59	0.122005	0.106747	1.14293	0.253066	0.603317	1214.59	0.00285015	0.106764	0.0266957	0.978702	0.994304
Adamts16	919.01	0.202515	0.0981066	2.06423	0.0389957	0.222003	919.01	0.0572209	0.0981786	0.582824	0.560012	0.853913
Adamts17	92.8203	0.243337	0.189048	1.28717	0.198035	0.536373	92.8203	-0.121097	0.191418	-0.632631	0.526974	0.835908
Adamts18	2535.81	0.603463	0.0803922	7.50648	6.07366e-14	1.43431e-11	2535.81	0.592092	0.0803254	7.37117	1.69143e-13	1.04605e-10
Adamts2	1624.1	-0.056034	0.0730188	-0.767391	0.442849	0.758253	1624.1	0.0521093	0.0727154	0.71662	0.473609	0.804765
Adamts20	778.349	-0.263171	0.104736	-2.51271	0.0119809	0.102625	778.349	-0.320859	0.104626	-3.06671	0.00216427	0.040835
Adamts3	1674.54	-0.245896	0.0818581	-3.00393	0.0026652	0.0344352	1674.54	-0.136087	0.0815825	-1.6681	0.0952967	0.398007
Adamts4	4276.54	-0.210787	0.0585693	-3.59894	0.000319514	0.00689116	4276.54	-0.258749	0.058528	-4.42094	9.82747e-06	0.000743587
Adamts5	411.706	0.288239	0.124976	2.30636	0.0210905	0.149921	411.706	0.174179	0.125002	1.39342	0.163494	0.520401
Adamts6	981.269	0.50255	0.0974703	5.15593	2.52379e-07	1.43112e-05	981.269	0.468162	0.0973637	4.80838	1.52158e-06	0.000166061
Adamts7	29.8144	0.279263	0.381259	0.732478	0.463877	0.771679	29.8144	0.376978	0.378577	0.995774	0.31936	NA
Adamts8	261.004	-0.0992474	0.135018	-0.735065	0.4623	0.770998	261.004	-0.0335716	0.134203	-0.250155	0.802467	0.949922
Adamts9	282.298	-0.13566	0.14613	-0.928351	0.353225	0.69213	282.298	-0.12189	0.145612	-0.837088	0.402543	0.760025
Adamtsl1	447.425	0.167139	0.129597	1.28968	0.19716	0.535398	447.425	-0.0101179	0.129802	-0.077949	0.937869	0.988256
Adamtsl2	75.8428	-0.074596	0.250502	-0.297786	0.765866	0.931094	75.8428	-0.37133	0.252356	-1.47145	0.141169	0.48503
Adamtsl3	218.677	0.0208508	0.185332	0.112505	0.910423	0.977401	218.677	-0.0146173	0.185048	-0.0789918	0.937039	0.987877
Adamtsl4	804.436	-0.169426	0.112291	-1.50881	0.131349	0.439698	804.436	-0.315345	0.112373	-2.80623	0.00501251	0.0722788
Adamtsl5	326.107	0.075724	0.109941	0.688771	0.490967	0.788524	326.107	0.205009	0.108893	1.88267	0.0597451	0.311276
Adap1	8674.51	0.0858329	0.0549595	1.56175	0.118347	0.415328	8674.51	0.075968	0.0549266	1.38308	0.16664	0.523713
Adap2	214.157	-0.239306	0.146594	-1.63244	0.102587	0.384463	214.157	-0.268068	0.146166	-1.834	0.066654	0.329238
Adap2os	24.4491	0.173001	0.311966	0.554551	0.579202	0.840052	24.4491	-0.203188	0.318333	-0.638288	0.523286	NA
Adar	8599.6	-0.00554116	0.0652703	-0.0848956	0.932344	0.982438	8599.6	-0.0126222	0.065241	-0.193471	0.84659	0.962518
Adarb1	33012.6	0.0348601	0.0482221	0.722908	0.469737	0.77488	33012.6	0.0486318	0.0482097	1.00876	0.313091	0.687532
Adarb2	1742.55	0.0564466	0.0795733	0.709366	0.478097	0.779802	1742.55	-0.0424563	0.0795652	-0.533604	0.593616	0.86774
Adat1	814.186	-0.165908	0.067163	-2.47022	0.013503	0.110681	814.186	-0.147778	0.0667682	-2.21329	0.0268776	0.202619
Adat2	424.661	0.00264296	0.0858937	0.0307701	0.975453	0.993394	424.661	0.0684784	0.0851305	0.804394	0.42117	0.774184
Adck1	1352.69	0.144883	0.0525876	2.75507	0.00586789	0.0607985	1352.69	0.075403	0.0525039	1.43614	0.150962	0.500973
Adck2	1182.81	-0.0615394	0.0572739	-1.07448	0.282609	0.632562	1182.81	0.0122271	0.0568206	0.215188	0.829621	0.956956
Adck5	1089.17	0.121507	0.0628371	1.93369	0.0531518	0.266488	1089.17	0.130693	0.062566	2.08888	0.0367183	0.242054
Adcy1	163852	-0.229865	0.0847976	-2.71075	0.00671321	0.0672619	163852	-0.112992	0.0847948	-1.33253	0.182685	0.544921
Adcy10	142.975	0.197422	0.156746	1.2595	0.20785	0.548975	142.975	0.0580562	0.157004	0.369776	0.71155	0.917841
Adcy2	3334.9	-0.0428333	0.0566441	-0.756183	0.449539	0.762211	3334.9	-0.0423862	0.0565473	-0.74957	0.453514	0.793459
Adcy3	1593.62	-0.0527428	0.0623539	-0.845862	0.39763	0.725974	1593.62	0.0804746	0.0619535	1.29895	0.193961	0.559757
Adcy4	205.081	-0.330307	0.154798	-2.13379	0.0328597	0.199042	205.081	0.023519	0.152151	0.154577	0.877155	0.973522
Adcy5	4934.29	0.0799752	0.0704526	1.13516	0.256307	0.605964	4934.29	-0.0118859	0.070446	-0.168724	0.866014	0.969597
Adcy6	2375.38	-0.0235942	0.0648644	-0.363746	0.716047	0.910393	2375.38	0.0443976	0.0646762	0.686459	0.492423	0.814266
Adcy7	696.007	-0.0505969	0.121635	-0.415972	0.67743	0.892429	696.007	-0.218096	0.121758	-1.79122	0.0732582	0.345763
Adcy8	3229.05	-0.0990036	0.070231	-1.40968	0.158633	0.481494	3229.05	0.122112	0.0699838	1.74486	0.0810091	0.364619
Adcy9	3352.77	-0.0378829	0.087296	-0.433959	0.664318	0.886771	3352.77	-0.00305439	0.0872166	-0.0350207	0.972063	0.993509
Adcyap1	857.757	0.429863	0.089675	4.79356	1.63845e-06	7.45533e-05	857.757	0.248456	0.0898266	2.76595	0.00567566	0.077239
Adcyap1r1	12604.3	0.277	0.0556212	4.98012	6.35454e-07	3.25688e-05	12604.3	0.255851	0.055602	4.60148	4.195e-06	0.000378638
Add1	23525	0.0945176	0.0389259	2.42814	0.0151763	0.11997	23525	0.0831277	0.038909	2.13647	0.0326413	0.225972
Add2	11286.6	0.0485988	0.073587	0.660426	0.50898	0.799216	11286.6	0.0929028	0.0735573	1.263	0.20659	0.578115
Add3	18817.3	-0.104819	0.0362622	-2.8906	0.00384512	0.0449184	18817.3	-0.0509289	0.0362216	-1.40604	0.159713	0.514149
Adgb	71.1769	-0.0772132	0.250766	-0.307909	0.758152	0.928637	71.1769	-0.0694503	0.249712	-0.278121	0.780919	0.941034
Adgra1	1521.72	-0.00684828	0.0817724	-0.0837481	0.933257	0.98251	1521.72	0.0373977	0.0815662	0.458495	0.646597	0.892304
Adgra2	1501.86	-0.0807638	0.0760868	-1.06147	0.288477	0.637487	1501.86	0.0103461	0.0757982	0.136495	0.89143	0.97677
Adgra3	1264.42	0.118038	0.126506	0.933065	0.350786	0.689378	1264.42	0.0253857	0.126492	0.20069	0.840941	0.961125
Adgrb1	12933.6	0.00307611	0.0702581	0.0437831	0.965077	0.991443	12933.6	-0.0642499	0.0702511	-0.914575	0.360415	0.726805
Adgrb2	8143.31	0.130021	0.0488651	2.66082	0.00779498	0.0749225	8143.31	0.106246	0.0488315	2.17577	0.0295727	0.212846
Adgrb3	11058.1	0.0621511	0.048888	1.2713	0.203623	0.545336	11058.1	0.126877	0.0488366	2.59799	0.00937711	0.105511
Adgrd1	49.9627	-0.0910554	0.283919	-0.320709	0.748431	0.924642	49.9627	-0.0597221	0.282171	-0.211652	0.832378	0.957824
Adgre1	189.142	0.142039	0.122866	1.15605	0.247662	0.596519	189.142	-0.0573673	0.12351	-0.464475	0.642307	0.890505
Adgre5	416.357	-0.126552	0.102909	-1.22975	0.218792	0.563314	416.357	-0.047616	0.102166	-0.466064	0.64117	0.89014
Adgrf2	140.206	-0.329851	0.174077	-1.89485	0.0581119	0.280843	140.206	-0.110043	0.171711	-0.640863	0.521611	0.832286
Adgrf4	219.478	-0.0585512	0.154983	-0.377792	0.705585	0.907498	219.478	-0.0914342	0.154616	-0.591364	0.554276	0.851602
Adgrf5	2924.2	-0.0149458	0.0768526	-0.194474	0.845805	0.956298	2924.2	0.0406196	0.0767293	0.529388	0.596536	0.869057
Adgrg1	3004.24	0.159845	0.0885275	1.8056	0.0709811	0.312243	3004.24	0.146492	0.0884712	1.65581	0.0977594	0.403457
Adgrg2	35.876	0.310544	0.429914	0.72234	0.470086	0.775132	35.876	0.244585	0.429497	0.569469	0.569038	NA
Adgrg6	367.479	0.112166	0.103072	1.08823	0.276494	0.626309	367.479	0.0551023	0.102857	0.53572	0.592152	0.866936
Adgrl1	20791.1	-0.103237	0.0516199	-1.99995	0.0455054	0.243498	20791.1	-0.0620312	0.0515963	-1.20224	0.22927	0.6027
Adgrl2	3390.27	0.0762628	0.0604399	1.26179	0.207023	0.548376	3390.27	0.0262557	0.0603947	0.434735	0.663755	0.900102
Adgrl3	7549.65	0.0694552	0.0780851	0.88948	0.373745	0.708236	7549.65	-0.0286187	0.078083	-0.366517	0.713979	0.918394
Adgrl4	2085.65	-0.081796	0.0943495	-0.866947	0.385971	0.717843	2085.65	-0.0855127	0.0942592	-0.907209	0.364296	0.730794
Adgrv1	282.756	0.0498209	0.172958	0.288052	0.773307	0.934063	282.756	-0.111596	0.173152	-0.644496	0.519254	0.830562
Adh1	25.717	0.233311	0.525133	0.44429	0.656833	0.882653	25.717	-0.192986	0.529182	-0.364687	0.715345	NA
Adh5	5158.42	0.0361601	0.0497699	0.726546	0.467504	0.773396	5158.42	0.00585941	0.049721	0.117846	0.90619	0.98069
Adhfe1	524.004	-0.0701162	0.119129	-0.588576	0.556146	0.826975	524.004	-0.211234	0.119228	-1.77169	0.0764463	0.353214
Adi1	4097.47	-0.0591706	0.0387939	-1.52526	0.127195	0.432627	4097.47	-0.0253034	0.0386458	-0.654753	0.512627	0.827492
Adipor1	7077.24	0.0636205	0.0407232	1.56227	0.118226	0.415081	7077.24	0.0394517	0.0406766	0.969887	0.332103	0.704453
Adipor2	7855.89	-0.0713754	0.0643817	-1.10863	0.26759	0.617002	7855.89	-0.184894	0.0643842	-2.87173	0.00408229	0.0628258
Adk	5247.87	0.00878729	0.043597	0.201557	0.840263	0.954667	5247.87	-0.0626775	0.043572	-1.43848	0.150298	0.499835
Adm	75.1792	-0.0508188	0.214749	-0.236643	0.812934	0.947472	75.1792	-0.224788	0.215452	-1.04333	0.296796	0.672624
Adm2	40.6083	-0.621065	0.292188	-2.12557	0.0335394	0.201712	40.6083	-0.469001	0.287789	-1.62967	0.103171	0.414421
Adnp	297.733	0.355633	0.368561	0.964922	0.334584	0.677226	297.733	0.125198	0.368725	0.339544	0.7342	0.92494
Adnp2	2342.85	0.0832602	0.0553852	1.50329	0.132764	0.44171	2342.85	-0.00297555	0.0553606	-0.0537485	0.957136	0.991465
Ado	8260.13	0.0693328	0.0383599	1.80743	0.0706953	0.3115	8260.13	0.000977822	0.0383403	0.0255038	0.979653	0.994567
Adora1	14381.3	-0.0537707	0.0720281	-0.746524	0.455351	0.766388	14381.3	-0.0100219	0.0720036	-0.139185	0.889304	0.97677
Adora2a	154.609	0.0251939	0.181194	0.139044	0.889416	0.971768	154.609	0.0910272	0.180134	0.505331	0.613327	0.876486
Adora2b	232.488	0.200545	0.149559	1.34091	0.17995	0.514191	232.488	0.0645037	0.149702	0.430879	0.666556	0.901811
Adora3	17.7421	-0.0643986	0.415292	-0.155068	0.876767	0.967596	17.7421	-0.0707657	0.413041	-0.171328	0.863965	NA
Adpgk	1510.62	-0.0600961	0.0662556	-0.907034	0.364389	0.700829	1510.62	-0.0415246	0.066045	-0.628732	0.529525	0.837075
Adprh	6252.62	0.106034	0.0457573	2.31732	0.0204863	0.14711	6252.62	0.117978	0.0456901	2.58213	0.00981918	0.108262
Adprhl1	243.889	-0.550431	0.164142	-3.35338	0.00079831	0.0140581	243.889	-0.435031	0.163047	-2.66814	0.00762731	0.0925587
Adprhl2	1874.05	0.00823064	0.0725351	0.113471	0.909657	0.977401	1874.05	0.0310187	0.072379	0.42856	0.668244	0.902763
Adprm	1427.04	0.0339472	0.0633551	0.535824	0.59208	0.846882	1427.04	0.0421788	0.0631476	0.66794	0.504172	0.822789
Adra1a	753.643	-0.0635083	0.116948	-0.543047	0.587098	0.843897	753.643	0.0429535	0.116552	0.368536	0.712473	0.918253
Adra1b	351.525	0.335711	0.145072	2.31411	0.0206618	0.147858	351.525	0.324081	0.144777	2.23849	0.0251894	0.194728
Adra1d	254.211	0.0720132	0.121352	0.593422	0.552899	0.825148	254.211	-0.135185	0.121908	-1.10891	0.26747	0.645906
Adra2a	859.714	-0.0331991	0.0879193	-0.377609	0.705721	0.907498	859.714	-0.142035	0.0879263	-1.61539	0.106227	0.422125
Adra2b	124.259	-0.0180308	0.160115	-0.112612	0.910338	0.977401	124.259	-0.0581538	0.159541	-0.364508	0.715479	0.918935
Adra2c	745.328	0.523423	0.107152	4.88487	1.03496e-06	4.97635e-05	745.328	0.416662	0.107154	3.88845	0.000100887	0.00440998
Adrb1	295.901	0.395393	0.183585	2.15374	0.0312607	0.192793	295.901	0.450002	0.183124	2.45736	0.0139961	0.13455
Adrb2	342.134	0.160128	0.121124	1.32201	0.186164	0.521827	342.134	0.228517	0.120479	1.89674	0.0578628	0.30716
Adrb3	29.7353	0.193792	0.316706	0.611899	0.540605	0.816992	29.7353	0.333111	0.3122	1.06698	0.285981	NA
Adrm1	5118.91	0.0595561	0.0643365	0.925697	0.354603	0.693528	5118.91	0.0697711	0.0642788	1.08544	0.277725	0.655825
Adsl	2345.53	-0.0649019	0.0522207	-1.24284	0.213927	0.556938	2345.53	-0.0696759	0.0520808	-1.33784	0.180948	0.542399
Adss	7963.09	0.142455	0.0378421	3.76447	0.000166904	0.0040491	7963.09	0.130172	0.037792	3.44442	0.00057228	0.0161691
Adssl1	1702.62	-0.0274569	0.0930181	-0.295178	0.767858	0.931909	1702.62	-0.109608	0.0929924	-1.17867	0.238528	0.615043
Aebp1	1684.36	-0.11077	0.186951	-0.592511	0.553508	0.82544	1684.36	0.0725228	0.186795	0.388248	0.697833	0.914145
Aebp2	8018.59	-0.0300144	0.0366021	-0.820019	0.412205	0.736741	8018.59	-0.0761169	0.0365677	-2.08153	0.037385	0.243659
Aen	1786.2	-0.0431212	0.049569	-0.869922	0.384343	0.716815	1786.2	-0.0405302	0.0493632	-0.821061	0.411611	0.766743
AF357399	35.2455	0.5681	0.314132	1.80847	0.0705329	0.311424	35.2455	0.480341	0.313889	1.53029	0.125945	NA
Afap1	2160.07	0.162675	0.0743166	2.18894	0.028601	0.182358	2160.07	0.147002	0.0742255	1.98047	0.0476504	0.278692
Afap1l1	1366.78	-0.154973	0.0691728	-2.24038	0.0250665	0.168337	1366.78	-0.125783	0.0689214	-1.82502	0.067998	0.332553
Afap1l2	8510.22	0.05639	0.0548927	1.02728	0.30429	0.649412	8510.22	0.0373787	0.0548622	0.68132	0.495669	0.816486
Afdn	12740	-0.113316	0.0830124	-1.36505	0.172236	0.502987	12740	-0.0738359	0.0829893	-0.889705	0.373625	0.738076
Aff1	4455.23	-0.116723	0.0562552	-2.07489	0.037997	0.218518	4455.23	-0.0168257	0.0561146	-0.299845	0.764295	0.934139
Aff2	874.219	0.32212	0.110111	2.92541	0.00344006	0.0415121	874.219	0.163079	0.110197	1.47989	0.138903	0.482105
Aff3	2273.47	0.109894	0.0731525	1.50226	0.13303	0.442075	2273.47	0.100523	0.0730568	1.37596	0.168836	0.526759
Aff4	26855.3	-0.00325338	0.0629564	-0.0516766	0.958786	0.989332	26855.3	-0.061344	0.0629517	-0.974461	0.329828	0.701887
Afg1l	1050.81	0.0256096	0.0528827	0.484271	0.628193	0.867456	1050.81	-0.0453289	0.0527762	-0.858889	0.390402	0.750067
Afg3l1	3587.14	0.0541418	0.052287	1.03547	0.300447	0.646648	3587.14	0.0545515	0.0521934	1.04518	0.295939	0.671794
Afg3l2	7097.76	0.0450573	0.0321946	1.39953	0.161654	0.485902	7097.76	0.054996	0.0321111	1.71267	0.0867724	0.378507
Afmid	15.6952	-0.0184238	0.43001	-0.0428452	0.965825	NA	15.6952	-0.472652	0.439162	-1.07626	0.281811	NA
Afp	42.833	0.145827	0.297417	0.490313	0.623912	0.864911	42.833	0.124956	0.296288	0.421739	0.673215	0.904597
Aftph	10857.6	-0.0117902	0.0410042	-0.287537	0.773701	0.93419	10857.6	-0.00809565	0.040963	-0.197633	0.843332	0.961959
Aga	632.053	0.0184606	0.0825474	0.223636	0.82304	0.950667	632.053	-0.100623	0.0825911	-1.21833	0.2231	0.59615
Agap1	18116.5	-0.024547	0.0654202	-0.375221	0.707496	0.907754	18116.5	0.0344537	0.0653965	0.526843	0.598303	0.869136
Agap2	15689.3	-0.0262448	0.0704683	-0.372434	0.709569	0.908163	15689.3	0.0809654	0.0704357	1.14949	0.250353	0.628445
Agap3	15746.8	0.0487193	0.0701158	0.69484	0.487156	0.78626	15746.8	0.0827518	0.0700949	1.18057	0.237775	0.614174
Agbl2	1217.77	-0.270311	0.0898558	-3.00827	0.00262737	0.0341101	1217.77	-0.159529	0.0894932	-1.78258	0.0746544	0.348207
Agbl3	1482.82	0.161235	0.0684752	2.35464	0.0185405	0.137531	1482.82	0.0801062	0.0684362	1.17052	0.24179	0.618294
Agbl4	153.127	0.241343	0.160605	1.50271	0.132914	0.441927	153.127	-0.032726	0.16173	-0.20235	0.839643	0.960286
Agbl5	1217.09	0.0476942	0.0646473	0.737761	0.46066	0.769705	1217.09	0.0836218	0.0643532	1.29942	0.1938	0.559584
Ager	43.2901	-0.122664	0.228616	-0.536552	0.591577	0.846882	43.2901	0.0514773	0.223567	0.230255	0.817894	0.953175
Agfg1	12054.5	-0.0108006	0.0364227	-0.296535	0.766822	0.931398	12054.5	-0.0385823	0.0363929	-1.06016	0.289071	0.666918
Agfg2	3590.24	-0.272934	0.0543551	-5.02132	5.13174e-07	2.69646e-05	3590.24	-0.0996417	0.054101	-1.84177	0.0655087	0.326429
Aggf1	6845.3	0.0211991	0.0320554	0.661328	0.508402	0.798811	6845.3	0.0354302	0.0319649	1.10841	0.267684	0.645997
Agk	2863.45	0.0952694	0.0503814	1.89096	0.0586291	0.282194	2863.45	0.0393332	0.0503251	0.781582	0.43446	0.782982
Agl	6260.07	0.115517	0.0520152	2.22084	0.0263618	0.173323	6260.07	0.0338536	0.052003	0.650994	0.515051	0.828611
Agmat	31.0106	0.263899	0.331599	0.795836	0.426127	0.746884	31.0106	0.130346	0.332024	0.392579	0.69463	NA
Agmo	477.458	0.0502655	0.113174	0.444142	0.65694	0.88267	477.458	0.209299	0.112373	1.86253	0.0625282	0.318808
Ago1	10068.5	0.159561	0.0523455	3.04823	0.00230195	0.0310106	10068.5	0.157209	0.0523139	3.00512	0.00265479	0.0466038
Ago2	10857.2	-0.0566712	0.0935923	-0.605511	0.54484	0.819852	10857.2	-0.106281	0.093583	-1.13569	0.256087	0.634979
Ago3	8059.81	-0.118894	0.095413	-1.2461	0.212728	0.555599	8059.81	-0.195511	0.0954065	-2.04924	0.0404388	0.255992
Ago4	1611.08	0.118593	0.0583193	2.03352	0.0420002	0.232785	1611.08	0.196047	0.0580079	3.37966	0.00072576	0.019359
Agpat1	6174.22	-0.0472686	0.0437819	-1.07964	0.280303	0.630304	6174.22	-0.0736984	0.0437319	-1.68523	0.0919439	0.390955
Agpat2	83.0488	-0.0835126	0.173967	-0.480049	0.631192	0.869494	83.0488	-0.109461	0.173022	-0.632643	0.526967	0.835908
Agpat3	26924.8	0.119281	0.0316582	3.76779	0.000164702	0.00400634	26924.8	0.0970694	0.0316424	3.0677	0.00215713	0.0407741
Agpat4	2818.07	0.0492555	0.0472319	1.04285	0.29702	0.644247	2818.07	0.0253148	0.0471285	0.537146	0.591167	0.866907
Agpat5	10070.6	0.0528444	0.0381545	1.38501	0.166049	0.493755	10070.6	-0.038196	0.0381481	-1.00125	0.316704	0.69048
Agps	6663.49	0.078251	0.0413979	1.89021	0.0587293	0.282465	6663.49	0.0469091	0.0413536	1.13434	0.256652	0.635563
Agrn	6507.49	-0.048039	0.0578675	-0.830155	0.406451	0.732163	6507.49	0.00327208	0.0577965	0.0566139	0.954853	0.991224
Agrp	60.9161	0.131358	0.20933	0.627515	0.530322	0.810559	60.9161	-0.0181369	0.209889	-0.0864118	0.931139	0.986425
Agt	4603.92	-0.323993	0.0897619	-3.60947	0.000306826	0.00665599	4603.92	-0.25126	0.0896823	-2.80167	0.00508391	0.0728055
Agtpbp1	25018.4	-0.0508685	0.0717769	-0.708704	0.478508	0.780089	25018.4	0.0250867	0.0717597	0.349593	0.726644	0.922069
Agtr2	150.71	-0.180719	0.167598	-1.07829	0.280905	0.631058	150.71	-0.170491	0.166811	-1.02206	0.306752	0.681029
Agtrap	1521.06	0.0283514	0.08457	0.335242	0.737442	0.919572	1521.06	0.0314835	0.0844273	0.372907	0.709217	0.917478
Ahctf1	9091.13	-0.0369493	0.070575	-0.523547	0.600594	0.851722	9091.13	-0.0211186	0.0705434	-0.29937	0.764658	0.934308
Ahcy	1944.92	0.0743627	0.0512098	1.45212	0.146468	0.464315	1944.92	-0.0153374	0.0511835	-0.299655	0.76444	0.934179
Ahcyl1	53599.1	-0.0299442	0.0358363	-0.835585	0.403389	0.730075	53599.1	-0.0596872	0.0358296	-1.66586	0.0957408	0.398574
Ahcyl2	20146.6	0.017314	0.050891	0.340217	0.733693	0.917786	20146.6	0.00522839	0.0508756	0.102768	0.918147	0.98378
Ahdc1	5602.89	0.165014	0.0589328	2.80004	0.00510956	0.0555501	5602.89	0.118668	0.0589042	2.0146	0.0439465	0.267232
Ahi1	11526.2	0.0806778	0.0748286	1.07817	0.280959	0.631058	11526.2	0.00460507	0.0748228	0.0615463	0.950924	0.990763
Ahnak	3721.92	-0.234148	0.105454	-2.22039	0.0263925	0.173373	3721.92	-0.127293	0.105359	-1.20819	0.226975	0.60004
Ahnak2	148.654	-0.125048	0.16864	-0.741507	0.458386	0.768067	148.654	-0.261961	0.168874	-1.55122	0.120848	0.451029
Ahr	639.1	0.112924	0.0719807	1.56881	0.116693	0.412218	639.1	0.0318587	0.0718942	0.443133	0.65767	0.8969
Ahrr	18.5389	0.275135	0.338304	0.813276	0.41606	0.739223	18.5389	0.252727	0.336158	0.75181	0.452165	NA
Ahsa1	7302.49	-0.038281	0.0500131	-0.765419	0.444022	0.758947	7302.49	-0.0034041	0.0499483	-0.0681524	0.945664	0.990438
Ahsa2	1545.13	0.0615284	0.0760705	0.808834	0.418611	0.74116	1545.13	0.0534103	0.0759368	0.703352	0.481836	0.80764
AI182371	36.7295	0.566729	0.321799	1.76113	0.0782166	0.330941	36.7295	0.285514	0.324024	0.881152	0.378236	0.741454
AI197445	22.1897	-0.276366	0.450502	-0.613461	0.539572	0.816602	22.1897	-0.34257	0.449865	-0.761497	0.44636	NA
AI413582	1001.89	0.0740107	0.109924	0.673291	0.500762	0.794069	1001.89	0.0360416	0.109821	0.328185	0.742771	0.927205
AI429214	188.321	-0.16567	0.119091	-1.39112	0.16419	0.490965	188.321	0.0236941	0.116751	0.202945	0.839178	0.960142
AI467606	98.0309	-0.228377	0.181648	-1.25725	0.208663	0.54999	98.0309	-0.218548	0.180551	-1.21045	0.226106	0.599537
AI480526	1125.45	-0.0796194	0.0870009	-0.915156	0.36011	0.697251	1125.45	0.0543978	0.0865919	0.628209	0.529867	0.837218
AI504432	2519.37	0.0971125	0.0761522	1.27524	0.202223	0.542956	2519.37	0.105851	0.0760537	1.39179	0.163985	0.520602
AI506816	401.471	0.127851	0.0934881	1.36756	0.17145	0.502134	401.471	0.0317153	0.0934471	0.339393	0.734313	0.924946
AI593442	2977.77	-0.217013	0.0708488	-3.06304	0.00219104	0.029902	2977.77	-0.256901	0.0707915	-3.62898	0.000284542	0.0096375
AI597479	5336.29	-0.0326346	0.0370493	-0.880843	0.378403	0.711928	5336.29	-0.0216449	0.0369498	-0.585793	0.558014	0.853582
AI661453	21.1382	-0.34413	0.338471	-1.01672	0.309287	0.654143	21.1382	0.252547	0.321475	0.785589	0.432108	NA
AI837181	3732	0.0254766	0.0848884	0.300119	0.764086	0.930546	3732	-0.00410988	0.0848486	-0.0484378	0.961367	0.992162
AI839979	67.0184	-0.0225116	0.21285	-0.105762	0.915771	0.978557	67.0184	-0.0436656	0.211804	-0.206161	0.836665	0.959082
AI849053	187.347	-0.225309	0.191021	-1.1795	0.2382	0.585721	187.347	-0.0103025	0.189461	-0.0543779	0.956634	0.991465
AI854703	2000.58	0.148406	0.0482673	3.07468	0.00210728	0.0290435	2000.58	0.215319	0.0479845	4.48726	7.21435e-06	0.00057916
AI987944	1298.15	-0.151278	0.0651229	-2.32296	0.0201815	0.145515	1298.15	-0.133821	0.0648715	-2.06286	0.039126	0.251472
Aida	4621.62	0.0465554	0.0393265	1.18382	0.236485	0.58304	4621.62	0.043415	0.0392331	1.10659	0.26847	0.646722
Aif1	133.822	0.0411816	0.164539	0.250285	0.802367	0.944355	133.822	-0.144015	0.165168	-0.871929	0.383247	0.743777
Aif1l	549.957	-0.0980037	0.0998523	-0.981486	0.326353	0.670299	549.957	-0.194988	0.0998244	-1.95331	0.0507824	0.287446
Aifm1	3145.03	-0.00460371	0.0526873	-0.0873779	0.930371	0.982175	3145.03	0.0446015	0.0525298	0.849071	0.395842	0.754757
Aifm2	686.522	0.344666	0.0664432	5.18737	2.13282e-07	1.21681e-05	686.522	0.136525	0.0667975	2.04386	0.0409676	0.257799
Aifm3	18503.9	-0.40782	0.0655062	-6.22567	4.79489e-10	5.40305e-08	18503.9	-0.161625	0.0654511	-2.4694	0.0135339	0.131619
Aig1	5881.11	-0.0374692	0.0523483	-0.715768	0.474134	0.77769	5881.11	0.0406751	0.052249	0.778485	0.436283	0.784257
Aim2	312.549	0.165017	0.0883806	1.86711	0.0618858	0.290451	312.549	0.124201	0.087999	1.41139	0.158129	0.511832
Aimp1	3150.11	0.0485377	0.0750155	0.647035	0.517609	0.803455	3150.11	0.06864	0.0749264	0.916099	0.359615	0.726364
Aimp2	634.111	0.0435479	0.0660414	0.659402	0.509637	0.799478	634.111	0.0771771	0.0655042	1.1782	0.238717	0.615275
Aip	4712.56	0.107712	0.0639167	1.68519	0.0919519	0.362522	4712.56	0.0111722	0.0639116	0.174807	0.861232	0.96782
Aipl1	10.4774	-0.712369	0.660925	-1.07784	0.281107	NA	10.4774	-0.302105	0.645121	-0.468291	0.639576	NA
Airn	1310.66	-0.245754	0.10135	-2.4248	0.0153167	0.120824	1310.66	-0.0210488	0.100896	-0.20862	0.834745	0.958241
Ajap1	1707.27	-0.2246	0.0764002	-2.93978	0.00328442	0.0399961	1707.27	-0.107994	0.0761009	-1.41908	0.155875	0.508557
Ajm1	34.8718	-0.523985	0.327032	-1.60224	0.109102	0.397728	34.8718	-0.355625	0.32256	-1.10251	0.27024	NA
Ajuba	150.063	0.0439832	0.240866	0.182604	0.855108	0.95934	150.063	-0.00444559	0.240594	-0.0184775	0.985258	0.996237
Ak1	8343.74	0.044779	0.0684667	0.654026	0.513095	0.801566	8343.74	0.0270754	0.0684403	0.395606	0.692396	0.912654
AK157302	91.5407	-0.131681	0.216379	-0.608566	0.542812	0.818451	91.5407	-0.15278	0.215659	-0.708434	0.478676	0.806918
Ak2	2264.3	0.0629276	0.0514641	1.22275	0.221425	0.566498	2264.3	0.0152065	0.0513823	0.295947	0.76727	0.935316
Ak3	7853.57	-0.0553256	0.0428365	-1.29155	0.196512	0.535357	7853.57	-0.0739413	0.0427922	-1.72792	0.0840034	0.371672
Ak3l2-ps	18.5352	-0.68371	0.353995	-1.93141	0.0534324	0.267105	18.5352	-0.112145	0.334875	-0.334886	0.737711	NA
Ak4	11822.9	-0.392971	0.0779789	-5.03945	4.66871e-07	2.49568e-05	11822.9	-0.315944	0.0779423	-4.05356	5.04442e-05	0.00259974
Ak5	847.507	-0.0923638	0.208456	-0.443086	0.657704	0.883096	847.507	-0.160861	0.208416	-0.771828	0.440216	0.78643
Ak6	613.105	-0.0848385	0.0756132	-1.12201	0.261859	0.611681	613.105	-0.0862932	0.0752251	-1.14713	0.251327	0.629278
Ak7	286.923	-0.176998	0.374874	-0.472154	0.636817	0.872548	286.923	-0.243853	0.37481	-0.650606	0.515301	0.828611
Ak8	44.33	0.31084	0.512702	0.606278	0.54433	0.819284	44.33	-0.0560621	0.514644	-0.108934	0.913255	0.982751
Ak9	75.8741	-0.185044	0.567296	-0.326185	0.744284	0.922769	75.8741	-0.480802	0.568129	-0.846289	0.397391	0.756026
Akain1	3232.22	-0.2239	0.0475508	-4.70865	2.49368e-06	0.00010794	3232.22	-0.115933	0.0473051	-2.45074	0.0142563	0.136107
Akap1	3275.84	0.0900372	0.0482785	1.86495	0.0621877	0.290874	3275.84	0.0800529	0.0481785	1.66159	0.096595	0.400054
Akap10	3282.95	-0.0807605	0.0867863	-0.930567	0.352077	0.690679	3282.95	-0.0638205	0.0867135	-0.735993	0.461735	0.798901
Akap11	21777	-0.109046	0.0614535	-1.77444	0.0759901	0.325005	21777	-0.172381	0.061448	-2.80531	0.00502682	0.0723251
Akap12	7949.26	0.271986	0.0605239	4.49387	6.99416e-06	0.000264478	7949.26	0.254837	0.0604952	4.21251	2.52547e-05	0.00153906
Akap13	1222.29	-0.0209499	0.102764	-0.203864	0.838459	0.953973	1222.29	-0.021908	0.102624	-0.213478	0.830954	0.957377
Akap14	23.0193	0.120373	0.426167	0.282455	0.777595	0.935424	23.0193	-0.0636462	0.427508	-0.148877	0.881651	NA
Akap17b	3029.39	0.133939	0.0664523	2.01556	0.0438462	0.238135	3029.39	0.0615793	0.0664254	0.927045	0.353903	0.721854
Akap5	708.606	0.227997	0.161783	1.40927	0.158754	0.481737	708.606	0.0581964	0.161878	0.359507	0.719216	0.919242
Akap6	16528	0.0607582	0.075476	0.805	0.42082	0.742604	16528	0.0269045	0.0754665	0.35651	0.721459	0.920091
Akap7	9295.66	-0.00589081	0.0531546	-0.110824	0.911756	0.977407	9295.66	0.00226189	0.0531158	0.0425841	0.966033	0.993099
Akap8	13801.4	-0.0419624	0.0497911	-0.842769	0.399358	0.726728	13801.4	0.0359549	0.0497466	0.722761	0.469827	0.803419
Akap8l	7355.93	-0.0976926	0.0607132	-1.60908	0.107598	0.394525	7355.93	0.0438393	0.0606194	0.72319	0.469563	0.803396
Akap9	12493	-0.00651695	0.0790974	-0.0823915	0.934335	0.982746	12493	-0.0137114	0.079081	-0.173384	0.862349	0.967941
Akip1	235.894	-0.0879784	0.122198	-0.719967	0.471545	0.776153	235.894	-0.14687	0.121922	-1.20462	0.228351	0.601611
Akirin1	5682.39	-0.00889621	0.0417516	-0.213075	0.831269	0.952494	5682.39	-0.0597997	0.0417133	-1.43359	0.151689	0.502037
Akirin2	5587.7	0.156808	0.0732529	2.14063	0.0323035	0.197139	5587.7	0.11931	0.0732266	1.62932	0.103246	0.414521
Akna	559.597	0.0313416	0.0851988	0.367865	0.712974	0.908979	559.597	0.163465	0.0843652	1.93759	0.0526728	0.293275
Akp-ps1	12.9124	0.205158	0.426106	0.481471	0.630182	NA	12.9124	0.0526739	0.427462	0.123225	0.901929	NA
Akr1a1	18822	0.18952	0.0567973	3.33678	0.000847538	0.0147434	18822	0.11958	0.0567918	2.10558	0.0352407	0.235662
Akr1b10	1576.84	0.120754	0.0548784	2.20039	0.0277789	0.179634	1576.84	0.0762164	0.0547642	1.39172	0.164008	0.520602
Akr1b3	2280.11	0.0408031	0.0602446	0.677291	0.498221	0.792643	2280.11	-0.00975481	0.0601776	-0.1621	0.871227	0.971434
Akr1b7	67.1877	-0.371559	0.264668	-1.40387	0.160358	0.484414	67.1877	-0.205324	0.261868	-0.784074	0.432996	0.782233
Akr1b8	61.4759	-0.420349	0.239266	-1.75682	0.0789477	0.332847	61.4759	-0.195136	0.234818	-0.831007	0.40597	0.762872
Akr1c13	14.7863	0.579785	0.389498	1.48854	0.136607	NA	14.7863	0.172536	0.397065	0.434529	0.663904	NA
Akr1c14	285.161	0.0199256	0.13618	0.146318	0.883671	0.969922	285.161	-0.0838497	0.136172	-0.615764	0.53805	0.842058
Akr1c21	22.595	-0.692984	0.392255	-1.76667	0.0772841	0.328731	22.595	-0.242144	0.379934	-0.637331	0.523909	NA
Akr1e1	2868.84	-0.0342854	0.0508913	-0.673698	0.500503	0.793861	2868.84	-0.0303113	0.0507634	-0.59711	0.550434	0.850245
Akr7a5	1550.4	0.129952	0.086434	1.50348	0.132714	0.44171	1550.4	0.0627766	0.0863872	0.726689	0.467417	0.801986
Akt1	10713.2	0.0877735	0.057929	1.51519	0.129724	0.437843	10713.2	0.055604	0.0579096	0.960186	0.336961	0.708638
Akt1s1	3113.26	0.0853893	0.0627346	1.36112	0.173476	0.504751	3113.26	0.0606158	0.0626676	0.967258	0.333415	0.705622
Akt2	10184.2	-0.102774	0.0510692	-2.01244	0.0441733	0.238881	10184.2	-0.168914	0.0510563	-3.30838	0.000938384	0.0229753
Akt2-ps	40.3551	-0.124709	0.302244	-0.412611	0.679892	0.893639	40.3551	-0.12899	0.300766	-0.428872	0.668017	0.902763
Akt3	14007.2	-0.016126	0.0709407	-0.227317	0.820177	0.949832	14007.2	0.0343184	0.0709145	0.48394	0.628428	0.884258
Aktip	9079.28	-0.0372274	0.0384937	-0.967104	0.333492	0.676195	9079.28	-0.0654708	0.0384558	-1.70249	0.0886631	0.38321
Alad	1744.17	-0.30501	0.0610627	-4.99503	5.88279e-07	3.0234e-05	1744.17	-0.198389	0.0606954	-3.2686	0.00108081	0.0250658
Alas1	3557.13	0.0157723	0.0476654	0.330896	0.740723	0.921078	3557.13	0.0401124	0.0475367	0.843819	0.398771	0.756934
Alas2	299.06	-0.428544	0.149267	-2.871	0.00409181	0.0472089	299.06	-0.484248	0.149071	-3.24844	0.00116039	0.0266523
Alcam	5888.06	0.274057	0.0867665	3.15855	0.00158553	0.0236126	5888.06	0.218468	0.086751	2.51834	0.0117909	0.121309
Aldh16a1	761.528	0.0819029	0.0798729	1.02542	0.305167	0.650502	761.528	0.0629944	0.0796365	0.791024	0.42893	0.779711
Aldh18a1	2645.92	0.08388	0.0554035	1.51398	0.13003	0.438193	2645.92	0.0509842	0.0553211	0.921605	0.356735	0.723962
Aldh1a1	25159.3	0.0947441	0.0591664	1.60132	0.109307	0.39794	25159.3	0.0232718	0.0591626	0.393353	0.694059	0.913126
Aldh1a2	878.445	-0.130346	0.154285	-0.844839	0.398201	0.726465	878.445	-0.0902234	0.154099	-0.585491	0.558218	0.853582
Aldh1a3	177.134	-0.113977	0.133557	-0.853398	0.393439	0.722732	177.134	-0.0348267	0.132254	-0.263331	0.792295	0.945583
Aldh1a7	18.4388	-0.0358021	0.360302	-0.0993668	0.920847	0.979361	18.4388	-0.442008	0.368997	-1.19786	0.230971	NA
Aldh1b1	69.5045	0.38244	0.264325	1.44685	0.147938	0.466442	69.5045	0.171976	0.265272	0.648298	0.516792	0.829192
Aldh1l1	4412.52	-0.0486104	0.0573732	-0.847267	0.396846	0.725824	4412.52	-0.0740707	0.0573189	-1.29226	0.196269	0.563788
Aldh1l2	1533.57	-0.138526	0.105533	-1.31262	0.18931	0.527051	1533.57	-0.0182451	0.105286	-0.173291	0.862423	0.967941
Aldh2	7303.46	0.0872622	0.0889401	0.981134	0.326526	0.670299	7303.46	0.0679584	0.0889181	0.764281	0.4447	0.787695
Aldh3a1	52.7081	-0.434628	0.261065	-1.66483	0.0959475	0.370656	52.7081	-0.412071	0.259282	-1.58928	0.111998	0.434312
Aldh3a2	6280.75	-0.0623786	0.0432284	-1.443	0.14902	0.468271	6280.75	0.00679071	0.0431188	0.157488	0.87486	0.972682
Aldh3b1	372.113	0.0188271	0.142063	0.132526	0.894568	0.973452	372.113	-0.153048	0.14228	-1.07568	0.282071	0.658909
Aldh4a1	1236.57	-0.0678012	0.090652	-0.747928	0.454503	0.765984	1236.57	0.0278957	0.0903412	0.308781	0.757488	0.931819
Aldh5a1	8078.24	-0.0411551	0.0420521	-0.978671	0.327743	0.671687	8078.24	0.00246593	0.0419775	0.0587439	0.953156	0.991021
Aldh6a1	5629.99	-0.0415123	0.042931	-0.966954	0.333567	0.676195	5629.99	-0.0829315	0.0428857	-1.93378	0.0531403	0.2946
Aldh7a1	6790.62	0.0729389	0.0392127	1.86008	0.062874	0.29254	6790.62	-0.000902234	0.039193	-0.0230203	0.981634	0.994982
Aldh9a1	3930.64	0.0765855	0.0559919	1.3678	0.171376	0.502134	3930.64	0.0837794	0.0559059	1.49858	0.133983	0.474193
Aldoa	62243.2	0.0940966	0.0628275	1.4977	0.134212	0.443789	62243.2	0.0455067	0.0628251	0.72434	0.468857	0.803229
Aldoart1	40.0805	-0.683134	0.342243	-1.99605	0.0459282	0.244664	40.0805	-0.687879	0.340749	-2.01872	0.0435158	0.265872
Aldob	208.324	0.163258	0.136847	1.193	0.232869	0.578959	208.324	0.0216073	0.137054	0.157655	0.874729	0.972682
Aldoc	126898	-0.422484	0.0599343	-7.04912	1.80054e-12	3.42764e-10	126898	-0.218209	0.0599266	-3.64128	0.000271287	0.00935738
Alg1	1327.98	-0.069324	0.080866	-0.85727	0.391296	0.721762	1327.98	0.0890616	0.0804557	1.10696	0.268309	0.646722
Alg10b	6852.79	0.00313864	0.0457203	0.0686487	0.945269	0.985739	6852.79	0.02485	0.0456526	0.544329	0.586215	0.865178
Alg11	3668.49	-0.0680777	0.037903	-1.79611	0.0724777	0.315848	3668.49	-0.0772485	0.0377845	-2.04445	0.0409091	0.257731
Alg12	861.534	-0.0249556	0.0683494	-0.365119	0.715023	0.909985	861.534	0.00941694	0.0679403	0.138606	0.889761	0.97677
Alg13	1281.13	-0.0993209	0.0723969	-1.37189	0.170097	0.500287	1281.13	-0.15248	0.0722998	-2.10899	0.0349455	0.234439
Alg14	1801.07	0.0367787	0.0527826	0.696797	0.48593	0.785233	1801.07	0.0430627	0.0525911	0.818822	0.412888	0.767751
Alg2	11573.6	0.0916336	0.0388136	2.36086	0.0182324	0.136221	11573.6	0.0740807	0.0387809	1.91024	0.0561025	0.302291
Alg3	686.105	-0.120626	0.066229	-1.82134	0.0685549	0.306603	686.105	-0.0881911	0.0657096	-1.34213	0.179553	0.541186
Alg5	1349.23	0.0459614	0.0660957	0.695377	0.486819	0.785988	1349.23	0.141442	0.0657221	2.15212	0.0313883	0.220894
Alg6	1743.73	0.194221	0.0833706	2.32961	0.0198265	0.143924	1743.73	0.134077	0.0833194	1.60919	0.107575	0.424954
Alg8	502.038	-0.166416	0.0700176	-2.37677	0.017465	0.132504	502.038	-0.135776	0.0693419	-1.95807	0.0502221	0.286468
Alg9	1275.65	-0.0203424	0.0777323	-0.261698	0.793554	0.940569	1275.65	-0.086439	0.0776641	-1.11299	0.265715	0.644464
Alk	59.8035	0.235427	0.289406	0.813485	0.41594	0.739223	59.8035	-0.27756	0.29349	-0.945722	0.34429	0.713846
Alkbh1	1913.65	-0.0381223	0.0678455	-0.561898	0.574185	0.837797	1913.65	-0.0717012	0.0677516	-1.0583	0.289921	0.667738
Alkbh2	194.191	0.222398	0.114294	1.94585	0.0516732	0.263137	194.191	0.226409	0.113549	1.99393	0.0461598	0.2742
Alkbh3	824.77	0.0755774	0.0740103	1.02117	0.307172	0.652316	824.77	0.0937326	0.0736753	1.27224	0.203288	0.573299
Alkbh3os1	74.5701	-0.0258369	0.232381	-0.111183	0.911471	0.977401	74.5701	-0.114434	0.232215	-0.492793	0.622159	0.880726
Alkbh4	699.165	-0.0714738	0.0875904	-0.816001	0.4145	0.738225	699.165	-0.0372316	0.0872006	-0.426965	0.669405	0.903469
Alkbh5	7760.81	-0.145836	0.0609363	-2.39325	0.0166999	0.128883	7760.81	-0.144339	0.0608968	-2.37022	0.0177775	0.157312
Alkbh6	1558.14	-0.243165	0.0821338	-2.96059	0.00307045	0.0382137	1558.14	-0.193887	0.0819165	-2.36689	0.0179383	0.158148
Alkbh7	1584.46	-0.00843131	0.113712	-0.0741463	0.940894	0.984578	1584.46	-0.0440641	0.113646	-0.38773	0.698216	0.914226
Alkbh8	5117.54	0.00809962	0.06284	0.128893	0.897443	0.974342	5117.54	-0.0022265	0.0627905	-0.0354592	0.971714	0.993509
Alms1	6209.29	-0.0148032	0.0708126	-0.209047	0.834411	0.952662	6209.29	-0.0349037	0.0707804	-0.493127	0.621923	0.880606
Alms1-ps1	105.606	-0.284864	0.20849	-1.36632	0.171838	0.502794	105.606	-0.420944	0.208732	-2.01667	0.0437295	0.266657
Alms1-ps2	48.5442	-0.251182	0.294555	-0.85275	0.393798	0.722744	48.5442	-0.328589	0.294195	-1.11691	0.264034	0.643027
Alox12	59.6742	0.0628721	0.211703	0.296982	0.76648	0.931197	59.6742	0.254794	0.207795	1.22618	0.22013	0.593312
Alox5	36.405	0.300863	0.306145	0.982749	0.325731	0.670215	36.405	-0.399735	0.315544	-1.26681	0.205223	NA
Alox5ap	33.1288	0.00505497	0.31947	0.015823	0.987376	0.996111	33.1288	-0.309823	0.322898	-0.959508	0.337303	NA
Alox8	261.396	0.394814	0.130712	3.02048	0.00252374	0.0330871	261.396	0.383415	0.130272	2.94318	0.00324859	0.0538678
Aloxe3	1134.39	0.141477	0.0820402	1.72449	0.0846202	0.345277	1134.39	0.276914	0.0816203	3.39271	0.000692049	0.0186686
Alpk1	250.816	-0.0876153	0.140295	-0.62451	0.532293	0.811984	250.816	-0.0151229	0.139434	-0.108459	0.913632	0.982781
Alpk2	927.153	-0.19141	0.114533	-1.67123	0.0946772	0.368245	927.153	-0.18503	0.114347	-1.61814	0.105631	0.420718
Alpk3	46.1059	-0.356169	0.242404	-1.46932	0.141746	0.456169	46.1059	-0.5577	0.244146	-2.28428	0.0223549	0.181734
Alpl	394.396	0.0169107	0.129825	0.130257	0.896363	0.973974	394.396	-0.0144678	0.129567	-0.111663	0.911091	0.982587
Als2	20186.3	-0.143537	0.0633846	-2.26454	0.0235408	0.161522	20186.3	-0.0237473	0.0633542	-0.374835	0.707784	0.917478
Als2cl	1118.67	-0.32586	0.0684188	-4.76273	1.90989e-06	8.56512e-05	1118.67	-0.102419	0.0676381	-1.51422	0.12997	0.468336
Alx3	10.4664	-0.0781312	0.63021	-0.123976	0.901334	NA	10.4664	-0.258633	0.631996	-0.409231	0.68237	NA
Alx4	235.225	-0.141993	0.211718	-0.670669	0.502431	0.795083	235.225	-0.122577	0.211284	-0.580155	0.56181	0.854513
Alyref	2569.6	0.122207	0.0761591	1.60463	0.108575	0.396393	2569.6	0.114692	0.0760801	1.50752	0.131677	0.470632
Alyref2	70.2674	-0.257812	0.226548	-1.138	0.25512	0.604462	70.2674	-0.168385	0.224433	-0.750267	0.453094	0.793223
Amacr	734.984	-0.0196648	0.0699798	-0.281006	0.778706	0.93576	734.984	-0.0816856	0.0698353	-1.16969	0.242126	0.618294
Ambra1	5794.52	-0.0172362	0.053698	-0.320984	0.748223	0.924523	5794.52	0.0513401	0.0536049	0.95775	0.338189	0.710126
Amd-ps3	87.0285	-0.110617	0.193496	-0.571675	0.567542	0.833245	87.0285	-0.0907802	0.192195	-0.472334	0.636688	0.888479
Amd-ps4	49.7798	0.327355	0.262234	1.24833	0.21191	0.554707	49.7798	0.286386	0.261458	1.09534	0.273366	0.651177
Amd1	13981.7	-0.0612735	0.0498261	-1.22975	0.218792	0.563314	13981.7	-0.0794378	0.049805	-1.59498	0.110718	0.432156
Amd2	89.0267	-0.317318	0.173589	-1.82798	0.0675519	0.304027	89.0267	-0.31221	0.17232	-1.8118	0.0700172	0.33782
Amdhd2	942.539	0.0337891	0.0911428	0.370728	0.71084	0.908333	942.539	0.13882	0.0907276	1.53007	0.125998	0.460114
Amer1	2198.32	-0.0225347	0.0855449	-0.263426	0.792223	0.940378	2198.32	0.0665185	0.0853737	0.779145	0.435894	0.783821
Amer2	15959	0.00552167	0.0673502	0.0819846	0.934659	0.982895	15959	0.0425123	0.0673281	0.63142	0.527766	0.836272
Amer3	4818.26	0.0611843	0.0564578	1.08372	0.27849	0.628953	4818.26	0.161126	0.0563347	2.86016	0.00423425	0.0644517
Amfr	17776.5	0.0614086	0.0504387	1.21749	0.223418	0.569722	17776.5	-0.0298159	0.050436	-0.591163	0.554411	0.851602
Amh	93.8779	-0.194315	0.193406	-1.0047	0.315042	0.659717	93.8779	-0.386618	0.194263	-1.99018	0.0465709	0.27538
Amhr2	81.0794	-0.0978285	0.227576	-0.429872	0.667289	0.887692	81.0794	-0.193855	0.227479	-0.852187	0.39411	0.753784
Amigo1	7755.4	-0.181402	0.0431624	-4.20278	2.63659e-05	0.000843876	7755.4	-0.106126	0.043069	-2.46409	0.013736	0.133119
Amigo2	1369.38	0.0726976	0.0908612	0.800094	0.423656	0.744932	1369.38	-0.0688743	0.0909083	-0.757623	0.448677	0.790482
Amigo3	591.498	-0.426925	0.0936132	-4.56052	5.10266e-06	0.000202543	591.498	-0.13112	0.0922624	-1.42116	0.15527	0.507551
Ammecr1	543.082	0.163748	0.0872161	1.8775	0.0604494	0.286739	543.082	0.177444	0.0868129	2.04398	0.0409551	0.257799
Ammecr1l	3238.73	-0.00166638	0.0477202	-0.0349199	0.972144	0.99253	3238.73	0.0469109	0.0475544	0.986468	0.323903	0.695543
Amn	31.7707	0.887699	0.376391	2.35845	0.0183515	0.136782	31.7707	0.210093	0.383482	0.547856	0.583791	NA
Amn1	1645.49	-0.065216	0.0573185	-1.13778	0.255211	0.604462	1645.49	-0.0737615	0.0571441	-1.2908	0.196774	0.564849
Amot	5754.94	0.024242	0.0560245	0.432704	0.66523	0.887036	5754.94	0.110711	0.0559262	1.97959	0.0477497	0.278776
Amotl1	2623.03	0.145087	0.085687	1.69322	0.0904132	0.358501	2623.03	-0.00437768	0.0857183	-0.0510705	0.959269	0.991465
Amotl2	3099.4	-0.0462807	0.0623166	-0.74267	0.457682	0.767644	3099.4	0.0336552	0.0621545	0.541477	0.588179	0.866391
Ampd2	5449.45	-0.328651	0.0572973	-5.73588	9.70046e-09	7.86834e-07	5449.45	-0.120168	0.0571157	-2.10393	0.0353841	0.236432
Ampd3	1515.48	-0.153915	0.0705916	-2.18037	0.0292303	0.184667	1515.48	-0.0383562	0.0702272	-0.546173	0.584947	0.864811
Amph	17299.4	0.128339	0.045487	2.82144	0.00478091	0.0529962	17299.4	0.171148	0.0454565	3.7651	0.000166485	0.00645005
Amt	4120.64	-0.103385	0.0659713	-1.56712	0.117087	0.413239	4120.64	-0.012983	0.065848	-0.197167	0.843697	0.961959
Amy1	1676.81	-0.105294	0.0940241	-1.11986	0.262772	0.612667	1676.81	-0.0511257	0.0938473	-0.544775	0.585908	0.865136
Amz1	356.294	-0.358859	0.100133	-3.58383	0.000338592	0.00720269	356.294	-0.276678	0.0991395	-2.79079	0.00525792	0.0741578
Amz2	3924.82	0.0173177	0.0391223	0.442655	0.658015	0.883242	3924.82	-0.0270799	0.0390555	-0.693369	0.488078	0.811261
Anapc1	11010	-0.00273984	0.0586764	-0.0466941	0.962757	0.990584	11010	0.0354313	0.0586391	0.604226	0.545693	0.847157
Anapc10	1289.48	-0.0502694	0.0568999	-0.883471	0.376982	0.710869	1289.48	-0.118352	0.0568137	-2.08316	0.0372365	0.243484
Anapc11	3531.81	-0.00579359	0.0798926	-0.0725173	0.94219	0.9849	3531.81	-0.0936179	0.0798819	-1.17195	0.241215	0.617927
Anapc13	964.735	-0.164248	0.112171	-1.46427	0.143122	0.458776	964.735	-0.0941414	0.111884	-0.841422	0.400111	0.758444
Anapc15	268.867	0.0579301	0.104565	0.554009	0.579572	0.840479	268.867	0.0334664	0.104085	0.32153	0.747809	0.928553
Anapc16	4179.65	-0.0271281	0.0451942	-0.600256	0.548336	0.822195	4179.65	-0.0914061	0.045157	-2.02419	0.0429509	0.263966
Anapc2	6913.35	-0.0254715	0.0476317	-0.534759	0.592817	0.846882	6913.35	-0.0202461	0.0475751	-0.425561	0.670428	0.903957
Anapc4	5567.53	-0.00995385	0.0475119	-0.209502	0.834056	0.952662	5567.53	0.0201941	0.0474254	0.425807	0.670249	0.903957
Anapc5	13651.2	0.0926114	0.0362508	2.55474	0.0106267	0.0936579	13651.2	0.0605871	0.0362264	1.67246	0.0944341	0.396097
Anapc7	3294.45	0.0907878	0.0554804	1.63639	0.101757	0.382824	3294.45	0.0920663	0.0553837	1.66234	0.0964455	0.399813
Ang	38.3657	-0.416655	0.292377	-1.42506	0.154139	0.475939	38.3657	-0.230582	0.287814	-0.801151	0.423044	0.775464
Angel1	1492.03	0.170483	0.0603147	2.82656	0.00470513	0.0524679	1492.03	0.220295	0.0600368	3.66934	0.000243176	0.00862114
Angel2	6814.27	0.0153482	0.0361677	0.424362	0.671302	0.88993	6814.27	7.52784e-05	0.0361062	0.00208491	0.998336	0.999594
Angpt1	1778.75	0.423533	0.0744643	5.68773	1.28738e-08	1.00491e-06	1778.75	0.389852	0.0743828	5.24116	1.5957e-07	2.53761e-05
Angpt2	157.643	0.311563	0.173981	1.79078	0.0733279	0.317919	157.643	0.0561675	0.174846	0.321239	0.748029	0.928553
Angptl1	26.0413	-0.0440528	0.41784	-0.10543	0.916035	0.978608	26.0413	-0.16993	0.418206	-0.406331	0.684499	NA
Angptl2	524.228	-0.252113	0.191303	-1.31787	0.187547	0.524411	524.228	-0.0492671	0.190722	-0.258319	0.79616	0.947348
Angptl3	36.2744	-0.0895408	0.245805	-0.364275	0.715653	0.910351	36.2744	-0.121666	0.244422	-0.497772	0.618644	NA
Angptl4	120.478	0.128994	0.284551	0.453325	0.650315	0.879341	120.478	-0.0184485	0.28475	-0.0647882	0.948343	0.990563
Angptl6	284.283	-0.0606148	0.130625	-0.464036	0.642622	0.875173	284.283	-0.187036	0.130722	-1.43079	0.152491	0.503818
Angptl7	14.188	0.13482	0.557338	0.241899	0.808858	NA	14.188	0.179157	0.554042	0.323364	0.746419	NA
Ank	15985.8	0.0738759	0.0413248	1.78769	0.0738261	0.319337	15985.8	0.104665	0.0412909	2.53483	0.0112502	0.118
Ank1	34092.2	-0.164266	0.0597821	-2.74775	0.00600061	0.061679	34092.2	-0.0484462	0.0597633	-0.810634	0.417576	0.772084
Ank2	79174.2	-0.0909374	0.0861036	-1.05614	0.290904	0.639311	79174.2	-0.0366356	0.0860996	-0.425503	0.67047	0.903957
Ank3	44776	0.00628822	0.0897076	0.0700969	0.944117	0.985718	44776	-0.0140759	0.089704	-0.156915	0.875312	0.972682
Ankdd1a	52.4198	1.61085	0.32184	5.00512	5.58258e-07	2.90108e-05	52.4198	1.41174	0.322511	4.37735	1.2013e-05	0.000875951
Ankdd1b	13.294	-0.6574	0.424708	-1.54789	0.12165	NA	13.294	0.26236	0.389097	0.674279	0.500134	NA
Ankef1	115.606	-0.0968781	0.168753	-0.574084	0.565911	0.832974	115.606	-0.205967	0.168784	-1.2203	0.222351	0.59583
Ankfn1	85.6163	-0.0563491	0.270042	-0.208668	0.834707	0.952726	85.6163	-0.573269	0.273149	-2.09874	0.0358401	0.238436
Ankfy1	5810.54	0.0321814	0.0445611	0.722185	0.470181	0.775132	5810.54	0.0177077	0.0445028	0.397902	0.690702	0.912654
Ankhd1	10180.6	-0.130159	0.073577	-1.76901	0.0768917	0.327734	10180.6	-0.0795229	0.0735418	-1.08133	0.279551	0.657668
Ankib1	5826.71	0.0337229	0.0473436	0.712301	0.476279	0.778879	5826.71	-0.00400869	0.0473025	-0.084746	0.932463	0.986647
Ankle1	15.1372	-0.450478	0.415203	-1.08496	0.27794	NA	15.1372	-0.253825	0.406648	-0.624188	0.532504	NA
Ankle2	4608.59	-0.141097	0.0519412	-2.71648	0.00659793	0.0663563	4608.59	-0.0884149	0.0518255	-1.70601	0.088006	0.381695
Ankmy1	36.9477	-0.244411	0.259666	-0.941249	0.346577	0.685586	36.9477	-0.187675	0.256544	-0.73155	0.464443	0.800629
Ankmy2	3848.07	-0.00244717	0.0389455	-0.0628359	0.949897	0.986983	3848.07	0.00552682	0.0388182	0.142377	0.886782	0.97591
Ankra2	3577.66	0.12236	0.0607703	2.01348	0.044064	0.238693	3577.66	0.150262	0.0606701	2.4767	0.0132603	0.130094
Ankrd10	5103.08	-0.0125185	0.0640443	-0.195466	0.845028	0.956232	5103.08	-0.0640005	0.0640168	-0.999744	0.317434	0.691079
Ankrd11	17925.1	0.048924	0.0545833	0.896318	0.370083	0.705952	17925.1	0.0546304	0.0545648	1.0012	0.316729	0.69048
Ankrd12	13175.1	-0.0245318	0.0755566	-0.324681	0.745423	0.923168	13175.1	0.00361135	0.0755341	0.0478109	0.961867	0.99217
Ankrd13a	5834.62	0.0428919	0.0460186	0.932055	0.351308	0.689896	5834.62	0.0287025	0.0459623	0.624479	0.532313	0.838714
Ankrd13b	4170.11	-0.103574	0.0653844	-1.58408	0.113176	0.406145	4170.11	-0.039555	0.0652778	-0.605949	0.544548	0.84703
Ankrd13c	8044.41	-0.0276971	0.0339696	-0.815351	0.414871	0.738393	8044.41	-0.106368	0.0339527	-3.13283	0.00173127	0.0350409
Ankrd13d	2752.6	0.0919921	0.0429292	2.14288	0.0321227	0.196357	2752.6	0.0692476	0.0428148	1.61738	0.105797	0.421121
Ankrd16	3387.79	0.12335	0.0675899	1.82497	0.0680054	0.305198	3387.79	0.201423	0.0674589	2.98587	0.00282775	0.0488291
Ankrd17	13185.8	-0.0573091	0.0653207	-0.87735	0.380296	0.713265	13185.8	-0.0470333	0.0652979	-0.720288	0.471348	0.804085
Ankrd2	12.771	-0.151104	0.432941	-0.349018	0.727076	NA	12.771	-0.0364294	0.425627	-0.0855901	0.931792	NA
Ankrd23	49.2221	-0.270588	0.245432	-1.1025	0.270246	0.619825	49.2221	-0.165016	0.242175	-0.681391	0.495624	0.816486
Ankrd24	2390.63	-0.039498	0.0503436	-0.784568	0.432707	0.752256	2390.63	0.0175628	0.0501154	0.350447	0.726003	0.921807
Ankrd26	3188.07	-0.111064	0.0633656	-1.75274	0.0796464	0.334734	3188.07	-0.0850047	0.0632551	-1.34384	0.179	0.540204
Ankrd27	2220.15	0.029886	0.0559048	0.534587	0.592935	0.846882	2220.15	0.00171043	0.0558007	0.0306524	0.975547	0.993585
Ankrd28	10332.3	-0.0592246	0.047303	-1.25203	0.210561	0.552881	10332.3	0.0323327	0.0472347	0.684511	0.493653	0.815332
Ankrd29	2610.04	0.10023	0.0518211	1.93415	0.0530946	0.266487	2610.04	0.0597769	0.0517414	1.1553	0.247967	0.626123
Ankrd33b	1569.59	-0.321851	0.104239	-3.08761	0.00201774	0.0282181	1569.59	-0.259318	0.10405	-2.49223	0.0126942	0.126397
Ankrd34a	3698.42	-0.309533	0.0542394	-5.7068	1.15119e-08	9.21744e-07	3698.42	-0.144861	0.0539969	-2.68277	0.00730155	0.0899435
Ankrd34b	3114.59	0.101681	0.0680022	1.49526	0.134847	0.444707	3114.59	0.0553715	0.0679563	0.814811	0.415181	0.770299
Ankrd34c	96.4217	0.939161	0.467207	2.01016	0.0444143	0.239408	96.4217	-0.111516	0.470515	-0.237009	0.81265	0.951834
Ankrd35	543.796	0.193707	0.117261	1.65193	0.0985491	0.375594	543.796	0.0419581	0.11738	0.357454	0.720752	0.920091
Ankrd37	332.062	0.0029409	0.143015	0.0205636	0.983594	0.994892	332.062	-0.076112	0.14292	-0.532551	0.594344	0.867997
Ankrd39	982.961	0.0924956	0.0921644	1.00359	0.315574	0.660462	982.961	0.0343232	0.0920752	0.372773	0.709317	0.917478
Ankrd40	22353.4	0.0242488	0.0567524	0.427273	0.669181	0.888621	22353.4	-0.00175726	0.056742	-0.0309694	0.975294	0.993585
Ankrd42	580.671	0.0410552	0.0762	0.538782	0.590037	0.846038	580.671	-0.061632	0.0761894	-0.808931	0.418555	0.772523
Ankrd44	1593.8	0.324367	0.0591887	5.48022	4.24799e-08	2.86103e-06	1593.8	0.266579	0.0591119	4.50974	6.49081e-06	0.000531292
Ankrd45	1756.42	0.0514852	0.0789609	0.652034	0.51438	0.802322	1756.42	-0.0044653	0.0789013	-0.0565935	0.954869	0.991224
Ankrd46	13528.5	0.00888161	0.0436195	0.203616	0.838654	0.953988	13528.5	0.0461989	0.0435785	1.06013	0.289086	0.666918
Ankrd49	960.183	-0.0400342	0.0607182	-0.659345	0.509674	0.799478	960.183	0.0715106	0.0600907	1.19004	0.234029	0.60883
Ankrd50	6023.59	0.330046	0.0677537	4.87127	1.10885e-06	5.23713e-05	6023.59	0.266075	0.067738	3.928	8.56552e-05	0.00387607
Ankrd52	6393.65	-0.00018541	0.0668488	-0.00277357	0.997787	0.999448	6393.65	0.0193799	0.0668009	0.290114	0.771729	0.937153
Ankrd53	315.781	-0.161273	0.123659	-1.30417	0.192174	0.530211	315.781	-0.105875	0.122943	-0.861172	0.389143	0.749126
Ankrd54	1465.04	-0.0941332	0.0594543	-1.58329	0.113356	0.406433	1465.04	-0.100885	0.0592603	-1.7024	0.0886807	0.38321
Ankrd55	375.81	0.135194	0.0868808	1.55609	0.119688	0.418224	375.81	0.060023	0.0867277	0.692086	0.488883	0.811791
Ankrd6	959.148	0.191129	0.0977119	1.95605	0.0504592	0.259401	959.148	-0.0408159	0.0979381	-0.416752	0.67686	0.905842
Ankrd61	106.444	0.12741	0.208903	0.609903	0.541926	0.817861	106.444	0.116154	0.208216	0.557854	0.576944	0.861008
Ankrd63	25.7199	0.929124	0.712522	1.30399	0.192236	0.530211	25.7199	0.0325848	0.720445	0.0452287	0.963925	NA
Ankrd66	36.5796	-0.134589	0.359859	-0.374004	0.708402	0.908055	36.5796	-0.290246	0.36054	-0.805033	0.4208	0.773993
Ankrd9	937.291	0.0199313	0.0830934	0.239866	0.810434	0.947167	937.291	0.0308843	0.0828464	0.37279	0.709305	0.917478
Anks1	4506.27	-0.173999	0.0518301	-3.35711	0.000787622	0.0139543	4506.27	-0.162911	0.0517434	-3.14843	0.00164148	0.0337971
Anks1b	27238.4	-0.207832	0.0575672	-3.61025	0.000305903	0.00665143	27238.4	-0.108532	0.0575441	-1.88607	0.0592857	0.310622
Anks3	3992.13	-0.035695	0.0422375	-0.845101	0.398054	0.72634	3992.13	-0.0657038	0.0421612	-1.55839	0.11914	0.449397
Anks6	1222.98	0.148531	0.06786	2.18878	0.0286129	0.18237	1222.98	0.154044	0.0676454	2.27723	0.0227722	0.183841
Ankub1	269.738	-0.159765	0.129911	-1.22981	0.218769	0.563314	269.738	-0.146306	0.129317	-1.13137	0.257898	0.636724
Ankzf1	2102.75	-0.198821	0.050281	-3.95419	7.67929e-05	0.00208234	2102.75	-0.0481696	0.0498556	-0.966183	0.333953	0.706045
Anln	4594.57	-0.183091	0.0938095	-1.95174	0.0509695	0.260589	4594.57	-0.274978	0.0938037	-2.93142	0.0033742	0.0554112
Ano1	202.507	0.226415	0.144731	1.56439	0.117727	0.414391	202.507	0.135999	0.144648	0.940206	0.347112	0.715741
Ano10	1599.9	0.144299	0.0551074	2.61851	0.00883143	0.0821742	1599.9	0.0886628	0.0550142	1.61163	0.107042	0.424139
Ano3	4619.3	-0.0853708	0.0786898	-1.0849	0.277965	0.628418	4619.3	0.15349	0.0785274	1.95461	0.0506292	0.287065
Ano4	1510.97	0.0619602	0.0650402	0.952645	0.34077	0.681979	1510.97	-0.00733136	0.0649785	-0.112828	0.910167	0.982225
Ano5	396.6	0.429486	0.102192	4.20273	2.63711e-05	0.000843876	396.6	0.108265	0.10299	1.05122	0.293156	0.670569
Ano6	1796.5	-0.144891	0.0589182	-2.45918	0.0139253	0.112953	1796.5	-0.0835113	0.0586467	-1.42397	0.154454	0.506465
Ano8	6191.14	0.0212881	0.0461752	0.461028	0.644779	0.87601	6191.14	0.0985457	0.0460697	2.13906	0.0324309	0.225169
Anp32a	25528.7	0.0527825	0.0430328	1.22656	0.219986	0.564832	25528.7	0.0821012	0.0430127	1.90877	0.0562922	0.302882
Anp32b	7065.69	0.101884	0.055535	1.83458	0.0665676	0.301635	7065.69	0.0994136	0.0554919	1.7915	0.0732138	0.345737
Anp32b-ps1	19.0714	-0.143537	0.36864	-0.389368	0.697004	0.902443	19.0714	-0.0970779	0.365109	-0.265887	0.790326	NA
Anp32e	14750.6	0.0175799	0.0367624	0.478203	0.632506	0.870445	14750.6	0.00497181	0.0367339	0.135347	0.892338	0.976874
Anpep	303.776	-0.0820321	0.152158	-0.539123	0.589802	0.845826	303.776	-0.071171	0.151714	-0.469112	0.63899	0.888804
Antxr1	1753.14	0.0094776	0.0845958	0.112034	0.910796	0.977401	1753.14	-0.0483136	0.0845418	-0.571476	0.567677	0.857058
Antxr2	222.439	-0.019187	0.12171	-0.157646	0.874736	0.966618	222.439	0.0677717	0.120535	0.56226	0.573939	0.859749
Anxa1	204.609	0.342485	0.198595	1.72454	0.0846101	0.345277	204.609	0.150724	0.198924	0.757695	0.448634	0.790482
Anxa11	211.182	-0.0698021	0.196615	-0.355018	0.722576	0.91322	211.182	-0.0191145	0.195967	-0.0975398	0.922298	0.984185
Anxa2	849.39	-0.0457439	0.0955919	-0.478533	0.632271	0.870367	849.39	-0.127211	0.0955411	-1.33148	0.183032	0.545416
Anxa3	846.26	0.00566582	0.0939366	0.0603154	0.951904	0.987471	846.26	-0.051355	0.0938366	-0.547281	0.584185	0.864551
Anxa4	529.496	-0.0796781	0.0926566	-0.859929	0.389828	0.720694	529.496	-0.00539878	0.0920201	-0.0586695	0.953215	0.991021
Anxa5	6594.91	0.0848659	0.0593416	1.43013	0.152681	0.474138	6594.91	0.0221672	0.0593235	0.373667	0.708652	0.917478
Anxa6	9450.44	-0.040219	0.0387377	-1.03824	0.299159	0.645562	9450.44	-0.00402571	0.0386718	-0.104099	0.91709	0.983198
Anxa7	5420.27	-0.044893	0.0487333	-0.921198	0.356947	0.694898	5420.27	-0.0358604	0.0486595	-0.736966	0.461143	0.798441
Anxa8	45.5626	0.117677	0.312762	0.376251	0.70673	0.9077	45.5626	0.073217	0.312071	0.234617	0.814506	0.952291
Anxa9	39.5527	-0.0462777	0.321423	-0.143977	0.885518	0.970298	39.5527	-0.467528	0.325872	-1.4347	0.151373	0.501315
Aoah	31.6006	0.243025	0.333281	0.72919	0.465886	0.77285	31.6006	0.258799	0.331464	0.780775	0.434935	NA
Aoc2	193.738	0.116231	0.121039	0.960275	0.336917	0.678929	193.738	-0.242091	0.122817	-1.97115	0.0487069	0.281812
Aoc3	48.1865	-0.0574447	0.271595	-0.211508	0.832491	0.952494	48.1865	-0.1221	0.271057	-0.450459	0.652379	0.89466
Aopep	3809.13	-0.0511058	0.0635282	-0.804458	0.421133	0.742875	3809.13	0.0902412	0.0633575	1.42432	0.154354	0.506465
Aox1	906.327	0.0684726	0.134848	0.507777	0.61161	0.859007	906.327	0.208585	0.134484	1.551	0.120901	0.451029
Aox3	131.827	0.290148	0.205276	1.41345	0.157522	0.479715	131.827	0.212995	0.205099	1.0385	0.299038	0.673955
Ap1ar	6926.2	-0.0302944	0.0414586	-0.730715	0.464954	0.772377	6926.2	-0.0222989	0.0413921	-0.538723	0.590078	0.866677
Ap1b1	11545	0.129562	0.0292126	4.43515	9.20095e-06	0.000338566	11545	0.125878	0.0291632	4.31632	1.58651e-05	0.00105301
Ap1g1	7554.46	-0.0299262	0.0460692	-0.649593	0.515955	0.803017	7554.46	-0.0381245	0.0460223	-0.828392	0.407448	0.764189
Ap1g2	941.136	-0.180013	0.0928354	-1.93906	0.0524943	0.265186	941.136	0.0326305	0.0922093	0.353874	0.723433	0.920939
Ap1m1	4358.03	-0.101481	0.0524147	-1.93612	0.0528536	0.26585	4358.03	-0.0317243	0.0522838	-0.606771	0.544003	0.846813
Ap1m2	25.8739	-0.0344703	0.319519	-0.107882	0.914089	0.977824	25.8739	0.364102	0.308609	1.17982	0.238072	NA
Ap1s1	5276.97	0.11676	0.0491987	2.37323	0.0176335	0.133619	5276.97	0.0125041	0.0491978	0.25416	0.799372	0.948882
Ap1s2	4655.23	0.164619	0.0902307	1.82442	0.068088	0.305349	4655.23	0.201008	0.0901746	2.2291	0.0258075	0.197066
Ap1s3	184.498	-0.334052	0.128528	-2.59907	0.00934771	0.0853602	184.498	-0.20872	0.126726	-1.64701	0.0995555	0.407346
Ap2a1	8734.08	0.08478	0.0468552	1.80941	0.0703878	0.311248	8734.08	0.121358	0.0467987	2.59318	0.00950918	0.105997
Ap2a2	17759	-0.0159671	0.0445362	-0.35852	0.719954	0.91203	17759	0.0396027	0.0445016	0.889916	0.373511	0.738076
Ap2b1	23742.3	-0.0727693	0.0533049	-1.36515	0.172206	0.502987	23742.3	-0.0462268	0.0532869	-0.867508	0.385664	0.746076
Ap2m1	24432.6	0.121008	0.0347066	3.48658	0.000489234	0.00966859	24432.6	0.0966059	0.0346909	2.78476	0.00535675	0.074875
Ap2s1	6163.28	0.14468	0.0662122	2.1851	0.0288815	0.183395	6163.28	0.0914863	0.0661912	1.38215	0.166925	0.523993
Ap3b1	4106.91	-0.00684099	0.0380593	-0.179745	0.857353	0.960476	4106.91	-0.0199765	0.0379591	-0.526263	0.598705	0.869314
Ap3b2	8577.85	0.056674	0.0396979	1.42763	0.153399	0.475225	8577.85	0.0766136	0.039637	1.93288	0.0532508	0.294626
Ap3d1	15523.8	-0.0232586	0.0380888	-0.610641	0.541437	0.817404	15523.8	0.0202164	0.0380465	0.531361	0.595169	0.868431
Ap3m1	5359.05	-0.0978503	0.0456253	-2.14465	0.031981	0.195812	5359.05	-0.0552725	0.0455215	-1.21421	0.224668	0.597945
Ap3m1-ps	29.2171	-0.448375	0.30966	-1.44796	0.147629	0.466017	29.2171	-0.273629	0.303798	-0.900696	0.36775	NA
Ap3m2	10861.1	-0.0584047	0.0440684	-1.32532	0.185065	0.520437	10861.1	-0.00253395	0.0440101	-0.0575767	0.954086	0.991168
Ap3s1	5974.74	0.0469082	0.0402786	1.16459	0.244183	0.592776	5974.74	0.0455292	0.0402074	1.13236	0.257484	0.63652
Ap3s1-ps1	17.469	-0.561656	0.415096	-1.35307	0.176032	0.508683	17.469	-0.362428	0.406779	-0.890972	0.372944	NA
Ap3s1-ps2	13.7281	-0.183056	0.459255	-0.398594	0.690193	NA	13.7281	-0.178377	0.45615	-0.391048	0.695762	NA
Ap3s2	6910.35	-0.00867785	0.039087	-0.222014	0.824303	0.950667	6910.35	-0.0273741	0.0390325	-0.701317	0.483105	0.808624
Ap4b1	38.61	-0.223576	0.320799	-0.696935	0.485844	0.785161	38.61	-0.179869	0.318609	-0.564545	0.572383	0.859192
Ap4e1	2552.12	-0.016066	0.0824902	-0.194762	0.845579	0.95627	2552.12	0.0472523	0.0823566	0.573753	0.566135	0.856313
Ap4m1	971.437	-0.120385	0.0550436	-2.18708	0.0287364	0.182784	971.437	0.0504762	0.054145	0.932242	0.351212	0.719133
Ap4s1	3556.83	0.0504333	0.0567828	0.888179	0.374445	0.708533	3556.83	0.012573	0.0567276	0.221639	0.824595	0.955493
Ap5b1	345.117	0.162836	0.0952348	1.70983	0.0872968	0.351161	345.117	0.166698	0.094709	1.7601	0.07839	0.357541
Ap5m1	4048.07	-0.0318459	0.0550339	-0.57866	0.562819	0.830024	4048.07	-0.0164063	0.0549423	-0.29861	0.765238	0.934607
Ap5s1	997.636	0.0379187	0.0728455	0.520536	0.60269	0.853302	997.636	0.0234822	0.0726367	0.323283	0.746481	0.927934
Ap5z1	1313.29	-0.145518	0.0576198	-2.52549	0.0115538	0.0995115	1313.29	-0.101823	0.0572729	-1.77785	0.0754287	0.350297
Apaf1	970.79	0.189487	0.0742738	2.55119	0.0107356	0.094295	970.79	0.158342	0.074106	2.1367	0.0326223	0.225972
Apba1	17113.4	0.0539511	0.0874957	0.616614	0.537489	0.815103	17113.4	0.0678356	0.0874826	0.775418	0.438093	0.785237
Apba2	16026.7	0.00739094	0.0509583	0.145039	0.88468	0.970079	16026.7	0.0217807	0.0509339	0.427627	0.668922	0.903194
Apba3	1420.98	-0.148551	0.0605895	-2.45176	0.0142159	0.11486	1420.98	-0.091376	0.0602719	-1.51606	0.129503	0.467632
Apbb1	26253.2	0.0339526	0.0509341	0.666599	0.505028	0.796636	26253.2	0.0549386	0.0509182	1.07896	0.280607	0.658456
Apbb1ip	159.435	0.108004	0.134271	0.804378	0.421179	0.742887	159.435	0.0132237	0.13419	0.098545	0.9215	0.984025
Apbb2	4860.92	-0.0495842	0.0716146	-0.692376	0.488702	0.786803	4860.92	-0.0619256	0.0715682	-0.865266	0.386893	0.747486
Apc	21086.4	0.0134857	0.0780529	0.172776	0.862827	0.962503	21086.4	0.0262035	0.0780409	0.335767	0.737047	0.925573
Apc-ps1	12.2922	0.215644	0.444454	0.485188	0.627543	NA	12.2922	0.00486371	0.447612	0.0108659	0.99133	NA
Apc2	11838.6	0.159276	0.0449311	3.5449	0.000392769	0.00813263	11838.6	0.1874	0.0448912	4.17453	2.986e-05	0.00176185
Apcdd1	1936.62	0.0959874	0.069732	1.37652	0.168661	0.498609	1936.62	0.27871	0.0693795	4.01719	5.88967e-05	0.00292696
Apeh	3590.45	-0.0433189	0.0557441	-0.777102	0.437098	0.754207	3590.45	0.0529987	0.0555721	0.953693	0.340239	0.710519
Apex1	348.848	0.146449	0.153351	0.954995	0.33958	0.681005	348.848	0.241298	0.152765	1.57954	0.114213	0.439644
Apex2	460.9	-0.247639	0.0898797	-2.75523	0.00586513	0.0607985	460.9	-0.162377	0.0890816	-1.82279	0.0683347	0.333635
Aph1a	3415.8	0.155693	0.0509331	3.05681	0.00223705	0.0303302	3415.8	0.177787	0.0508149	3.49872	0.000467489	0.0139395
Aph1b	5075.9	0.0188642	0.0405162	0.465597	0.641504	0.874741	5075.9	0.0500798	0.0404061	1.23941	0.215194	0.587929
Aph1c	755.13	0.109834	0.14521	0.756382	0.44942	0.762148	755.13	0.191382	0.144924	1.32057	0.186646	0.549313
Api5	15149.2	-0.0299816	0.0368104	-0.814486	0.415366	0.738804	15149.2	-0.0282678	0.036778	-0.768607	0.442127	0.786792
Apip	1629.05	-0.115665	0.0672439	-1.72009	0.0854164	0.347023	1629.05	-0.0603026	0.0669895	-0.90018	0.368025	0.732448
Aplf	582.998	-0.0350536	0.0750476	-0.467085	0.640439	0.874504	582.998	-0.0939229	0.0748708	-1.25447	0.209673	0.581547
Apln	1791.96	0.101167	0.0774586	1.30608	0.191525	0.530034	1791.96	-0.0716882	0.0775412	-0.924518	0.355217	0.722788
Aplnr	61.7623	0.220468	0.257687	0.855568	0.392237	0.722224	61.7623	0.446709	0.254061	1.75828	0.0787004	0.358439
Aplp1	42648.7	0.0881545	0.0666831	1.32199	0.186171	0.521827	42648.7	0.01433	0.0666812	0.214902	0.829843	0.956956
Aplp2	88843.4	-0.00558756	0.0355189	-0.157312	0.874999	0.966659	88843.4	0.0137415	0.0355122	0.386951	0.698793	0.914383
Apmap	4499.94	0.10319	0.0545238	1.89256	0.0584165	0.281461	4499.94	0.0835161	0.054466	1.53336	0.125187	0.458854
Apoa1	20.0665	0.56032	0.377548	1.4841	0.137782	0.449455	20.0665	0.454886	0.377549	1.20484	0.228265	NA
Apoa2	30.8104	0.127768	0.26937	0.474323	0.63527	0.871401	30.8104	0.0073721	0.269652	0.0273393	0.978189	NA
Apobec1	168.934	0.244248	0.157122	1.55451	0.120063	0.418984	168.934	-0.139114	0.158868	-0.87566	0.381215	0.742335
Apobec2	58.6878	-0.290169	0.239043	-1.21388	0.224795	0.57114	58.6878	-0.288482	0.237621	-1.21404	0.224732	0.597947
Apobec3	159.058	-0.0652387	0.156775	-0.416129	0.677315	0.892429	159.058	-0.175481	0.156808	-1.11908	0.263104	0.641922
Apobr	45.226	0.061043	0.288707	0.211436	0.832547	0.952494	45.226	-0.116848	0.289631	-0.403438	0.686626	0.911045
Apoc1	87.1433	0.452382	0.248699	1.819	0.0689119	0.307325	87.1433	0.274936	0.24923	1.10314	0.269967	0.648155
Apod	21775.7	-0.0283724	0.0908222	-0.312395	0.75474	0.927278	21775.7	-0.210984	0.0908288	-2.32287	0.020186	0.170408
Apoe	78540.5	0.023318	0.0845745	0.275709	0.782771	0.936951	78540.5	-0.0109429	0.0845727	-0.12939	0.897049	0.978311
Apof	10.3638	0.307943	0.500316	0.615498	0.538226	NA	10.3638	-0.310626	0.518851	-0.59868	0.549387	NA
Apoh	16.5801	0.466585	0.353	1.32177	0.186245	NA	16.5801	0.472879	0.350285	1.34999	0.177021	NA
Apol10b	35.8054	0.0991342	0.318742	0.311017	0.755788	0.927792	35.8054	0.0200029	0.318365	0.0628301	0.949902	NA
Apol8	496.418	0.15659	0.0801023	1.95487	0.0505982	0.259401	496.418	0.142644	0.0797371	1.78892	0.073627	0.346727
Apol9a	16.4198	-0.287126	0.464367	-0.618317	0.536367	NA	16.4198	-0.0872417	0.457064	-0.190874	0.848624	NA
Apol9b	10.7835	-0.665602	0.580017	-1.14756	0.251152	NA	10.7835	-1.30055	0.597387	-2.17706	0.029476	NA
Apold1	249.046	-0.039992	0.334982	-0.119386	0.90497	0.97675	249.046	-0.0191361	0.334739	-0.0571672	0.954412	0.991168
Apom	10.3333	0.0945527	0.510189	0.185329	0.852971	NA	10.3333	0.47433	0.495084	0.95808	0.338022	NA
Apoo	3543.13	0.14017	0.0563184	2.48888	0.0128146	0.106918	3543.13	0.120374	0.0562484	2.14005	0.0323504	0.224891
Apoo-ps	58.9482	0.278023	0.20843	1.33389	0.182239	0.516934	58.9482	0.159473	0.208595	0.764513	0.444561	0.787617
Apool	449.466	-0.116962	0.100031	-1.16925	0.242302	0.590668	449.466	-0.153155	0.0997692	-1.53509	0.12476	0.458361
Apopt1	1034.55	0.0414514	0.12143	0.34136	0.732832	0.917504	1034.55	0.0297901	0.121307	0.245576	0.806011	0.950567
App	112367	0.0236719	0.032603	0.726067	0.467798	0.773485	112367	0.0123968	0.0325986	0.380287	0.703732	0.916609
Appbp2	13084.5	0.020202	0.0514082	0.392972	0.69434	0.900745	13084.5	-0.00125646	0.0513872	-0.0244508	0.980493	0.99467
Appbp2os	44.2786	0.0151241	0.254652	0.0593912	0.952641	0.987471	44.2786	-0.0921848	0.254682	-0.36196	0.717382	0.919242
Appl1	14913.3	-0.0397396	0.0553146	-0.718429	0.472493	0.776568	14913.3	-0.0661409	0.0552985	-1.19607	0.231669	0.605763
Appl2	38572.8	-0.242963	0.0591417	-4.10814	3.98852e-05	0.00120404	38572.8	-0.0863222	0.0591212	-1.46009	0.144266	0.489127
Aprt	1012.07	0.0816933	0.0867246	0.941985	0.3462	0.685413	1012.07	0.012943	0.086655	0.149363	0.881268	0.974182
Aptx	2146.76	0.0368102	0.0448769	0.820248	0.412075	0.736741	2146.76	0.0130206	0.0447344	0.291064	0.771002	0.936905
Aqp1	509.707	0.0255653	1.41542	0.0180619	0.985589	0.995094	509.707	-0.213452	1.41546	-0.150801	0.880133	0.974179
Aqp11	989.488	0.131441	0.0677986	1.9387	0.052538	0.265308	989.488	0.170907	0.0674449	2.53403	0.011276	0.118196
Aqp2	17.6922	-0.719516	0.426457	-1.68719	0.0915662	0.361536	17.6922	-0.271842	0.409566	-0.663733	0.506862	NA
Aqp4	42953.3	-0.179334	0.0764188	-2.34673	0.0189389	0.139598	42953.3	-0.047842	0.076406	-0.626155	0.531214	0.837898
Aqp5	104.537	-0.835308	0.206886	-4.03752	5.40191e-05	0.00154805	104.537	-0.651514	0.204084	-3.19238	0.00141107	0.0304109
Aqp6	2647.14	-0.659721	0.0618018	-10.6748	1.33569e-26	1.34805e-23	2647.14	-0.380373	0.0613101	-6.20409	5.50158e-10	1.61167e-07
Aqp9	227.967	-0.0551852	0.128395	-0.429808	0.667336	0.887692	227.967	0.083827	0.12701	0.660004	0.509251	0.825559
Aqr	5077.15	-0.105726	0.0666318	-1.58672	0.112577	0.404822	5077.15	-0.00553927	0.0665286	-0.0832615	0.933644	0.98689
Ar	1631.66	-0.0571367	0.0825253	-0.692354	0.488715	0.786803	1631.66	-0.107195	0.0824555	-1.30003	0.193591	0.559199
Araf	18004.9	0.0127941	0.0424456	0.301424	0.763091	0.930237	18004.9	0.0468407	0.0424152	1.10434	0.269447	0.647363
Arap1	3461.35	-0.206263	0.0595263	-3.46507	0.00053009	0.0102374	3461.35	-0.129116	0.0593709	-2.17474	0.0296495	0.213216
Arap2	11599.9	-0.194389	0.0519044	-3.74513	0.000180301	0.00434026	11599.9	-0.161884	0.051864	-3.12132	0.0018004	0.0359605
Arap3	468.485	-0.0895363	0.112821	-0.793611	0.427422	0.748099	468.485	-0.00537082	0.112213	-0.0478627	0.961826	0.99217
Arc	1550.59	0.0732701	0.0704946	1.03937	0.298632	0.645496	1550.59	0.120531	0.0702627	1.71543	0.0862666	0.377484
Arcn1	14733.8	0.00181294	0.0331188	0.0547405	0.956345	0.988115	14733.8	0.0029822	0.0330823	0.0901451	0.928172	0.985507
Arel1	7996.17	-0.0598	0.0485449	-1.23185	0.218006	0.562466	7996.17	-0.0359676	0.0484882	-0.741781	0.45822	0.797183
Arf1	25410.4	0.0756024	0.0475399	1.59029	0.111769	0.402728	25410.4	0.0558017	0.0475282	1.17408	0.240364	0.617193
Arf2	5001.87	-0.0275381	0.0403831	-0.681921	0.495289	0.791241	5001.87	-0.0388497	0.0403046	-0.963901	0.335096	0.707208
Arf3	24829.1	0.0414885	0.0550309	0.753913	0.450901	0.763169	24829.1	0.0867817	0.0550125	1.57749	0.114682	0.440526
Arf4	8450.89	0.0770854	0.0374851	2.05643	0.0397413	0.224807	8450.89	0.0327819	0.0374532	0.875276	0.381424	0.742655
Arf5	6432.22	0.101717	0.107663	0.944772	0.344776	0.684616	6432.22	0.0149537	0.107659	0.138899	0.88953	0.97677
Arf6	3420.08	0.0678611	0.0530536	1.2791	0.200861	0.541042	3420.08	-0.0402291	0.0530558	-0.758242	0.448306	0.790476
Arfgap1	6625.58	0.109975	0.0448616	2.45143	0.0142289	0.114915	6625.58	0.170611	0.0447707	3.81079	0.000138526	0.00564173
Arfgap2	4051.45	-0.0125431	0.0498803	-0.251464	0.801455	0.943973	4051.45	-0.0228658	0.0498005	-0.459147	0.646128	0.89186
Arfgap3	1511.24	0.021617	0.0682211	0.316867	0.751344	0.925892	1511.24	0.0299348	0.0680351	0.439991	0.659944	0.89791
Arfgef1	13738	-0.0292814	0.0514438	-0.569191	0.569227	0.834341	13738	-0.0159999	0.0514156	-0.311188	0.755658	0.931139
Arfgef2	7124.19	0.028076	0.0468016	0.599894	0.548577	0.822323	7124.19	0.0286285	0.0467487	0.612393	0.540278	0.843844
Arfgef3	19236.2	0.132509	0.0844225	1.5696	0.116509	0.412057	19236.2	0.0975405	0.0844155	1.15548	0.247894	0.626123
Arfip1	204.707	-0.0567084	0.170231	-0.333127	0.739039	0.920316	204.707	0.0380969	0.169296	0.225031	0.821955	0.954717
Arfip2	5820.28	0.0552439	0.0441027	1.25262	0.210344	0.552467	5820.28	0.028918	0.0440519	0.656454	0.511532	0.826993
Arfrp1	2660.91	-0.0567193	0.0525366	-1.07962	0.280314	0.630304	2660.91	-0.0286813	0.0523718	-0.547649	0.583933	0.864419
Arg1	87.9828	0.574533	0.219307	2.61976	0.00879913	0.0820783	87.9828	0.620658	0.218224	2.84413	0.00445323	0.0665637
Arg2	134.45	0.0267745	0.208305	0.128535	0.897726	0.974342	134.45	-0.201871	0.209051	-0.965652	0.334218	0.706249
Arglu1	17460.5	0.18473	0.040173	4.59837	4.25801e-06	0.000171571	17460.5	0.16231	0.040154	4.04218	5.29577e-05	0.00267308
Arhgap1	3094.1	-0.034419	0.0536327	-0.641754	0.521033	0.805608	3094.1	-0.0221793	0.0535115	-0.414476	0.678525	0.906474
Arhgap10	1559.89	-0.0388331	0.0527159	-0.736648	0.461336	0.770449	1559.89	-0.0252741	0.0524698	-0.481689	0.630027	0.885151
Arhgap11a	492.276	0.0446043	0.0794451	0.561448	0.574492	0.837797	492.276	0.0227835	0.0790849	0.288089	0.773279	0.938049
Arhgap12	7631.45	0.0282471	0.0393529	0.717789	0.472887	0.77703	7631.45	0.0171468	0.0393004	0.436301	0.662618	0.899252
Arhgap15	391.274	0.338207	0.0974241	3.47149	0.00051758	0.0100793	391.274	0.00868034	0.0983425	0.0882664	0.929665	0.985731
Arhgap17	1891.06	-0.0260746	0.0534758	-0.487597	0.625835	0.865692	1891.06	-0.0149461	0.0532783	-0.280529	0.779072	0.940564
Arhgap18	523.043	0.323996	0.148385	2.18349	0.0289997	0.183957	523.043	0.138929	0.148551	0.935226	0.349672	0.71774
Arhgap19	413.8	0.0745158	0.0972248	0.766428	0.443422	0.758456	413.8	0.265711	0.095999	2.76785	0.0056427	0.0769103
Arhgap20	7076.66	-0.425626	0.0623425	-6.82723	8.65717e-12	1.45503e-09	7076.66	-0.265654	0.0622272	-4.26909	1.96274e-05	0.0012557
Arhgap20os	23.6773	-0.407251	0.376143	-1.0827	0.27894	0.629556	23.6773	-0.65646	0.379332	-1.73057	0.0835286	NA
Arhgap21	32574.4	0.0118757	0.0687348	0.172776	0.862827	0.962503	32574.4	0.139099	0.0687178	2.02421	0.0429488	0.263966
Arhgap22	51.6417	0.462415	0.241417	1.91542	0.0554394	0.273046	51.6417	0.263197	0.242614	1.08484	0.277993	0.656079
Arhgap23	7832.4	0.0788274	0.0621575	1.26819	0.204731	0.546003	7832.4	-0.0126066	0.0621527	-0.202833	0.839266	0.960142
Arhgap24	356.272	0.108165	0.137895	0.784405	0.432803	0.752256	356.272	0.0947862	0.137582	0.688945	0.490858	0.813175
Arhgap25	76.0458	-0.0993181	0.228555	-0.434547	0.663891	0.886518	76.0458	-0.151723	0.227997	-0.66546	0.505756	0.823592
Arhgap26	16113.1	-0.382011	0.0475757	-8.02954	9.78366e-16	2.89721e-13	16113.1	-0.209458	0.0475065	-4.40903	1.03834e-05	0.000774024
Arhgap27	1309.73	-0.0294069	0.0729356	-0.40319	0.686809	0.897213	1309.73	-0.061832	0.0728055	-0.849276	0.395727	0.754756
Arhgap28	50.4339	0.256303	0.359666	0.712614	0.476085	0.778743	50.4339	0.204926	0.35914	0.570602	0.56827	0.857741
Arhgap29	2140.62	0.0676395	0.0761985	0.887676	0.374715	0.708533	2140.62	0.0673813	0.0760929	0.885514	0.37588	0.739489
Arhgap30	153.711	-0.0359565	0.169586	-0.212025	0.832088	0.952494	153.711	-0.0047658	0.168735	-0.0282443	0.977467	0.994069
Arhgap31	6748.77	-0.238145	0.0779965	-3.05328	0.00226356	0.0306229	6748.77	-0.167456	0.0779377	-2.14858	0.0316673	0.221525
Arhgap32	9490.89	-0.228924	0.0834982	-2.74167	0.00611285	0.0624884	9490.89	-0.147123	0.0834556	-1.7629	0.0779181	0.356264
Arhgap33	1603.85	0.141932	0.0999281	1.42034	0.155508	0.477163	1603.85	0.172731	0.0997921	1.73091	0.0834674	0.370861
Arhgap35	14905.3	-0.0109182	0.0645065	-0.169257	0.865594	0.963616	14905.3	-0.0295559	0.0644913	-0.458293	0.646742	0.892356
Arhgap36	39.6916	0.380667	0.403192	0.944133	0.345102	0.684688	39.6916	-0.489701	0.411492	-1.19006	0.234021	0.60883
Arhgap39	3427.96	-0.113086	0.0664784	-1.7011	0.0889241	0.355065	3427.96	0.00116763	0.0663166	0.0176068	0.985952	0.996455
Arhgap4	237.24	-0.239643	0.117951	-2.03172	0.0421818	0.233238	237.24	-0.278738	0.117526	-2.37172	0.0177055	0.157008
Arhgap40	11.5553	0.0743441	0.557952	0.133245	0.894	NA	11.5553	0.133536	0.55396	0.241057	0.809511	NA
Arhgap42	909.053	-0.0257651	0.0713223	-0.361248	0.717914	0.911116	909.053	0.00659722	0.070964	0.0929657	0.925931	0.985507
Arhgap44	11905.6	0.0810285	0.0560737	1.44503	0.148448	0.46726	11905.6	0.0942743	0.0560445	1.68213	0.092543	0.392403
Arhgap45	224.917	-0.160022	0.153622	-1.04167	0.297566	0.644247	224.917	-0.311162	0.153855	-2.02243	0.0431318	0.26459
Arhgap5	48065	-0.266107	0.0486679	-5.46781	4.5563e-08	3.04668e-06	48065	-0.223039	0.0486565	-4.58396	4.56261e-06	0.000398882
Arhgap6	301.367	-0.107054	0.134566	-0.795545	0.426296	0.74704	301.367	-0.0172595	0.133711	-0.12908	0.897294	0.978471
Arhgap9	47.342	-0.352068	0.267662	-1.31534	0.188394	0.525364	47.342	-0.518352	0.26852	-1.9304	0.0535571	0.295733
Arhgdia	10992.2	0.0435598	0.0361733	1.2042	0.228513	0.575118	10992.2	0.0391159	0.0361313	1.0826	0.278984	0.657264
Arhgdib	148.226	-0.00409584	0.13863	-0.0295452	0.97643	0.993394	148.226	-0.0816429	0.138404	-0.589889	0.555265	0.851922
Arhgdig	279.751	0.164839	0.20088	0.820584	0.411883	0.736741	279.751	-0.220958	0.201741	-1.09525	0.273406	0.651177
Arhgef1	4116.36	0.057328	0.0482537	1.18805	0.234813	0.581007	4116.36	0.183072	0.0480642	3.8089	0.000139588	0.00565248
Arhgef10	4455.55	-0.0996741	0.0619782	-1.60821	0.107789	0.394778	4455.55	-0.113734	0.0619209	-1.83676	0.0662457	0.328338
Arhgef10l	6355.49	0.24824	0.0622002	3.99099	6.57986e-05	0.00181858	6355.49	0.221871	0.0621681	3.56888	0.000358506	0.0115122
Arhgef11	7213.89	0.0606446	0.0613754	0.988092	0.323108	0.667393	7213.89	0.117714	0.061316	1.91979	0.0548842	0.298714
Arhgef12	20107.5	0.0108677	0.0787669	0.137973	0.890262	0.972187	20107.5	-0.0178815	0.0787588	-0.227041	0.820392	0.954059
Arhgef15	1665.71	0.319322	0.0634431	5.03321	4.82338e-07	2.54225e-05	1665.71	0.271087	0.063358	4.27865	1.88033e-05	0.00121697
Arhgef16	37.9867	0.226342	0.457776	0.494437	0.620998	0.863491	37.9867	-0.40007	0.463227	-0.863659	0.387775	0.748045
Arhgef17	8649.38	0.113629	0.0385566	2.94706	0.00320806	0.0393747	8649.38	0.113932	0.0385051	2.95887	0.0030877	0.0519741
Arhgef18	4884.26	-0.0183333	0.0364236	-0.503337	0.614727	0.860729	4884.26	0.0203425	0.036289	0.560569	0.575092	0.860292
Arhgef19	1794.63	-0.186683	0.060124	-3.10496	0.00190304	0.027143	1794.63	0.00211256	0.0596503	0.0354158	0.971748	0.993509
Arhgef2	12205.8	-0.135082	0.0485675	-2.78133	0.00541364	0.0575808	12205.8	-0.0191867	0.0485022	-0.395585	0.692411	0.912654
Arhgef25	6702.47	0.107476	0.0575584	1.86724	0.0618675	0.290451	6702.47	0.146603	0.0574976	2.54972	0.0107811	0.114737
Arhgef26	4088.16	-0.0716474	0.0504017	-1.42153	0.155164	0.476883	4088.16	-0.0214754	0.0502701	-0.427201	0.669233	0.903383
Arhgef28	773.306	0.141483	0.102845	1.37568	0.16892	0.498869	773.306	-0.0551558	0.103035	-0.535311	0.592435	0.866936
Arhgef3	6799.19	-0.149166	0.0548445	-2.71981	0.006532	0.0659719	6799.19	-0.0119093	0.054732	-0.217592	0.827747	0.956363
Arhgef33	16232.6	-0.464915	0.0608823	-7.63628	2.2358e-14	5.63663e-12	16232.6	-0.283075	0.0608282	-4.65368	3.2607e-06	0.000307611
Arhgef37	1640.25	-0.340931	0.0826995	-4.12253	3.74731e-05	0.00114209	1640.25	-0.29108	0.0824962	-3.5284	0.000418074	0.0128801
Arhgef38	49.7872	-0.0749644	0.238849	-0.313857	0.75363	0.926845	49.7872	-0.0908477	0.237579	-0.382389	0.702173	0.915792
Arhgef39	55.4113	-1.09424	0.247906	-4.41394	1.01504e-05	0.000368906	55.4113	-0.534457	0.236639	-2.25853	0.0239126	0.189148
Arhgef4	3887.5	0.0550192	0.0547958	1.00408	0.315341	0.660122	3887.5	0.0386546	0.0547259	0.706331	0.479982	0.807051
Arhgef40	2514.39	0.123751	0.0487037	2.5409	0.0110566	0.0963888	2514.39	0.201842	0.0484642	4.16476	3.11683e-05	0.00181975
Arhgef5	374.612	-0.165868	0.162893	-1.01826	0.308553	0.653755	374.612	-0.113326	0.162444	-0.697629	0.485409	0.810023
Arhgef6	942.731	0.113628	0.0811867	1.39958	0.161638	0.485902	942.731	0.0493349	0.0810984	0.608334	0.542966	0.845622
Arhgef7	21365.6	-0.114358	0.0467014	-2.44871	0.0143369	0.115438	21365.6	-0.0575128	0.0466733	-1.23224	0.217859	0.591711
Arhgef9	26598.8	0.0181153	0.0484102	0.374204	0.708253	0.908055	26598.8	0.0378702	0.048394	0.782539	0.433898	0.782969
Arid1a	9912.12	-0.0810549	0.0508126	-1.59517	0.110674	0.400577	9912.12	-0.0692843	0.0507726	-1.3646	0.172378	0.532441
Arid1b	8183.04	-0.00599293	0.0689933	-0.0868625	0.930781	0.982279	8183.04	0.0860626	0.0689353	1.24845	0.211865	0.583974
Arid2	6123.76	0.00890792	0.0480481	0.185396	0.852919	0.958673	6123.76	-0.00917557	0.0479984	-0.191164	0.848397	0.962793
Arid3a	943.297	-0.119314	0.0675289	-1.76686	0.0772518	0.328668	943.297	-0.0351722	0.0670162	-0.524831	0.599701	0.86948
Arid3b	466.28	-0.127392	0.0850463	-1.49791	0.134157	0.443789	466.28	-0.00902911	0.0840836	-0.107382	0.914486	0.982813
Arid4a	5335.21	0.0435676	0.0674723	0.64571	0.518467	0.804034	5335.21	0.102259	0.0673979	1.51725	0.129204	0.467405
Arid4b	8957.27	0.0555507	0.0445475	1.247	0.212398	0.5554	8957.27	0.019959	0.0445186	0.448329	0.653915	0.895605
Arid5a	991.577	-0.0514932	0.0642671	-0.801238	0.422994	0.74475	991.577	-0.0708543	0.0640384	-1.10643	0.268539	0.646722
Arid5b	3412.62	-0.0535787	0.0999853	-0.535866	0.592051	0.846882	3412.62	-0.297454	0.100054	-2.97292	0.00294984	0.0503644
Arih1	13013.2	-0.0050416	0.0441603	-0.114166	0.909106	0.977401	13013.2	-0.052251	0.0441434	-1.18367	0.236546	0.612663
Arih2	5379.96	-0.0333608	0.0437974	-0.761706	0.446235	0.759889	5379.96	-0.0112786	0.0437064	-0.258054	0.796365	0.947348
Arl1	13330.5	0.0257018	0.0405596	0.633681	0.526289	0.808391	13330.5	0.0435339	0.0405216	1.07434	0.282671	0.659381
Arl10	818.63	0.292101	0.0851752	3.42942	0.00060488	0.01133	818.63	0.0789782	0.0854142	0.92465	0.355148	0.722788
Arl11	34.4913	0.0577317	0.332358	0.173703	0.862099	0.962195	34.4913	0.0589786	0.330647	0.178373	0.85843	NA
Arl13b	1354.78	-0.00372557	0.0607377	-0.0613387	0.951089	0.987471	1354.78	0.0187854	0.0604822	0.310594	0.756109	0.931285
Arl14ep	5375.54	-0.00827004	0.0332052	-0.249059	0.803315	0.944705	5375.54	-0.0421164	0.0331371	-1.27098	0.203737	0.573887
Arl15	3153.8	-0.0401125	0.0639975	-0.626782	0.530802	0.810843	3153.8	0.118567	0.0637803	1.859	0.0630278	0.320085
Arl16	1131.08	0.113059	0.0542585	2.08372	0.0371861	0.215369	1131.08	0.0686297	0.0540963	1.26866	0.204563	0.574857
Arl2	2143.84	0.019195	0.0769587	0.249419	0.803037	0.944606	2143.84	-0.0201225	0.0768908	-0.261702	0.793551	0.945894
Arl2bp	11034.3	0.0846789	0.0521404	1.62406	0.104364	0.38847	11034.3	0.0852602	0.05211	1.63616	0.101807	0.411753
Arl3	6872.29	-0.198738	0.0537731	-3.69587	0.000219139	0.00507857	6872.29	-0.14436	0.0536963	-2.68846	0.00717819	0.0891164
Arl4a	5926.4	-0.00469895	0.0477366	-0.098435	0.921587	0.979665	5926.4	-0.030354	0.0476895	-0.636491	0.524457	0.834751
Arl4c	12526.8	-0.00759213	0.0738078	-0.102864	0.918071	0.979042	12526.8	-0.0295797	0.0737925	-0.400849	0.688531	0.91238
Arl4d	729.168	0.0816813	0.164934	0.495237	0.620433	0.863444	729.168	-0.156655	0.16511	-0.948794	0.342725	0.712086
Arl5a	16967.6	-0.18802	0.0604831	-3.10863	0.00187954	0.0268695	16967.6	-0.205862	0.060468	-3.40448	0.00066289	0.0180291
Arl5b	4348.86	-0.133605	0.079859	-1.67301	0.0943253	0.367683	4348.86	-0.0758542	0.0797779	-0.950818	0.341697	0.71153
Arl5c	165.001	0.0926808	0.159816	0.579921	0.561968	0.829975	165.001	-0.188521	0.160925	-1.17149	0.241403	0.618053
Arl6	2860.1	0.0187099	0.0603339	0.310106	0.75648	0.927985	2860.1	-0.0271898	0.0602764	-0.451085	0.651928	0.89466
Arl6ip1	22867.9	0.0765579	0.0899209	0.851391	0.394552	0.723416	22867.9	0.0444194	0.0899149	0.494017	0.621295	0.880453
Arl6ip4	2668.19	0.0760241	0.0649126	1.17118	0.241528	0.590015	2668.19	0.104352	0.0647859	1.61072	0.107241	0.424238
Arl6ip5	10559.2	-0.00884449	0.050886	-0.17381	0.862015	0.962195	10559.2	0.034215	0.0508391	0.673007	0.500943	0.821039
Arl6ip6	1492.4	0.0131156	0.0488046	0.268737	0.788132	0.938689	1492.4	0.043412	0.0484965	0.895157	0.370703	0.735242
Arl8a	10870.5	0.10508	0.0611135	1.71943	0.0855369	0.347047	10870.5	0.0862645	0.0610923	1.41203	0.15794	0.511398
Arl8b	17314.2	-0.0815207	0.0447602	-1.82128	0.068565	0.306603	17314.2	-0.0314027	0.0447258	-0.702116	0.482607	0.808282
Arl9	13.4561	-0.960262	0.421543	-2.27797	0.0227283	NA	13.4561	-0.861594	0.41316	-2.08538	0.037035	NA
Armc1	8322.22	-0.0230715	0.0324887	-0.710137	0.477619	0.779301	8322.22	-0.0502403	0.03244	-1.54872	0.12145	0.452155
Armc10	1115.64	0.174928	0.058574	2.98644	0.00282249	0.0359184	1115.64	0.167791	0.0583311	2.87654	0.00402065	0.0622673
Armc2	312.862	0.166119	0.146056	1.13736	0.255386	0.604784	312.862	-0.0288612	0.146393	-0.197149	0.843711	0.961959
Armc3	60.4309	-0.482574	0.366581	-1.31642	0.188035	0.524833	60.4309	-0.628707	0.366945	-1.71336	0.086647	0.378356
Armc4	138.257	0.127667	0.183108	0.697221	0.485665	0.785076	138.257	0.0891114	0.182699	0.487751	0.625727	0.882092
Armc5	990.925	0.00819117	0.0652171	0.125598	0.90005	0.974896	990.925	0.0294995	0.0648889	0.454615	0.649386	0.893153
Armc6	1447.13	0.0365243	0.0642356	0.568599	0.569628	0.834595	1447.13	-0.0289567	0.0641639	-0.451292	0.651779	0.894627
Armc7	488.103	-0.00441487	0.0753363	-0.0586022	0.953269	0.987471	488.103	0.0712204	0.0745129	0.955813	0.339167	0.710519
Armc8	9420.71	0.148548	0.0377299	3.93714	8.24594e-05	0.00220396	9420.71	0.160591	0.0376765	4.26237	2.0227e-05	0.00127738
Armc9	1315.1	-0.024316	0.0556933	-0.436606	0.662397	0.885566	1315.1	0.0071893	0.0553807	0.129816	0.896712	0.978311
Armcx1	7820.53	0.226673	0.037674	6.0167	1.78006e-09	1.75708e-07	7820.53	0.170417	0.0376474	4.52667	5.99198e-06	0.000492878
Armcx2	4932.67	0.135364	0.0380372	3.55874	0.00037264	0.00778497	4932.67	0.0661148	0.0380057	1.7396	0.081929	0.366966
Armcx3	6111.85	0.189131	0.0463446	4.08097	4.48475e-05	0.00132806	6111.85	0.118674	0.0463249	2.56178	0.0104137	0.11208
Armcx4	6621.69	0.171858	0.0718027	2.39347	0.0166896	0.128883	6621.69	0.112045	0.0717871	1.5608	0.118572	0.448755
Armcx5	1267.95	0.208233	0.0856581	2.43097	0.0150583	0.119341	1267.95	0.295139	0.0853761	3.45693	0.000546372	0.0157299
Armcx6	434.977	0.258627	0.0955065	2.70796	0.0067699	0.0675996	434.977	0.318436	0.0948833	3.35608	0.000790558	0.0204662
Armh1	27.0982	-0.250386	0.322049	-0.777479	0.436876	0.754207	27.0982	-0.208285	0.319089	-0.652749	0.513918	NA
Armh3	1536.19	0.0365687	0.0458332	0.797864	0.42495	0.74573	1536.19	0.0798413	0.0454796	1.75554	0.0791671	0.359612
Armh4	16256	-0.270714	0.0512791	-5.27923	1.29729e-07	7.75713e-06	16256	-0.192643	0.0512399	-3.75963	0.000170163	0.00653581
Armt1	2047.43	-0.186481	0.048347	-3.85715	0.000114717	0.00297244	2047.43	-0.103535	0.0480063	-2.15669	0.0310299	0.21955
Arnt	6771.65	-0.0477723	0.0647566	-0.737721	0.460684	0.769705	6771.65	0.0294953	0.064687	0.455969	0.648412	0.892627
Arnt2	8115.14	0.0554479	0.0730057	0.759501	0.447553	0.760918	8115.14	0.016274	0.072987	0.222971	0.823558	0.955184
Arntl	3119.22	-0.0845557	0.0727628	-1.16207	0.245206	0.593328	3119.22	-0.216007	0.0727822	-2.96786	0.00299884	0.0509441
Arntl2	368.778	0.129222	0.122794	1.05235	0.292638	0.640861	368.778	0.130671	0.122418	1.06742	0.285783	0.66217
Arpc1a	5779.31	0.00726459	0.0474311	0.153161	0.878271	0.968304	5779.31	-0.0396576	0.0473946	-0.836755	0.40273	0.760149
Arpc1b	914.38	0.0608685	0.0930585	0.654088	0.513055	0.801566	914.38	-0.0626034	0.0930938	-0.672477	0.50128	0.821085
Arpc2	9413.98	0.0827295	0.04856	1.70366	0.0884453	0.353857	9413.98	0.0359639	0.0485388	0.740932	0.458735	0.79751
Arpc3	4441.77	-0.0181347	0.0517152	-0.350664	0.725841	0.914554	4441.77	0.0166853	0.0516127	0.323278	0.746485	0.927934
Arpc4	6194.37	-0.0686177	0.0742273	-0.924427	0.355264	0.693922	6194.37	-0.0766257	0.074191	-1.03282	0.30169	0.676276
Arpc5	6105.78	0.0735085	0.0365729	2.00992	0.0444399	0.239408	6105.78	0.0546024	0.0365091	1.49559	0.134762	0.475044
Arpc5l	7654.67	-0.0899249	0.0466025	-1.92962	0.0536545	0.267569	7654.67	-0.0787917	0.0465461	-1.69277	0.0904997	0.387081
Arpin	1889.48	-0.0608422	0.056733	-1.07243	0.283527	0.633546	1889.48	-0.0221734	0.0565027	-0.392431	0.694739	0.913194
Arpp19	6667.84	-0.0187176	0.0384712	-0.486534	0.626589	0.866284	6667.84	-0.0890394	0.0384478	-2.31585	0.0205664	0.172572
Arpp21	7072.5	-0.0315779	0.0836293	-0.377593	0.705733	0.907498	7072.5	0.0687468	0.0835709	0.822617	0.410726	0.765838
Arr3	38.0683	-0.204233	0.313641	-0.651169	0.514938	0.802764	38.0683	-0.238485	0.312563	-0.762999	0.445464	0.788352
Arrb1	27632.1	-0.172006	0.0564833	-3.04525	0.00232489	0.0312098	27632.1	-0.0824685	0.0564612	-1.46062	0.144119	0.488927
Arrb2	3423.43	-0.05925	0.0596128	-0.993913	0.320265	0.664835	3423.43	0.0176451	0.0594614	0.296749	0.766658	0.93511
Arrdc1	805.62	0.276686	0.080993	3.41617	0.000635085	0.0118166	805.62	0.258664	0.0807816	3.20201	0.00136471	0.0298662
Arrdc2	734.974	0.0861481	0.144215	0.597359	0.550268	0.823389	734.974	-0.14292	0.144413	-0.989661	0.32234	0.695135
Arrdc3	7409.4	-0.251579	0.0622983	-4.0383	5.38409e-05	0.00154532	7409.4	-0.16384	0.0622241	-2.63306	0.00846186	0.0986705
Arrdc4	562.973	0.0738727	0.0879017	0.840401	0.400683	0.727721	562.973	0.0472712	0.0876375	0.539395	0.589615	0.866677
Arsa	2610.99	-0.0260011	0.0514883	-0.504991	0.613565	0.86007	2610.99	0.0566558	0.0512489	1.1055	0.268942	0.646902
Arsb	2508	0.127825	0.0629504	2.03057	0.0422983	0.233674	2508	0.0443501	0.0629277	0.704779	0.480948	0.807399
Arsg	2427.01	-0.0675331	0.112353	-0.601078	0.547788	0.821704	2427.01	-0.220976	0.112384	-1.96625	0.0492696	0.28315
Arsi	31.8616	-0.725359	0.394355	-1.83935	0.065863	0.300352	31.8616	-0.36637	0.387334	-0.945874	0.344213	NA
Arsk	1615.25	-0.0938236	0.058614	-1.6007	0.109443	0.398082	1615.25	-0.0774781	0.058398	-1.32673	0.1846	0.546633
Art3	297.517	-0.137346	0.129845	-1.05777	0.29016	0.638697	297.517	-0.103395	0.129208	-0.800223	0.423581	0.775464
Artn	18.9666	0.462661	0.371956	1.24386	0.213551	0.556667	18.9666	0.0560526	0.378566	0.148066	0.882291	NA
Arv1	575.058	-0.141043	0.0843497	-1.67212	0.094501	0.367949	575.058	-0.283071	0.0844796	-3.35076	0.0008059	0.0207669
Arvcf	2839.34	-0.0779322	0.0603556	-1.29122	0.196629	0.535398	2839.34	-0.00543373	0.060176	-0.0902973	0.928051	0.985507
Arxes1	3372.99	0.210173	0.0618976	3.39549	0.000685057	0.0125134	3372.99	0.243262	0.0617918	3.9368	8.25756e-05	0.00376734
Arxes2	6484.61	0.0984951	0.0496581	1.98346	0.0473158	0.24919	6484.61	0.0890598	0.049609	1.79524	0.0726161	0.345159
As3mt	1068.78	0.154847	0.0775386	1.99703	0.0458222	0.244463	1068.78	0.0285248	0.0775795	0.367684	0.713109	0.918394
Asah1	7218.55	0.0207078	0.0430729	0.480763	0.630685	0.869224	7218.55	0.0913782	0.042979	2.12611	0.0334938	0.228557
Asah2	1433.55	0.0192304	0.111646	0.172244	0.863246	0.962625	1433.55	-0.0901311	0.11165	-0.807265	0.419514	0.773037
Asap1	5099.71	-0.0588451	0.0656814	-0.895917	0.370297	0.70597	5099.71	-0.0466982	0.0656208	-0.711637	0.476689	0.80646
Asap2	4829.6	-0.0326478	0.0708196	-0.461	0.644799	0.87601	4829.6	0.0607107	0.0707239	0.858419	0.390661	0.750187
Asap3	594.591	-0.0088492	0.0830024	-0.106614	0.915095	0.978059	594.591	0.0824535	0.0823324	1.00147	0.316599	0.69048
Asb1	3264.39	0.119526	0.0433479	2.75736	0.00582706	0.0606988	3264.39	0.0772472	0.0432753	1.78502	0.0742586	0.347915
Asb10	9.85555	0.202675	0.481701	0.420748	0.673939	NA	9.85555	0.363365	0.473129	0.768003	0.442485	NA
Asb11	33.9263	-0.255069	0.314719	-0.810466	0.417673	0.740555	33.9263	-0.18991	0.311738	-0.609198	0.542393	NA
Asb13	5541.58	0.0898677	0.0448922	2.00185	0.0453005	0.242852	5541.58	0.136075	0.0447917	3.03795	0.00238196	0.0431857
Asb14	109.14	-0.28003	0.189645	-1.4766	0.139783	0.4529	109.14	0.11427	0.185212	0.616966	0.537257	0.841647
Asb16	67.2412	0.393438	0.285561	1.37777	0.168273	0.497828	67.2412	-0.320081	0.29097	-1.10005	0.271312	0.649075
Asb18	117.799	0.338399	0.148227	2.28297	0.0224319	0.156211	117.799	0.212068	0.148407	1.42896	0.153015	0.50475
Asb2	50.2662	-0.125948	0.280218	-0.449462	0.653098	0.880998	50.2662	0.287169	0.273918	1.04837	0.294466	0.671446
Asb3	1465.42	-0.0627888	0.0675123	-0.930035	0.352353	0.691001	1465.42	-0.031271	0.0672797	-0.46479	0.642082	0.890488
Asb4	73.6828	-0.545082	0.235536	-2.31421	0.0206559	0.147858	73.6828	-0.355692	0.232187	-1.53192	0.125543	0.459717
Asb5	40.2534	0.504803	0.261506	1.93036	0.0535617	0.267321	40.2534	0.710898	0.256863	2.76761	0.00564691	0.0769103
Asb6	2027.04	0.03872	0.0886297	0.436874	0.662203	0.885469	2027.04	-0.0386666	0.0886036	-0.4364	0.662547	0.899228
Asb7	2064.47	0.0497707	0.0577322	0.862095	0.388635	0.719913	2064.47	0.0779401	0.0575451	1.35442	0.175603	0.535468
Asb8	3116.01	-0.0485552	0.0700107	-0.69354	0.487971	0.786558	3116.01	0.00139941	0.0698888	0.0200234	0.984025	0.995857
Ascc1	1100.3	-0.0283514	0.081404	-0.348279	0.72763	0.915475	1100.3	-0.0831959	0.0813051	-1.02326	0.306187	0.680704
Ascc2	1743.34	-0.00438556	0.0655558	-0.0668981	0.946663	0.985819	1743.34	-0.108118	0.0655529	-1.64933	0.09908	0.406396
Ascc3	2861.93	-0.0282128	0.0605385	-0.46603	0.641194	0.874571	2861.93	-0.024458	0.060434	-0.404706	0.685694	0.910544
Ascl1	233.106	-0.237293	0.147617	-1.60749	0.107947	0.395106	233.106	0.0937076	0.145316	0.644855	0.519021	0.830562
Ascl4	26.9055	-0.248925	0.371339	-0.670345	0.502638	0.795151	26.9055	0.306167	0.360339	0.849665	0.395512	NA
Asf1a	1086.59	-0.0500052	0.0685522	-0.729447	0.465728	0.77285	1086.59	-0.0966772	0.068419	-1.41302	0.157651	0.510958
Asf1b	72.1422	0.368416	0.175139	2.10356	0.0354164	0.208761	72.1422	0.0973049	0.177157	0.549258	0.582828	0.86383
Asgr1	744.757	-0.0660035	0.123721	-0.533485	0.593698	0.84705	744.757	-0.204571	0.123782	-1.65267	0.098398	0.404493
Ash1l	16191	-0.0259708	0.0788587	-0.329334	0.741903	0.921481	16191	0.0208391	0.078839	0.264325	0.79153	0.945407
Ash2l	4884.36	0.0181245	0.0447481	0.405034	0.685453	0.896339	4884.36	0.0446529	0.0446487	1.0001	0.317264	0.690937
Asic1	7961.25	-0.00202389	0.0340209	-0.0594895	0.952562	0.987471	7961.25	0.0945915	0.0338977	2.7905	0.00526273	0.0741578
Asic2	3638.66	0.224462	0.0747233	3.00391	0.00266533	0.0344352	3638.66	0.0761589	0.0747486	1.01887	0.308266	0.682321
Asic3	43.6026	-0.28865	0.224641	-1.28494	0.198815	0.537861	43.6026	-0.205002	0.221219	-0.926693	0.354086	0.721854
Asic4	64.7988	1.16629	0.36595	3.18702	0.00143749	0.0219817	64.7988	0.152538	0.371927	0.41013	0.681711	0.908861
Asic5	9.89936	-0.805404	0.585521	-1.37553	0.168966	NA	9.89936	-0.762606	0.580031	-1.31477	0.188588	NA
Asl	1291.44	0.39504	0.0959444	4.11739	3.83191e-05	0.0011643	1291.44	0.266946	0.0959715	2.78152	0.00541057	0.075288
Asna1	5695.67	0.0979547	0.0457289	2.14207	0.0321875	0.196624	5695.67	0.0454065	0.0456954	0.993676	0.32038	0.693327
Asns	8436.69	-0.0397458	0.0381015	-1.04316	0.296876	0.644076	8436.69	-0.0851724	0.0380693	-2.2373	0.0252667	0.194923
Asnsd1	91.4316	0.124675	0.17701	0.704341	0.481221	0.782221	91.4316	-0.0926882	0.178167	-0.520232	0.602902	0.870906
Aspa	2235.39	-0.0450801	0.0908687	-0.496101	0.619823	0.863173	2235.39	-0.0793388	0.0908079	-0.873699	0.382282	0.743495
Aspdh	87.3024	-0.599862	0.211477	-2.83653	0.00456064	0.0511933	87.3024	-0.398736	0.208229	-1.9149	0.0555059	0.300824
Aspg	202.168	-0.100348	0.158186	-0.634368	0.525841	0.808391	202.168	-0.233388	0.158331	-1.47405	0.140467	0.484684
Asph	38123.8	-0.143328	0.0449539	-3.18833	0.00143096	0.0219178	38123.8	-0.0332934	0.0449321	-0.740972	0.458711	0.79751
Asphd1	1580.17	0.0287318	0.0679944	0.422561	0.672615	0.890587	1580.17	0.162082	0.0676282	2.39666	0.0165453	0.150887
Asphd2	3909.48	0.0731279	0.0595425	1.22816	0.219386	0.5643	3909.48	0.0804235	0.0594636	1.35248	0.176221	0.536176
Aspm	35.4088	-0.231525	0.295692	-0.782996	0.43363	0.752656	35.4088	-0.281542	0.29466	-0.955479	0.339336	NA
Aspn	163.63	-0.240391	0.156782	-1.53328	0.125207	0.428634	163.63	-0.0882403	0.154996	-0.569307	0.569148	0.858107
Asprv1	84.4004	0.409566	0.222071	1.8443	0.0651391	0.298437	84.4004	0.313523	0.221992	1.41232	0.157857	0.511228
Aspscr1	1590.59	0.0819238	0.0930461	0.880465	0.378608	0.711975	1590.59	0.0706592	0.0929406	0.760262	0.447098	0.789628
Asrgl1	25019.8	-0.00996371	0.0360393	-0.276468	0.782188	0.936759	25019.8	0.0143752	0.0360148	0.399148	0.689784	0.912654
Ass1	758.482	0.175398	0.100653	1.74259	0.0814045	0.338861	758.482	0.022042	0.100756	0.218767	0.826832	0.95621
Aste1	478.208	0.0543587	0.0778811	0.69797	0.485196	0.784919	478.208	0.0818438	0.0773067	1.05869	0.289741	0.667675
Astn1	7860.38	0.187733	0.0782614	2.3988	0.016449	0.127386	7860.38	0.103727	0.0782556	1.32549	0.18501	0.547069
Astn2	11092.8	-0.113458	0.0950253	-1.19398	0.232486	0.578959	11092.8	-0.014624	0.0949941	-0.153946	0.877652	0.97368
Asxl1	4253.32	0.104804	0.04907	2.13581	0.0326949	0.198553	4253.32	0.123152	0.0489733	2.51469	0.0119138	0.121748
Asxl2	4567	-0.01488	0.0672626	-0.221223	0.824919	0.950667	4567	-0.0605362	0.0672298	-0.900436	0.367888	0.732448
Asxl3	478.186	0.407237	0.148744	2.73784	0.00618444	0.0630475	478.186	-0.222094	0.149908	-1.48154	0.138463	0.48131
Atad1	13565.8	0.0259068	0.0394233	0.657145	0.511087	0.800105	13565.8	0.021448	0.0393916	0.544481	0.586111	0.865136
Atad2	1549.55	-0.161293	0.0895702	-1.80074	0.0717435	0.314042	1549.55	-0.0554181	0.0893136	-0.620489	0.534936	0.840376
Atad2b	4763.77	0.030547	0.0709055	0.430813	0.666604	0.887692	4763.77	0.0189355	0.0708602	0.267224	0.789297	0.944712
Atad3a	3755.7	-0.0390141	0.0424554	-0.918943	0.358125	0.695502	3755.7	0.0175297	0.0422827	0.414584	0.678447	0.906441
Atad3aos	79.5708	-0.18013	0.217776	-0.827136	0.40816	0.733536	79.5708	-0.124035	0.216174	-0.573771	0.566123	0.856313
Atad5	1250.22	0.0530921	0.0781601	0.679274	0.496964	0.791815	1250.22	0.184373	0.0777595	2.37107	0.0177367	0.157111
Atat1	1704.25	-0.0652836	0.0547114	-1.19323	0.232777	0.578959	1704.25	-0.0427594	0.0544783	-0.784888	0.432519	0.782233
Atcay	9941.4	0.0321202	0.0506933	0.633618	0.52633	0.808391	9941.4	0.0163264	0.0506636	0.322252	0.747262	0.928199
Atcayos	130.55	0.32333	0.183219	1.76472	0.0776113	0.329539	130.55	0.050522	0.184294	0.274138	0.783978	0.941953
Ate1	10581.6	0.0312295	0.0376927	0.828529	0.407371	0.732945	10581.6	0.0366273	0.0376465	0.972929	0.330589	0.702848
Atf1	1707.69	0.0357117	0.0520217	0.686477	0.492412	0.78901	1707.69	0.0165165	0.0518583	0.318493	0.750111	0.928918
Atf2	9575.18	0.0112972	0.0509402	0.221774	0.82449	0.950667	9575.18	-0.0104974	0.050911	-0.206192	0.836641	0.959082
Atf3	121.836	0.0375326	0.193037	0.194433	0.845837	0.956298	121.836	-0.389443	0.195488	-1.99216	0.0463533	0.275056
Atf4	12961.6	0.00394196	0.0540413	0.0729435	0.941851	0.984685	12961.6	0.0247401	0.0540114	0.458054	0.646914	0.892427
Atf5	2054.07	0.0448834	0.0948016	0.473446	0.635895	0.871917	2054.07	-0.0667886	0.0948065	-0.704473	0.481138	0.807399
Atf6	7062.26	-0.0325754	0.0514905	-0.632648	0.526963	0.808672	7062.26	-0.000123601	0.0514261	-0.00240347	0.998082	0.999594
Atf6b	5882.6	-0.00472936	0.0554614	-0.0852731	0.932044	0.982438	5882.6	0.0657748	0.0553729	1.18785	0.234892	0.609889
Atf7	4239.35	-0.248188	0.0890974	-2.78558	0.00534326	0.0571254	4239.35	-0.183276	0.0890177	-2.05887	0.0395064	0.253235
Atf7ip	11954.7	0.0524163	0.0703442	0.74514	0.456187	0.766388	11954.7	0.0915861	0.0703155	1.3025	0.192745	0.558367
Atg10	696.8	0.196561	0.0691067	2.84431	0.00445075	0.0503232	696.8	0.0519074	0.0692395	0.749679	0.453448	0.793427
Atg101	1223.59	0.0155033	0.0984955	0.157401	0.874929	0.966659	1223.59	-0.0163627	0.0983944	-0.166297	0.867923	0.970354
Atg12	5959.75	-0.0895366	0.0370856	-2.41432	0.0157647	0.12347	5959.75	-0.0796741	0.0369961	-2.15358	0.0312732	0.220618
Atg13	8186.53	-0.0517026	0.0436179	-1.18535	0.235879	0.582314	8186.53	-0.0244103	0.0435549	-0.560451	0.575172	0.860292
Atg14	1985.38	-0.00245943	0.0598672	-0.0410815	0.967231	0.991616	1985.38	0.0140704	0.0596961	0.2357	0.813666	0.952171
Atg16l1	4803.16	-0.0522549	0.0381107	-1.37114	0.170333	0.500666	4803.16	-0.0261449	0.0379898	-0.688209	0.491321	0.813654
Atg16l2	2513.55	-0.0789103	0.0741327	-1.06445	0.287127	0.636861	2513.55	-0.0194088	0.0739884	-0.262322	0.793073	0.945729
Atg2a	4618.79	0.0413272	0.042356	0.975709	0.329209	0.673023	4618.79	0.188305	0.042145	4.46803	7.89438e-06	0.000621794
Atg2b	6489.97	-0.124921	0.0719071	-1.73725	0.0823428	0.341299	6489.97	-0.13927	0.0718734	-1.93772	0.0526576	0.293275
Atg3	6420.4	0.0201903	0.0513251	0.393381	0.694038	0.900478	6420.4	-0.0122997	0.0512884	-0.239814	0.810474	0.951486
Atg4a	894.068	-0.0429764	0.0907386	-0.473628	0.635765	0.871863	894.068	0.130828	0.0901531	1.45118	0.14673	0.493594
Atg4b	6093.87	-0.00536069	0.0325344	-0.16477	0.869125	0.96499	6093.87	-0.0231814	0.0324609	-0.714134	0.475145	0.805479
Atg4c	3284.56	-0.0320882	0.0492297	-0.651806	0.514526	0.802345	3284.56	-0.0223191	0.0491088	-0.454482	0.649482	0.893153
Atg4d	3568.04	0.00357649	0.045543	0.0785299	0.937407	0.983362	3568.04	-0.0075413	0.0454466	-0.165938	0.868206	0.970433
Atg5	2292.61	0.0166249	0.0492681	0.337437	0.735787	0.919106	2292.61	-0.092904	0.0492739	-1.88546	0.0593677	0.31088
Atg7	1867.64	-0.0464673	0.0728467	-0.637879	0.523553	0.806966	1867.64	-0.0286568	0.0726924	-0.39422	0.693419	0.912959
Atg9a	4536.98	0.0091805	0.061296	0.149773	0.880944	0.969518	4536.98	0.0529485	0.0612077	0.865062	0.387005	0.747486
Atg9b	59.9511	0.424177	0.336337	1.26117	0.207249	0.548665	59.9511	-0.0932186	0.339823	-0.274315	0.783842	0.941953
Atic	2141.03	-0.0164268	0.05878	-0.279463	0.77989	0.936149	2141.03	-0.0407879	0.0586706	-0.695202	0.486929	0.810399
Atl1	5664.97	0.00703387	0.0504137	0.139523	0.889037	0.971632	5664.97	-0.00842263	0.0503608	-0.167246	0.867177	0.970134
Atl2	23273.5	-0.469536	0.0454083	-10.3403	4.63041e-25	3.92659e-22	23273.5	-0.360754	0.0453692	-7.95152	1.8424e-15	2.05096e-12
Atl3	5125.05	0.0432324	0.0613851	0.704282	0.481257	0.782221	5125.05	-0.0322263	0.0613691	-0.525122	0.599498	0.869413
Atm	2824.67	-0.10667	0.10198	-1.04599	0.295567	0.643298	2824.67	-0.160693	0.10195	-1.57619	0.114981	0.441065
Atmin	4589.69	0.0758151	0.0501205	1.51266	0.130367	0.438628	4589.69	0.0263443	0.05008	0.526044	0.598858	0.869314
Atn1	698.079	-0.0969769	0.175675	-0.552025	0.580931	0.840998	698.079	-0.0673943	0.175495	-0.384025	0.70096	0.915211
Atoh7	947.867	-0.440764	0.103102	-4.27504	1.91101e-05	0.000631006	947.867	-0.387051	0.102785	-3.76565	0.000166118	0.00645005
Atoh8	258.554	0.120618	0.129018	0.934886	0.349847	0.688548	258.554	0.00824172	0.129051	0.063864	0.949079	0.990589
[truncated: 18,251 more rows]

## Sheet: Brainstem
gene_name	SCA1_baseMean	SCA1_log2FoldChange	SCA1_lfcSE	SCA1_stat	SCA1_pvalue	SCA1_padj	SCA1_AXH_baseMean	SCA1_AXH_log2FoldChange	SCA1_AXH_lfcSE	SCA1_AXH_stat	SCA1_AXH_pvalue	SCA1_AXH_padj
0610005C13Rik	33.8449	-0.0997424	0.230311	-0.433077	0.664959	0.999864	33.8449	-0.105707	0.251326	-0.420597	0.67405	0.999932
0610009B22Rik	1811.42	0.0470906	0.110748	0.425205	0.670687	0.999864	1811.42	0.0439086	0.119697	0.366831	0.713745	0.999932
0610009E02Rik	43.6356	-0.0895451	0.316904	-0.282562	0.777512	0.999864	43.6356	0.278323	0.337934	0.823601	0.410166	0.999932
0610009L18Rik	204.159	0.10484	0.157466	0.665797	0.505541	0.999864	204.159	0.260944	0.169391	1.54048	0.123443	0.999932
0610010F05Rik	6892.64	0.0900601	0.0428242	2.10302	0.0354639	0.641306	6892.64	0.0803198	0.0463049	1.73459	0.0828142	0.999932
0610010K14Rik	69.8887	-0.12523	0.220233	-0.568625	0.569611	0.999864	69.8887	0.13736	0.235422	0.583463	0.559582	0.999932
0610012G03Rik	2059.49	-0.081915	0.145104	-0.564526	0.572396	0.999864	2059.49	-0.00243811	0.156732	-0.0155559	0.987589	0.999932
0610030E20Rik	1737.1	0.0125212	0.0743655	0.168373	0.86629	0.999864	1737.1	-0.025593	0.0805062	-0.317901	0.75056	0.999932
0610038B21Rik	11.0012	0.232749	0.479518	0.485381	0.627406	NA	11.0012	0.473414	0.509617	0.928961	0.35291	0.999932
0610040B10Rik	212.938	0.268437	0.14735	1.82177	0.0684899	0.806552	212.938	0.203655	0.159843	1.27409	0.20263	0.999932
0610040F04Rik	144.608	-0.0843089	0.153602	-0.54888	0.583088	0.999864	144.608	-0.0545088	0.166462	-0.327454	0.743324	0.999932
0610040J01Rik	213.94	-0.0900133	0.155116	-0.580295	0.561715	0.999864	213.94	0.0266433	0.167318	0.159237	0.873482	0.999932
0610043K17Rik	68.2208	-0.307012	0.200244	-1.53319	0.125229	0.926177	68.2208	-0.224612	0.216753	-1.03625	0.300084	0.999932
1010001B22Rik	32.4072	0.087739	0.296953	0.295464	0.767639	0.999864	32.4072	-0.212265	0.329364	-0.644468	0.519272	0.999932
1110002E22Rik	22.2128	0.447229	0.421135	1.06196	0.288253	0.999864	22.2128	0.388808	0.456241	0.852198	0.394104	0.999932
1110002J07Rik	42.7346	-0.0453339	0.258748	-0.175205	0.860919	0.999864	42.7346	-0.211629	0.284491	-0.743886	0.456945	0.999932
1110002L01Rik	280.025	-0.158385	0.126816	-1.24893	0.211691	0.999864	280.025	0.0401985	0.136321	0.294881	0.768085	0.999932
1110003F10Rik	38.2985	0.208098	0.320335	0.649625	0.515934	0.999864	38.2985	0.481412	0.341937	1.4079	0.159162	0.999932
1110004F10Rik	6637.04	0.144172	0.0812864	1.77363	0.0761247	0.830532	6637.04	0.128432	0.0878259	1.46235	0.143646	0.999932
1110006O24Rik	36.4546	-0.166631	0.294346	-0.566107	0.571321	0.999864	36.4546	0.0315121	0.315789	0.0997884	0.920512	0.999932
1110008P14Rik	3873.88	-0.167154	0.107673	-1.55242	0.120563	0.916435	3873.88	-0.0274257	0.116274	-0.235871	0.813533	0.999932
1110012L19Rik	920.646	0.111227	0.111256	0.999735	0.317439	0.999864	920.646	0.0812429	0.120355	0.675027	0.499659	0.999932
1110013H19Rik	37.4314	0.241125	0.291257	0.827877	0.40774	0.999864	37.4314	-0.268028	0.326675	-0.820473	0.411946	0.999932
1110015O18Rik	325.309	0.187022	0.145472	1.28562	0.198575	0.999864	325.309	-0.0225927	0.158275	-0.142743	0.886493	0.999932
1110017D15Rik	150.703	0.336731	0.289125	1.16466	0.244157	0.999864	150.703	0.274061	0.312684	0.876481	0.380769	0.999932
1110018N20Rik	63.2936	-0.35774	0.229908	-1.55601	0.119705	0.914501	63.2936	-0.287424	0.249092	-1.15389	0.248545	0.999932
1110019D14Rik	206.121	-0.111807	0.122613	-0.911872	0.361836	0.999864	206.121	-0.175355	0.133785	-1.31073	0.18995	0.999932
1110020A21Rik	83.7762	0.0704896	0.177789	0.396478	0.691752	0.999864	83.7762	0.135606	0.191992	0.70631	0.479996	0.999932
1110025M09Rik	73.6854	0.50185	0.212113	2.36596	0.0179834	0.501173	73.6854	0.540136	0.228489	2.36395	0.0180814	0.999932
1110032A03Rik	2756.32	0.0029485	0.0885855	0.0332843	0.973448	0.999864	2756.32	0.0168061	0.0957355	0.175547	0.86065	0.999932
1110032F04Rik	374.001	-0.116589	0.0826402	-1.4108	0.158304	0.973359	374.001	-0.0554114	0.0894598	-0.6194	0.535653	0.999932
1110035H17Rik	20.6917	0.653597	0.421519	1.55058	0.121003	0.916444	20.6917	0.0994112	0.467766	0.212523	0.831699	0.999932
1110038B12Rik	499.698	0.12806	0.0946701	1.3527	0.176151	0.999864	499.698	0.226967	0.10205	2.22409	0.0261426	0.999932
1110038F14Rik	1029.34	0.0475874	0.109958	0.432778	0.665176	0.999864	1029.34	0.11099	0.118771	0.934492	0.35005	0.999932
1110046J04Rik	245.449	-0.00386956	0.133463	-0.0289934	0.97687	0.999864	245.449	0.131267	0.143727	0.913312	0.361078	0.999932
1110051M20Rik	7040.44	0.022536	0.0624379	0.360935	0.718148	0.999864	7040.44	0.0205777	0.0674759	0.304964	0.760394	0.999932
1110059E24Rik	2405.89	0.141152	0.0940895	1.50019	0.133566	0.936551	2405.89	0.038346	0.101777	0.376764	0.706349	0.999932
1110059G10Rik	1181.21	0.0861811	0.108911	0.791302	0.428768	0.999864	1181.21	0.0178432	0.117859	0.151394	0.879665	0.999932
1110065P20Rik	679.331	-0.129359	0.146193	-0.884853	0.376236	0.999864	679.331	0.149094	0.157463	0.946853	0.343714	0.999932
1190007I07Rik	549.962	0.0134537	0.0909812	0.147874	0.882443	0.999864	549.962	0.144586	0.0980008	1.47536	0.140116	0.999932
1300002E11Rik	412.184	-0.033949	0.139551	-0.243273	0.807794	0.999864	412.184	-0.0554514	0.151102	-0.366981	0.713633	0.999932
1300014J16Rik	69.16	-0.291079	0.187558	-1.55194	0.120676	0.916435	69.16	-0.12884	0.201653	-0.638918	0.522876	0.999932
1300017J02Rik	30.1065	-0.416547	0.342768	-1.21524	0.224273	0.999864	30.1065	-0.383109	0.372491	-1.02851	0.303712	0.999932
1500002C15Rik	176.119	0.186008	0.122566	1.51762	0.129111	0.930417	176.119	0.0659863	0.134093	0.492094	0.622653	0.999932
1500002F19Rik	12.1829	0.539328	0.434965	1.23994	0.214999	NA	12.1829	0.624666	0.465958	1.3406	0.180049	0.999932
1500004A13Rik	5829.53	0.0953522	0.0571513	1.66842	0.095233	0.872503	5829.53	0.11563	0.0617547	1.87241	0.0611498	0.999932
1500009C09Rik	8049.59	-0.0880506	0.112	-0.786167	0.431769	0.999864	8049.59	0.0112268	0.120969	0.0928068	0.926057	0.999932
1500009L16Rik	964.989	-0.0590733	0.129741	-0.455316	0.648882	0.999864	964.989	-0.0500117	0.14026	-0.356565	0.721417	0.999932
1500011B03Rik	2814.92	0.0204835	0.102103	0.200617	0.840998	0.999864	2814.92	0.0566113	0.110308	0.513209	0.607805	0.999932
1500012K07Rik	27.8106	-0.520135	0.328628	-1.58274	0.11348	0.906508	27.8106	0.307447	0.337394	0.911239	0.36217	0.999932
1500015A07Rik	449.961	0.0878991	0.103614	0.848333	0.396253	0.999864	449.961	0.105531	0.11211	0.941309	0.346546	0.999932
1500015L24Rik	159.756	0.288322	0.1882	1.53199	0.125524	0.926862	159.756	0.471741	0.202247	2.3325	0.0196745	0.999932
1500026H17Rik	335.518	-0.14141	0.0892298	-1.58479	0.113015	0.906417	335.518	-0.0942243	0.0967109	-0.974288	0.329914	0.999932
1500035N22Rik	15.4792	-0.432053	0.40208	-1.07455	0.282578	NA	15.4792	-0.0503695	0.424104	-0.118767	0.90546	0.999932
1520401A03Rik	31.24	0.0365589	0.286872	0.12744	0.898592	0.999864	31.24	0.185289	0.307773	0.602031	0.547153	0.999932
1600002K03Rik	199.167	-0.0273343	0.203127	-0.134567	0.892954	0.999864	199.167	-0.036265	0.219907	-0.164911	0.869014	0.999932
1600012H06Rik	1631.03	-0.000908403	0.060563	-0.0149993	0.988033	0.999864	1631.03	-0.0728635	0.0657458	-1.10826	0.26775	0.999932
1600014C10Rik	2986.28	0.0821206	0.0563441	1.45748	0.144983	0.956884	2986.28	0.0611719	0.0609622	1.00344	0.315649	0.999932
1600014C23Rik	11.2789	-0.529735	0.57987	-0.91354	0.360959	NA	11.2789	-0.226658	0.619772	-0.365712	0.71458	0.999932
1600020E01Rik	452.158	0.0352454	0.124585	0.282902	0.777252	0.999864	452.158	-0.0180101	0.135046	-0.133362	0.893907	0.999932
1600023N17Rik	73.2948	0.110177	0.203873	0.540417	0.58891	0.999864	73.2948	-0.0625005	0.223655	-0.279451	0.779899	0.999932
1700001C02Rik	29.8195	0.254461	0.480363	0.529725	0.596302	0.999864	29.8195	-0.00566268	0.523491	-0.0108172	0.991369	0.999932
1700001G11Rik	38.4729	-0.0738917	0.255957	-0.288688	0.77282	0.999864	38.4729	0.292144	0.269869	1.08254	0.279013	0.999932
1700001G17Rik	38.4828	0.257062	0.286701	0.896623	0.36992	0.999864	38.4828	0.0304143	0.314751	0.0966298	0.92302	0.999932
1700001J03Rik	16.1296	-0.701521	0.412829	-1.6993	0.0892626	NA	16.1296	-1.15091	0.47446	-2.42573	0.0152778	0.999932
1700001K19Rik	244.366	0.0107959	0.148768	0.0725686	0.942149	0.999864	244.366	0.257578	0.159702	1.61286	0.106774	0.999932
1700001L05Rik	108.573	0.0462608	0.181525	0.254845	0.798843	0.999864	108.573	-0.0844566	0.198232	-0.426049	0.670072	0.999932
1700001L19Rik	476.494	0.244154	0.107409	2.27312	0.0230189	0.550705	476.494	0.264525	0.116079	2.27884	0.0226764	0.999932
1700001O22Rik	146.138	-0.608931	0.14872	-4.09447	4.23131e-05	0.0103442	146.138	-0.512662	0.161186	-3.18056	0.0014699	0.34972
1700001P01Rik	19.3139	-0.670061	0.378552	-1.77006	0.0767166	0.831441	19.3139	-0.335124	0.402052	-0.833533	0.404544	0.999932
1700003D09Rik	14.4548	-0.136013	0.513544	-0.264852	0.791123	NA	14.4548	-0.108222	0.556587	-0.194438	0.845833	0.999932
1700003E16Rik	964.483	-0.040109	0.079093	-0.507111	0.612077	0.999864	964.483	-0.0510936	0.0856864	-0.596285	0.550985	0.999932
1700003F12Rik	62.66	-0.107529	0.267295	-0.402285	0.687474	0.999864	62.66	0.143072	0.286491	0.499394	0.617502	0.999932
1700003M07Rik	570.91	-0.112633	0.171602	-0.65636	0.511592	0.999864	570.91	-0.0287601	0.185357	-0.155161	0.876694	0.999932
1700007F19Rik	48.5467	-0.489331	0.257762	-1.89838	0.0576454	0.772593	48.5467	-0.0460938	0.272831	-0.168946	0.865839	0.999932
1700007J10Rik	60.765	-0.402244	0.363738	-1.10586	0.268786	0.999864	60.765	-0.265336	0.392715	-0.675646	0.499265	0.999932
1700007K13Rik	398.377	-0.30937	0.18886	-1.6381	0.101402	0.884938	398.377	-0.426375	0.204726	-2.08266	0.0372821	0.999932
1700007L15Rik	52.5409	-0.086055	0.302758	-0.284237	0.776229	0.999864	52.5409	0.0421541	0.326346	0.12917	0.897223	0.999932
1700008J07Rik	138.781	-0.0872074	0.219708	-0.396924	0.691424	0.999864	138.781	-0.217122	0.23897	-0.908572	0.363576	0.999932
1700008O03Rik	244.575	-0.321137	0.120138	-2.67308	0.00751594	0.308841	244.575	-0.120466	0.129047	-0.933505	0.350559	0.999932
1700010I14Rik	135.504	0.246594	0.141438	1.74347	0.0812508	0.842295	135.504	0.117798	0.154598	0.761963	0.446082	0.999932
1700010L04Rik	11.279	-0.535256	0.502738	-1.06468	0.287021	NA	11.279	-0.376789	0.542017	-0.695162	0.486954	0.999932
1700012B09Rik	65.2217	0.171451	0.292743	0.585669	0.558098	0.999864	65.2217	-0.17245	0.320998	-0.537229	0.591109	0.999932
1700012D14Rik	194.164	-0.218347	0.127403	-1.71382	0.0865613	0.858326	194.164	-0.120078	0.137626	-0.872494	0.382939	0.999932
1700013F07Rik	70.4254	0.0112804	0.471964	0.0239011	0.980932	0.999864	70.4254	-0.00872089	0.510339	-0.0170884	0.986366	0.999932
1700014D04Rik	23.8971	0.503942	0.34041	1.4804	0.138768	0.94365	23.8971	0.350766	0.371472	0.944259	0.345037	0.999932
1700016A09Rik	13.6051	-0.585981	0.393497	-1.48916	0.136445	NA	13.6051	-0.729823	0.440329	-1.65745	0.0974287	0.999932
1700016C15Rik	20.3088	-0.394625	0.530529	-0.743833	0.456977	0.999864	20.3088	-0.414882	0.575999	-0.720283	0.471351	0.999932
1700016K19Rik	75.3985	0.018177	0.397892	0.0456831	0.963563	0.999864	75.3985	0.0764477	0.429849	0.177848	0.858842	0.999932
1700016P03Rik	125.247	0.0200914	0.252922	0.0794371	0.936685	0.999864	125.247	-0.0732174	0.274387	-0.26684	0.789592	0.999932
1700017B05Rik	794.279	0.0632032	0.0570081	1.10867	0.267573	0.999864	794.279	0.0482043	0.0619487	0.778133	0.43649	0.999932
1700017G19Rik	26.8004	0.0332511	0.380607	0.0873635	0.930383	0.999864	26.8004	0.059583	0.411961	0.144633	0.885001	0.999932
1700017M07Rik	12.2845	0.323976	0.508077	0.637651	0.523701	NA	12.2845	0.482855	0.544503	0.886781	0.375197	0.999932
1700017N19Rik	14.0361	0.32869	0.456009	0.720798	0.471034	NA	14.0361	0.1164	0.501735	0.231994	0.816543	0.999932
1700018A04Rik	15.5397	0.044612	0.390752	0.11417	0.909103	NA	15.5397	-0.182334	0.433291	-0.420812	0.673893	0.999932
1700018A14Rik	22.4776	0.242908	0.420679	0.57742	0.563656	0.999864	22.4776	-0.0601684	0.461533	-0.130366	0.896277	0.999932
1700018G05Rik	39.7338	-0.151795	0.241067	-0.629681	0.528904	0.999864	39.7338	-0.215716	0.264158	-0.816619	0.414146	0.999932
1700018L02Rik	110.699	-0.206428	0.158714	-1.30063	0.193386	0.999864	110.699	-0.0348465	0.170471	-0.204413	0.838031	0.999932
1700019A02Rik	36.5963	-0.0087171	0.252269	-0.0345548	0.972435	0.999864	36.5963	-0.467195	0.285486	-1.63649	0.101736	0.999932
1700019D03Rik	1589.18	0.00303079	0.0592357	0.051165	0.959194	0.999864	1589.18	-0.0143368	0.0641846	-0.223368	0.823249	0.999932
1700020A23Rik	9.71387	0.781353	0.536046	1.45762	0.144945	NA	9.71387	0.0876662	0.604211	0.145092	0.884638	0.999932
1700020D05Rik	86.8347	-0.268449	0.377655	-0.710831	0.477189	0.999864	86.8347	-0.327255	0.409068	-0.800002	0.42371	0.999932
1700020G03Rik	15.181	-0.0282697	0.393772	-0.0717919	0.942767	NA	15.181	-0.0985833	0.430769	-0.228854	0.818982	0.999932
1700020L24Rik	65.7112	-0.0707498	0.257733	-0.274508	0.783694	0.999864	65.7112	0.281655	0.274517	1.026	0.30489	0.999932
1700021F05Rik	2043.01	0.0293109	0.10107	0.290006	0.771812	0.999864	2043.01	0.0361955	0.109235	0.331355	0.740377	0.999932
1700021N21Rik	19.6277	-0.0362386	0.403748	-0.0897553	0.928482	0.999864	19.6277	0.00762146	0.437128	0.0174353	0.986089	0.999932
1700022H01Rik	17.1789	-0.255524	0.370421	-0.68982	0.490307	0.999864	17.1789	-0.640189	0.419292	-1.52683	0.126802	0.999932
1700022N22Rik	62.7248	-0.156637	0.211773	-0.739645	0.459516	0.999864	62.7248	-0.0427181	0.228358	-0.187066	0.851609	0.999932
1700023F06Rik	204.088	0.0121849	0.220812	0.0551822	0.955993	0.999864	204.088	-0.0734019	0.239347	-0.306676	0.75909	0.999932
1700023H06Rik	41.4765	-0.348104	0.370835	-0.938701	0.347884	0.999864	41.4765	-0.287004	0.401395	-0.715015	0.4746	0.999932
1700024G13Rik	34.8233	-0.350587	0.47332	-0.740697	0.458877	0.999864	34.8233	-0.351549	0.513185	-0.685034	0.493322	0.999932
1700025F24Rik	36.5732	-0.121019	0.272361	-0.444332	0.656803	0.999864	36.5732	0.0511204	0.29225	0.17492	0.861142	0.999932
1700025G04Rik	8870.77	0.0408399	0.103885	0.393126	0.694226	0.999864	8870.77	0.0353518	0.112225	0.315008	0.752756	0.999932
1700026J14Rik	22.0876	-0.359984	0.343349	-1.04845	0.294432	0.999864	22.0876	-0.51028	0.379955	-1.343	0.179271	0.999932
1700027A07Rik	35.7149	-0.348696	0.278577	-1.2517	0.210678	0.999864	35.7149	-0.0504219	0.296692	-0.169947	0.865052	0.999932
1700027H10Rik	13.51	0.308257	0.533441	0.577865	0.563355	NA	13.51	0.871204	0.561315	1.55208	0.120644	0.999932
1700028E10Rik	135.187	-0.0070009	0.136217	-0.0513951	0.959011	0.999864	135.187	-0.0865884	0.148995	-0.581148	0.561141	0.999932
1700028J19Rik	75.0938	0.198875	0.202524	0.98198	0.326109	0.999864	75.0938	-0.0836323	0.223447	-0.374283	0.708194	0.999932
1700028K03Rik	102.098	-0.0769251	0.179468	-0.428628	0.668194	0.999864	102.098	-0.0891021	0.195005	-0.456922	0.647727	0.999932
1700028P14Rik	98.6583	0.00877771	0.303524	0.0289193	0.976929	0.999864	98.6583	-0.160716	0.329524	-0.487721	0.625748	0.999932
1700029I15Rik	138.086	0.0248365	0.167361	0.1484	0.882027	0.999864	138.086	-0.140786	0.183074	-0.769011	0.441887	0.999932
1700029J07Rik	483.941	0.0235865	0.134198	0.175759	0.860483	0.999864	483.941	-0.200936	0.145979	-1.37648	0.168674	0.999932
1700030C10Rik	17.7855	-0.14846	0.502443	-0.295476	0.767631	0.999864	17.7855	-0.208027	0.546866	-0.380399	0.703649	0.999932
1700030J22Rik	423.546	-0.137823	0.11987	-1.14977	0.250239	0.999864	423.546	-0.0612261	0.12953	-0.47268	0.636442	0.999932
1700030K09Rik	678.495	-0.0263745	0.070926	-0.37186	0.709997	0.999864	678.495	0.12091	0.0762848	1.58498	0.11297	0.999932
1700034H15Rik	179.137	-0.131794	0.140059	-0.940988	0.346711	0.999864	179.137	0.0315973	0.150634	0.209762	0.833853	0.999932
1700034P13Rik	28.7351	0.124682	0.380204	0.327935	0.742961	0.999864	28.7351	0.319405	0.407881	0.783085	0.433577	0.999932
1700036A12Rik	12.4756	-0.0607642	0.52402	-0.115958	0.907686	NA	12.4756	-0.559986	0.588686	-0.951248	0.341479	0.999932
1700037C18Rik	261.828	0.121513	0.137607	0.883039	0.377215	0.999864	261.828	0.135789	0.148879	0.912077	0.361728	0.999932
1700037H04Rik	2889.22	-0.042036	0.0971558	-0.432665	0.665258	0.999864	2889.22	-0.0243064	0.104988	-0.231515	0.816915	0.999932
1700039E22Rik	11.0681	-0.701995	0.539893	-1.30025	0.193516	NA	11.0681	-0.21944	0.570037	-0.384957	0.700269	0.999932
1700040D17Rik	2028.5	-0.178665	0.0906943	-1.96997	0.0488418	0.7217	2028.5	-0.177356	0.0980757	-1.80836	0.0705504	0.999932
1700041G16Rik	24.1088	0.162631	0.362709	0.448377	0.653881	0.999864	24.1088	0.370512	0.38788	0.955224	0.339465	0.999932
1700047K16Rik	21.951	-0.552265	0.378171	-1.46036	0.144192	0.955654	21.951	0.165526	0.392153	0.422096	0.672955	0.999932
1700047M11Rik	4063.98	0.00899269	0.0748463	0.120149	0.904365	0.999864	4063.98	-0.0638812	0.0809506	-0.789138	0.430031	0.999932
1700048M11Rik	59.4088	0.105865	0.220068	0.481057	0.630476	0.999864	59.4088	-0.0777399	0.241887	-0.32139	0.747915	0.999932
1700048O20Rik	343.67	-0.195465	0.238768	-0.818639	0.412992	0.999864	343.67	-0.194139	0.258188	-0.75193	0.452093	0.999932
1700052K11Rik	415.973	-0.0376748	0.0919092	-0.409913	0.68187	0.999864	415.973	-0.00688665	0.0995458	-0.0691808	0.944846	0.999932
1700055D18Rik	45.0045	0.0479779	0.301391	0.159188	0.873521	0.999864	45.0045	0.170325	0.324621	0.524688	0.5998	0.999932
1700056E22Rik	27.5914	0.00438357	0.345864	0.0126743	0.989888	0.999864	27.5914	-0.482132	0.387854	-1.24308	0.213839	0.999932
1700056N10Rik	94.8019	0.0406973	0.178742	0.227687	0.81989	0.999864	94.8019	0.180084	0.192103	0.937434	0.348535	0.999932
1700058P15Rik	42.8089	-0.0712482	0.279653	-0.254773	0.798898	0.999864	42.8089	-0.328764	0.308699	-1.065	0.286877	0.999932
1700060J05Rik	46.0505	-0.0222583	0.383537	-0.0580344	0.953721	0.999864	46.0505	0.0417222	0.414391	0.100683	0.919802	0.999932
1700061G19Rik	65.9354	0.311192	0.223723	1.39097	0.164235	0.983222	65.9354	0.231328	0.243193	0.951213	0.341496	0.999932
1700063D05Rik	693.706	0.0810279	0.237656	0.340947	0.733144	0.999864	693.706	0.278976	0.256516	1.08756	0.27679	0.999932
1700065J18Rik	41.7732	-0.0364712	0.28223	-0.129225	0.897179	0.999864	41.7732	0.255209	0.300614	0.848959	0.395904	0.999932
1700066M21Rik	3758.46	-0.00146853	0.0447162	-0.0328412	0.973801	0.999864	3758.46	0.00781445	0.0483809	0.161519	0.871684	0.999932
1700067K01Rik	149.982	-0.0455353	0.145366	-0.313245	0.754094	0.999864	149.982	-0.0221583	0.157564	-0.140631	0.888162	0.999932
1700071M16Rik	262.182	-0.228501	0.292547	-0.781075	0.434759	0.999864	262.182	-0.151329	0.316055	-0.478806	0.632076	0.999932
1700081N11Rik	39.7807	-0.0777139	0.319329	-0.243366	0.807722	0.999864	39.7807	-0.038423	0.345718	-0.11114	0.911506	0.999932
1700084E18Rik	41.2043	-0.31185	0.231957	-1.34443	0.178809	0.999864	41.2043	-0.431109	0.256395	-1.68142	0.0926804	0.999932
1700086L19Rik	311.969	-0.0384686	0.154806	-0.248496	0.803751	0.999864	311.969	0.113269	0.166877	0.678759	0.49729	0.999932
1700086O06Rik	156.309	0.117998	0.177856	0.663447	0.507044	0.999864	156.309	0.263003	0.191391	1.37417	0.16939	0.999932
1700086P04Rik	31.9491	-0.047949	0.273225	-0.175493	0.860693	0.999864	31.9491	0.0819765	0.293748	0.279071	0.78019	0.999932
1700087I21Rik	576.589	0.0615221	0.100662	0.611172	0.541086	0.999864	576.589	0.0253443	0.109092	0.23232	0.81629	0.999932
1700088E04Rik	82.4148	0.135675	0.225577	0.601459	0.547535	0.999864	82.4148	0.0126905	0.245657	0.0516595	0.9588	0.999932
1700093K21Rik	13.0336	0.730582	0.470203	1.55376	0.120242	NA	13.0336	0.871789	0.501532	1.73825	0.0821663	0.999932
1700095J03Rik	28.3876	-0.0561621	0.282378	-0.19889	0.842349	0.999864	28.3876	-0.165394	0.310706	-0.532316	0.594507	0.999932
1700096K18Rik	258.055	-0.00949934	0.12686	-0.0748805	0.94031	0.999864	258.055	0.0572139	0.137067	0.417415	0.676375	0.999932
1700101I11Rik	84.0497	0.0708216	0.222685	0.318036	0.750458	0.999864	84.0497	0.248403	0.239096	1.03892	0.29884	0.999932
1700102H20Rik	16.497	0.00721374	0.366779	0.0196678	0.984308	NA	16.497	0.0226316	0.39817	0.0568391	0.954673	0.999932
1700102P08Rik	63.5571	0.0192342	0.223883	0.0859116	0.931537	0.999864	63.5571	-0.10543	0.244927	-0.430454	0.666866	0.999932
1700105P06Rik	28.536	-0.25252	0.308719	-0.81796	0.41338	0.999864	28.536	0.0411084	0.328663	0.125078	0.900462	0.999932
1700109G14Rik	33.487	0.192606	0.320751	0.600484	0.548184	0.999864	33.487	0.311139	0.345027	0.901781	0.367173	0.999932
1700109H08Rik	316.055	0.0721622	0.251124	0.287357	0.773839	0.999864	316.055	0.0888776	0.271364	0.327522	0.743273	0.999932
1700109K24Rik	138.937	0.0880624	0.400236	0.220026	0.825851	0.999864	138.937	-0.0512097	0.433046	-0.118254	0.905866	0.999932
1700110C19Rik	42.7055	0.0414054	0.350321	0.118193	0.905915	0.999864	42.7055	0.229798	0.376673	0.610072	0.541814	0.999932
1700112D23Rik	47.7103	-0.107235	0.250416	-0.428227	0.668486	0.999864	47.7103	-0.215351	0.274092	-0.785687	0.432051	0.999932
1700112J16Rik	203.872	0.00599372	0.14739	0.0406657	0.967562	0.999864	203.872	-0.0615622	0.160253	-0.384155	0.700863	0.999932
1700113A16Rik	55.2351	0.221064	0.249387	0.88643	0.375386	0.999864	55.2351	0.312963	0.268583	1.16524	0.243924	0.999932
1700120C14Rik	70.8505	0.132872	0.213937	0.621082	0.534546	0.999864	70.8505	0.110107	0.232214	0.474162	0.635384	0.999932
1700121C08Rik	28.9318	-0.109743	0.259845	-0.422339	0.672778	0.999864	28.9318	-0.413021	0.293038	-1.40944	0.158704	0.999932
1700122H20Rik	13.8879	-0.279374	0.387665	-0.720659	0.471119	NA	13.8879	-0.158717	0.418178	-0.379544	0.704284	0.999932
1700123L14Rik	12.1567	0.08589	0.449331	0.191151	0.848408	NA	12.1567	0.127258	0.486044	0.261825	0.793457	0.999932
1700123M08Rik	115.304	-0.045527	0.129564	-0.351386	0.725299	0.999864	115.304	-0.221579	0.143765	-1.54125	0.123255	0.999932
1700123O20Rik	1198	0.0283825	0.112954	0.251275	0.801602	0.999864	1198	0.0963081	0.122003	0.78939	0.429884	0.999932
1700124L16Rik	36.0855	-0.0577827	0.438518	-0.131768	0.895168	0.999864	36.0855	0.284459	0.469726	0.605585	0.544791	0.999932
1700125G02Rik	50.2997	-0.1729	0.368558	-0.469125	0.63898	0.999864	50.2997	-0.7069	0.406618	-1.73849	0.0821254	0.999932
1700125H03Rik	36.3206	-0.268556	0.479304	-0.560305	0.575272	0.999864	36.3206	-0.0584678	0.516354	-0.113232	0.909847	0.999932
1700126G02Rik	87.2007	-0.13211	0.336929	-0.392101	0.694983	0.999864	87.2007	-0.109057	0.364395	-0.299282	0.764725	0.999932
1810009A15Rik	13.1961	0.268974	0.381354	0.705314	0.480615	NA	13.1961	-0.137468	0.430433	-0.31937	0.749446	0.999932
1810010H24Rik	237.296	0.0755489	0.160206	0.471573	0.637232	0.999864	237.296	0.0707933	0.173432	0.408191	0.683133	0.999932
1810010K12Rik	111.947	0.0666828	0.206644	0.322693	0.746928	0.999864	111.947	0.0187203	0.224258	0.0834768	0.933472	0.999932
1810012K08Rik	122.553	-0.133802	0.178963	-0.747653	0.454669	0.999864	122.553	-0.0986001	0.193839	-0.50867	0.610984	0.999932
1810012K16Rik	23.57	-0.152754	0.349204	-0.437435	0.661796	0.999864	23.57	0.349135	0.366073	0.953732	0.340219	0.999932
1810013D15Rik	11.9022	-0.441121	0.476271	-0.926198	0.354343	NA	11.9022	-1.32079	0.565039	-2.33753	0.0194118	0.999932
1810013L24Rik	7605.89	-0.0102189	0.0818131	-0.124906	0.900598	0.999864	7605.89	-0.0889478	0.0884213	-1.00596	0.314437	0.999932
1810014B01Rik	493.008	-0.0601368	0.128815	-0.466845	0.640611	0.999864	493.008	-0.142639	0.139726	-1.02085	0.307326	0.999932
1810020O05Rik	15.8344	0.509077	0.446127	1.1411	0.253828	NA	15.8344	0.00403399	0.498663	0.00808962	0.993545	0.999932
1810021B22Rik	218.085	0.0397287	0.134971	0.294349	0.768491	0.999864	218.085	0.0608522	0.146116	0.416465	0.67707	0.999932
1810024B03Rik	73.8245	0.0389492	0.207175	0.188001	0.850876	0.999864	73.8245	0.0210532	0.225028	0.0935579	0.92546	0.999932
1810026B05Rik	1763.54	0.031875	0.110956	0.287276	0.773901	0.999864	1763.54	0.050246	0.119903	0.419057	0.675175	0.999932
1810028F09Rik	10.9728	0.541889	0.550328	0.984666	0.324788	NA	10.9728	0.908275	0.578225	1.5708	0.11623	0.999932
1810030O07Rik	2392.18	0.0755717	0.0568037	1.3304	0.183386	0.999864	2392.18	0.019938	0.0615423	0.323973	0.745959	0.999932
1810034E14Rik	40.1094	0.253555	0.316747	0.800499	0.423422	0.999864	40.1094	0.0467251	0.34635	0.134907	0.892685	0.999932
1810037I17Rik	5007.11	0.00207399	0.129638	0.0159983	0.987236	0.999864	5007.11	0.00954451	0.140047	0.0681521	0.945665	0.999932
1810044D09Rik	48.0663	0.0607947	0.240441	0.252847	0.800386	0.999864	48.0663	0.0588393	0.260946	0.225485	0.821602	0.999932
1810055G02Rik	1091.99	0.0727561	0.0906409	0.802685	0.422157	0.999864	1091.99	-0.0264213	0.0982607	-0.26889	0.788015	0.999932
1810058I24Rik	1666.92	0.021401	0.107626	0.198846	0.842383	0.999864	1666.92	0.0357709	0.116317	0.30753	0.75844	0.999932
1810059C17Rik	13.3253	-0.0932706	0.542832	-0.171822	0.863577	NA	13.3253	-0.23324	0.594661	-0.392223	0.694894	0.999932
1810059H22Rik	97.2263	0.376607	0.178013	2.11562	0.0343772	0.635946	97.2263	0.308085	0.1933	1.59382	0.110976	0.999932
1810062G17Rik	23.517	-0.481095	0.335999	-1.43184	0.15219	0.962822	23.517	0.178168	0.348079	0.511862	0.608747	0.999932
1810062O18Rik	113.284	0.0188722	0.361638	0.0521854	0.958381	0.999864	113.284	-0.105056	0.391679	-0.268219	0.788531	0.999932
2010001A14Rik	944.99	0.0165955	0.13684	0.121276	0.903472	0.999864	944.99	0.040707	0.147884	0.275262	0.783115	0.999932
2010001K21Rik	70.7422	0.563827	0.35053	1.6085	0.107726	0.895012	70.7422	0.0248937	0.382944	0.0650061	0.948169	0.999932
2010007H06Rik	162.421	0.0315959	0.166625	0.189623	0.849604	0.999864	162.421	0.0865657	0.180068	0.480739	0.630702	0.999932
2010013B24Rik	12.6222	-0.198078	0.382548	-0.517785	0.604608	NA	12.6222	-0.363401	0.424714	-0.855637	0.392199	0.999932
2010109A12Rik	15.259	-0.391802	0.390202	-1.0041	0.31533	NA	15.259	0.132868	0.405823	0.327404	0.743362	0.999932
2010204K13Rik	421.479	0.154803	0.158063	0.979381	0.327392	0.999864	421.479	0.19182	0.170766	1.12329	0.261313	0.999932
2010300C02Rik	1406.33	-0.114345	0.117822	-0.970491	0.331802	0.999864	1406.33	-0.0435627	0.127283	-0.342249	0.732163	0.999932
2010315B03Rik	1752.65	-0.0338955	0.0537077	-0.631111	0.527968	0.999864	1752.65	0.00151275	0.0581069	0.026034	0.97923	0.999932
2010320M18Rik	445.59	0.106197	0.124994	0.849618	0.395537	0.999864	445.59	0.11452	0.135202	0.847035	0.396976	0.999932
2200002D01Rik	28.4628	0.61003	0.29181	2.0905	0.0365725	0.646817	28.4628	0.31565	0.321359	0.982233	0.325985	0.999932
2210011C24Rik	234.268	-0.0341026	0.15056	-0.226506	0.820808	0.999864	234.268	0.0671757	0.162458	0.413495	0.679244	0.999932
2210016F16Rik	1183.48	0.0851556	0.114209	0.745614	0.4559	0.999864	1183.48	0.00530908	0.123587	0.042958	0.965735	0.999932
2210016L21Rik	8069.39	-0.0172093	0.0934322	-0.18419	0.853864	0.999864	8069.39	0.0776942	0.100912	0.769921	0.441347	0.999932
2210406H18Rik	19.8481	-0.574963	0.41992	-1.36922	0.170931	0.99486	19.8481	-0.407532	0.452741	-0.900144	0.368043	0.999932
2210406O10Rik	228.263	0.0255798	0.116184	0.220166	0.825742	0.999864	228.263	0.0674717	0.125708	0.536731	0.591453	0.999932
2210408F21Rik	351.078	-0.122082	0.0830431	-1.47011	0.141533	0.950951	351.078	-0.0981444	0.0901984	-1.0881	0.276553	0.999932
2210408I21Rik	1090.33	0.0513331	0.106601	0.481547	0.630128	0.999864	1090.33	0.0458505	0.115269	0.397771	0.690799	0.999932
2210411M09Rik	47.4035	-0.452371	0.38005	-1.19029	0.233931	0.999864	47.4035	0.0864299	0.40522	0.213291	0.8311	0.999932
2210412B16Rik	44.5378	-0.115194	0.266626	-0.432044	0.665709	0.999864	44.5378	0.0815728	0.285944	0.285276	0.775433	0.999932
2300009A05Rik	494.099	0.0557822	0.106332	0.524606	0.599857	0.999864	494.099	0.0849253	0.114991	0.738541	0.460186	0.999932
2310001H17Rik	45.0709	0.11493	0.267939	0.428942	0.667966	0.999864	45.0709	0.31539	0.286845	1.09951	0.271545	0.999932
2310001K24Rik	12.8447	-0.884132	0.417124	-2.11959	0.0340406	NA	12.8447	-0.379635	0.435394	-0.871933	0.383245	0.999932
2310002D06Rik	18.6305	-0.058021	0.34691	-0.167251	0.867173	0.999864	18.6305	0.198454	0.36915	0.537597	0.590855	0.999932
2310002F09Rik	128.733	-0.590308	0.230374	-2.56239	0.0103955	0.373175	128.733	-0.385918	0.248291	-1.5543	0.120113	0.999932
2310009A05Rik	100.604	0.0193368	0.193758	0.0997985	0.920504	0.999864	100.604	0.0598829	0.209626	0.285665	0.775135	0.999932
2310009B15Rik	688.638	-0.136286	0.124336	-1.09612	0.273027	0.999864	688.638	-0.099831	0.134445	-0.742544	0.457758	0.999932
2310010J17Rik	366.648	0.0861542	0.148339	0.580791	0.561381	0.999864	366.648	-0.0099944	0.160867	-0.0621285	0.95046	0.999932
2310011J03Rik	2014.08	-0.0284558	0.11483	-0.247809	0.804282	0.999864	2014.08	-0.0128972	0.124088	-0.103935	0.917221	0.999932
2310014F06Rik	47.6137	0.0375354	0.356172	0.105386	0.91607	0.999864	47.6137	-0.200241	0.38888	-0.514916	0.606612	0.999932
2310015A10Rik	972.264	0.0290228	0.0884496	0.328128	0.742815	0.999864	972.264	0.101056	0.0955249	1.05791	0.290098	0.999932
2310016G11Rik	74.4909	-0.00807321	0.262278	-0.0307812	0.975444	0.999864	74.4909	0.206987	0.281775	0.734583	0.462594	0.999932
2310022A10Rik	2025.59	-0.0261687	0.072664	-0.360134	0.718747	0.999864	2025.59	-0.0664339	0.0786607	-0.844562	0.398355	0.999932
2310022B05Rik	9480.23	-0.337981	0.0417723	-8.09104	5.91593e-16	2.85636e-12	9480.23	-0.206554	0.045108	-4.57911	4.66959e-06	0.00698337
2310026I22Rik	11.7179	-0.126084	0.536946	-0.234817	0.814351	NA	11.7179	0.29868	0.56821	0.52565	0.599131	0.999932
2310026L22Rik	52.3169	0.220911	0.265594	0.831759	0.405545	0.999864	52.3169	0.414533	0.28452	1.45695	0.145129	0.999932
2310030G06Rik	157.076	0.0450065	0.189748	0.237191	0.812508	0.999864	157.076	-0.112648	0.206628	-0.545175	0.585633	0.999932
2310033P09Rik	972.644	-0.0985045	0.099732	-0.987692	0.323303	0.999864	972.644	-0.109763	0.107951	-1.01679	0.309255	0.999932
2310034G01Rik	83.3898	-0.0164411	0.170131	-0.0966377	0.923014	0.999864	83.3898	0.180548	0.181871	0.992722	0.320846	0.999932
2310039H08Rik	183.907	0.160304	0.173532	0.923769	0.355607	0.999864	183.907	0.278479	0.186954	1.48956	0.136341	0.999932
2310040G07Rik	20.0423	-0.165292	0.407236	-0.405888	0.684825	0.999864	20.0423	-0.187965	0.442953	-0.424345	0.671315	0.999932
2310040G24Rik	155.357	-0.0284702	0.154668	-0.184073	0.853956	0.999864	155.357	0.0627687	0.166908	0.376068	0.706866	0.999932
2310043M15Rik	32.7532	-0.119143	0.342576	-0.347784	0.728002	0.999864	32.7532	-0.0330183	0.370052	-0.089226	0.928902	0.999932
2310043P16Rik	39.8719	0.215166	0.267693	0.803779	0.421525	0.999864	39.8719	0.0553019	0.292949	0.188776	0.850268	0.999932
2310047D07Rik	12.4677	-0.54739	0.573901	-0.953805	0.340182	NA	12.4677	-0.461889	0.621673	-0.742978	0.457495	0.999932
2310057M21Rik	2976.66	0.032757	0.0541131	0.605343	0.544951	0.999864	2976.66	-0.00561869	0.0585904	-0.0958977	0.923602	0.999932
2310058D17Rik	361.476	-0.1104	0.0950088	-1.162	0.245236	0.999864	361.476	-0.144995	0.10341	-1.40213	0.160876	0.999932
2310061I04Rik	4717.43	-0.0601832	0.0744547	-0.80832	0.418907	0.999864	4717.43	-0.000660594	0.080433	-0.00821298	0.993447	0.999932
2310068J16Rik	25.96	0.265705	0.31011	0.856809	0.39155	0.999864	25.96	0.575731	0.327171	1.75973	0.0784541	0.999932
2310074N15Rik	33.4416	-0.159131	0.253014	-0.628943	0.529386	0.999864	33.4416	0.0234828	0.270844	0.0867021	0.930908	0.999932
2410002F23Rik	2505.39	0.0358835	0.0654748	0.54805	0.583657	0.999864	2505.39	0.0670724	0.0707675	0.947786	0.343239	0.999932
2410004B18Rik	3048.5	-0.0125211	0.0944076	-0.132628	0.894488	0.999864	3048.5	-0.0238862	0.102038	-0.23409	0.814915	0.999932
2410004I01Rik	99.0231	0.0537414	0.167054	0.3217	0.74768	0.999864	99.0231	-0.0300716	0.182529	-0.16475	0.869141	0.999932
2410004P03Rik	242.365	0.129722	0.37208	0.348641	0.727359	0.999864	242.365	-0.0507642	0.402441	-0.126141	0.899621	0.999932
2410006H16Rik	865.048	0.0974646	0.155225	0.627891	0.530075	0.999864	865.048	0.237647	0.167528	1.41855	0.15603	0.999932
2410018L13Rik	194.701	-0.226689	0.14831	-1.52848	0.126393	0.928025	194.701	-0.138302	0.160285	-0.862847	0.388222	0.999932
2410021H03Rik	210.021	-0.369079	0.467451	-0.789556	0.429787	0.999864	210.021	-0.215457	0.50482	-0.4268	0.669525	0.999932
2410022M11Rik	235.164	0.0478936	0.153011	0.313008	0.754275	0.999864	235.164	0.160851	0.16497	0.975032	0.329544	0.999932
2410080I02Rik	17.9171	-0.205797	0.432006	-0.476377	0.633806	0.999864	17.9171	-0.437625	0.476808	-0.917822	0.358712	0.999932
2410131K14Rik	4516.79	-0.00735803	0.0638753	-0.115194	0.908292	0.999864	4516.79	0.0344945	0.0690159	0.499805	0.617213	0.999932
2500002B13Rik	96.1696	0.286056	0.159797	1.79012	0.0734343	0.81979	96.1696	0.12331	0.175267	0.703553	0.481711	0.999932
2500004C02Rik	554.46	0.00626384	0.11519	0.0543784	0.956634	0.999864	554.46	-0.0629145	0.12491	-0.503679	0.614487	0.999932
2510002D24Rik	693.163	0.00505245	0.142887	0.0353597	0.971793	0.999864	693.163	0.0353591	0.154427	0.22897	0.818892	0.999932
2510009E07Rik	6483.64	0.100356	0.0694423	1.44517	0.14841	0.959723	6483.64	0.0551462	0.0750546	0.734748	0.462493	0.999932
2510016D11Rik	72.1569	-0.426203	0.194622	-2.1899	0.0285316	0.595618	72.1569	-0.0993305	0.206781	-0.480367	0.630967	0.999932
2510017J16Rik	80.087	0.15162	0.215339	0.7041	0.481371	0.999864	80.087	0.0759469	0.234199	0.324283	0.745724	0.999932
2510039O18Rik	2162.98	-0.0407362	0.0663929	-0.613563	0.539504	0.999864	2162.98	-0.0446196	0.0718388	-0.621108	0.534529	0.999932
2510046G10Rik	11.9513	0.294918	0.594516	0.496065	0.619849	NA	11.9513	1.01461	0.619858	1.63685	0.101662	0.999932
2600002D14Rik	22.2879	-0.120179	0.363031	-0.331044	0.740611	0.999864	22.2879	-0.0220082	0.391819	-0.0561693	0.955207	0.999932
2600006K01Rik	168.114	0.0188856	0.21687	0.0870828	0.930606	0.999864	168.114	0.0137469	0.234683	0.0585762	0.95329	0.999932
2600014E21Rik	435.564	0.0583673	0.212346	0.27487	0.783416	0.999864	435.564	0.0873068	0.229437	0.380526	0.703555	0.999932
2610001J05Rik	2257.49	0.137879	0.106498	1.29466	0.195437	0.999864	2257.49	0.12042	0.115094	1.04628	0.295434	0.999932
2610002M06Rik	9495.59	0.0732697	0.104426	0.701644	0.482901	0.999864	9495.59	0.0287441	0.112815	0.254789	0.798886	0.999932
2610005L07Rik	1725.65	0.0288942	0.221171	0.130642	0.896058	0.999864	1725.65	-0.000117611	0.238945	-0.000492211	0.999607	0.999932
2610008E11Rik	2875.45	0.0453198	0.0717094	0.631993	0.527392	0.999864	2875.45	0.0424261	0.0775256	0.547252	0.584205	0.999932
2610017A05Rik	16.9496	-0.692985	0.388372	-1.78433	0.0743698	NA	16.9496	0.181521	0.394056	0.460646	0.645052	0.999932
2610020C07Rik	117.884	-0.0124354	0.197654	-0.062915	0.949834	0.999864	117.884	0.246729	0.211723	1.16534	0.243882	0.999932
2610021A01Rik	2735.31	-0.06237	0.0803968	-0.775778	0.43788	0.999864	2735.31	-0.151384	0.0870059	-1.73993	0.0818713	0.999932
2610027K06Rik	15.923	-0.235569	0.512492	-0.459655	0.645764	NA	15.923	-0.0202379	0.550685	-0.0367503	0.970684	0.999932
2610028D06Rik	47.5003	0.0856589	0.436052	0.196442	0.844264	0.999864	47.5003	0.0870769	0.471581	0.184649	0.853504	0.999932
2610028E06Rik	102.866	-0.353229	0.199634	-1.76938	0.0768298	0.831517	102.866	-0.236614	0.215613	-1.0974	0.272467	0.999932
2610035D17Rik	1256.74	0.0448456	0.115774	0.387354	0.698494	0.999864	1256.74	0.0785713	0.125098	0.628077	0.529953	0.999932
2610035F20Rik	240.485	0.193196	0.275149	0.702149	0.482586	0.999864	240.485	0.0872817	0.297663	0.293223	0.769352	0.999932
2610037D02Rik	254.849	-0.0731586	0.243591	-0.300334	0.763922	0.999864	254.849	-0.00147591	0.263139	-0.00560887	0.995525	0.999932
2610042L04Rik	80.6011	-0.176476	0.175093	-1.0079	0.313501	0.999864	80.6011	-0.187401	0.190881	-0.981769	0.326214	0.999932
2610044O15Rik8	2347.42	0.0163428	0.0526539	0.310381	0.756271	0.999864	2347.42	-0.0216157	0.0570612	-0.378815	0.704825	0.999932
2610203C22Rik	49.0316	-0.379259	0.243489	-1.55761	0.119327	0.913754	49.0316	-0.0315275	0.258544	-0.121943	0.902944	0.999932
2610300M13Rik	16.4282	0.728965	0.489656	1.48873	0.136559	NA	16.4282	0.597221	0.530805	1.12512	0.260536	0.999932
2610301B20Rik	3627.8	0.0380982	0.0574277	0.663411	0.507068	0.999864	3627.8	-0.00690763	0.0621455	-0.111152	0.911495	0.999932
2610306M01Rik	411.272	0.015781	0.173134	0.0911489	0.927374	0.999864	411.272	0.161521	0.186765	0.864833	0.38713	0.999932
2610306O10Rik	10.0979	0.480218	0.592802	0.810081	0.417894	NA	10.0979	0.746971	0.630724	1.18431	0.236292	0.999932
2610307P16Rik	28.7814	-0.3673	0.308755	-1.18962	0.234197	0.999864	28.7814	-0.123527	0.330293	-0.373993	0.708409	0.999932
2610316D01Rik	386.421	0.0756085	0.10886	0.694546	0.48734	0.999864	386.421	0.0821771	0.117862	0.69723	0.485659	0.999932
2610318N02Rik	32.0209	-0.120373	0.287066	-0.419322	0.674981	0.999864	32.0209	-0.0196636	0.309744	-0.0634835	0.949381	0.999932
2610507B11Rik	30168.8	-0.0265628	0.100347	-0.264711	0.791232	0.999864	30168.8	0.00224478	0.10839	0.0207102	0.983477	0.999932
2610507I01Rik	795.34	0.037994	0.0964875	0.393771	0.69375	0.999864	795.34	0.0488639	0.10437	0.46818	0.639656	0.999932
2610528A11Rik	10.7072	1.09081	0.479854	2.27321	0.0230136	NA	10.7072	0.145639	0.554702	0.262553	0.792895	0.999932
2700029L08Rik	37.2826	-0.131611	0.40308	-0.326514	0.744035	0.999864	37.2826	-0.492696	0.442079	-1.1145	0.265066	0.999932
2700033N17Rik	186.411	0.0133155	0.178031	0.0747933	0.940379	0.999864	186.411	0.182795	0.191651	0.953791	0.34019	0.999932
2700038G22Rik	57.2862	-0.114219	0.224295	-0.509235	0.610587	0.999864	57.2862	-0.166032	0.244701	-0.678511	0.497448	0.999932
2700046A07Rik	288.507	0.149437	0.160465	0.931272	0.351713	0.999864	288.507	0.0613288	0.173989	0.352486	0.724474	0.999932
2700046G09Rik	187.061	0.0732467	0.139129	0.526467	0.598563	0.999864	187.061	0.0510107	0.151	0.33782	0.735499	0.999932
2700049A03Rik	824.023	-0.087374	0.100767	-0.867088	0.385894	0.999864	824.023	-0.045209	0.108948	-0.41496	0.678171	0.999932
2700062C07Rik	930.183	0.0209349	0.0826994	0.253144	0.800157	0.999864	930.183	0.0744059	0.0893692	0.832568	0.405088	0.999932
2700068H02Rik	11.7188	-0.179683	0.414524	-0.433469	0.664674	NA	11.7188	0.286361	0.432206	0.662556	0.507615	0.999932
2700069I18Rik	66.4862	0.321189	0.215978	1.48714	0.136979	0.94078	66.4862	-0.217246	0.242228	-0.896864	0.369792	0.999932
2700081O15Rik	2333.16	0.01946	0.0670886	0.290065	0.771767	0.999864	2333.16	0.0124849	0.0725694	0.172041	0.863405	0.999932
2700097O09Rik	1151.98	-0.00237881	0.0979636	-0.0242826	0.980627	0.999864	1151.98	-0.0379893	0.106025	-0.358306	0.720114	0.999932
2700099C18Rik	252.782	-0.0610593	0.145057	-0.420933	0.673804	0.999864	252.782	0.0226264	0.156656	0.144433	0.885158	0.999932
2810001G20Rik	1109.55	0.0675699	0.155282	0.435144	0.663458	0.999864	1109.55	0.0288616	0.167853	0.171945	0.863481	0.999932
2810002D19Rik	492.181	-0.124874	0.0740004	-1.68748	0.0915115	0.870724	492.181	-0.191197	0.0808866	-2.36376	0.0180903	0.999932
2810004N23Rik	1911.29	-0.0103934	0.0467019	-0.222547	0.823888	0.999864	1911.29	-0.0686203	0.0507703	-1.35158	0.176509	0.999932
2810006K23Rik	1000.16	-0.137131	0.0654452	-2.09535	0.0361398	0.644476	1000.16	-0.0888718	0.0708364	-1.25461	0.209622	0.999932
2810013P06Rik	2209.21	-0.0340999	0.099472	-0.34281	0.731742	0.999864	2209.21	-0.0909167	0.107578	-0.845124	0.398042	0.999932
2810021J22Rik	1074.27	0.00762051	0.0736615	0.103453	0.917603	0.999864	1074.27	-0.0209608	0.0798328	-0.262559	0.79289	0.999932
2810025M15Rik	898.662	-0.0101918	0.145072	-0.0702534	0.943992	0.999864	898.662	0.0129741	0.156783	0.0827518	0.934049	0.999932
2810029C07Rik	451.882	0.0851743	0.142898	0.596048	0.551143	0.999864	451.882	0.131305	0.154392	0.850466	0.395066	0.999932
2810030D12Rik	20.6401	-0.147668	0.325922	-0.453076	0.650494	0.999864	20.6401	0.16038	0.344701	0.465272	0.641736	0.999932
2810032G03Rik	508.106	0.0509092	0.103118	0.4937	0.621518	0.999864	508.106	0.0101912	0.111818	0.0911409	0.927381	0.999932
2810039B14Rik	572.25	0.0348122	0.079709	0.436741	0.662299	0.999864	572.25	0.0777875	0.0862096	0.902307	0.366894	0.999932
2810049E08Rik	210.399	0.0185421	0.170191	0.108949	0.913243	0.999864	210.399	0.0647606	0.183965	0.352026	0.724819	0.999932
2810402E24Rik	339.342	-0.059992	0.14139	-0.424302	0.671346	0.999864	339.342	-0.0550889	0.15307	-0.359894	0.718927	0.999932
2810403D21Rik	127.982	0.421121	0.163014	2.58333	0.00978503	0.357417	127.982	0.0516984	0.179878	0.287408	0.7738	0.999932
2810405F15Rik	14.0197	0.195244	0.414391	0.471159	0.637527	NA	14.0197	0.40142	0.442193	0.907794	0.363987	0.999932
2810405F17Rik	130.734	0.100697	0.192332	0.523561	0.600584	0.999864	130.734	0.061138	0.208599	0.293088	0.769455	0.999932
2810407A14Rik	21.1482	-0.128594	0.377662	-0.340501	0.73348	0.999864	21.1482	0.0805521	0.404579	0.199101	0.842184	0.999932
2810408A11Rik	30.7705	-0.126244	0.266921	-0.472963	0.636239	0.999864	30.7705	-0.0401337	0.288378	-0.139171	0.889315	0.999932
2810410L24Rik	1190.59	-0.0298258	0.0794615	-0.375349	0.707401	0.999864	1190.59	0.18211	0.0855027	2.12987	0.0331822	0.999932
2810414N06Rik	212.767	-0.00992827	0.125502	-0.0791084	0.936946	0.999864	212.767	-0.0143527	0.136214	-0.105369	0.916083	0.999932
2810428J06Rik	73.6044	-0.363271	0.308339	-1.17816	0.238735	0.999864	73.6044	-0.225041	0.332827	-0.676151	0.498945	0.999932
2810429I04Rik	748.881	0.021874	0.138079	0.158417	0.874128	0.999864	748.881	-0.0317374	0.1494	-0.212433	0.83177	0.999932
2810433D01Rik	23.0346	0.490248	0.608773	0.805304	0.420644	0.999864	23.0346	-0.0762699	0.665703	-0.114571	0.908786	0.999932
2810442N19Rik	59.2217	0.155367	0.763783	0.203417	0.838809	0.999864	59.2217	-0.0666969	0.826204	-0.080727	0.935659	0.999932
2810454H06Rik	70.3252	0.192546	0.26337	0.731084	0.464728	0.999864	70.3252	0.405426	0.282547	1.4349	0.151316	0.999932
2810455O05Rik	204.187	-0.027722	0.178265	-0.15551	0.876419	0.999864	204.187	-0.0908892	0.193394	-0.469969	0.638377	0.999932
2810459M11Rik	496.875	-0.0204143	0.105134	-0.194175	0.846039	0.999864	496.875	-0.141468	0.114416	-1.23643	0.216299	0.999932
2810468N07Rik	2690.46	-0.0671097	0.0844078	-0.795065	0.426576	0.999864	2690.46	0.011082	0.0911728	0.121549	0.903256	0.999932
2810471M01Rik	13.7991	0.0136635	0.487421	0.0280323	0.977636	NA	13.7991	0.512168	0.512834	0.9987	0.31794	0.999932
2900005J15Rik	184.899	0.0460714	0.177822	0.259087	0.795568	0.999864	184.899	-0.0934898	0.19341	-0.483377	0.628828	0.999932
2900018N21Rik	29.9923	-0.224145	0.385942	-0.580775	0.561392	0.999864	29.9923	0.035895	0.413823	0.08674	0.930878	0.999932
2900022M07Rik	15.3819	0.526529	0.587558	0.896132	0.370182	NA	15.3819	0.494581	0.635106	0.778737	0.436134	0.999932
2900026A02Rik	2044.53	-0.129134	0.149182	-0.865615	0.386702	0.999864	2044.53	-0.17973	0.161235	-1.11471	0.264975	0.999932
2900037B21Rik	13.6428	-0.490675	0.652346	-0.75217	0.451949	NA	13.6428	-0.247533	0.701681	-0.352772	0.724259	0.999932
2900040C04Rik	223.639	0.168046	1.4011	0.119939	0.904532	0.999864	223.639	0.285395	1.51331	0.18859	0.850414	0.999932
2900041M22Rik	97.2859	0.0715229	0.191561	0.373369	0.708874	0.999864	97.2859	0.0853767	0.207481	0.411491	0.680712	0.999932
2900045O20Rik	155.647	0.306501	0.165859	1.84796	0.0646084	0.799595	155.647	0.148791	0.180741	0.82323	0.410377	0.999932
2900052L18Rik	445.847	-0.112255	0.13487	-0.832324	0.405226	0.999864	445.847	0.172068	0.144923	1.18731	0.235105	0.999932
2900052N01Rik	1858.91	0.0210638	0.139645	0.150839	0.880103	0.999864	1858.91	0.124767	0.150805	0.82734	0.408044	0.999932
2900060N12Rik	128.479	-0.0198792	0.166025	-0.119736	0.904692	0.999864	128.479	-0.193519	0.181981	-1.0634	0.287599	0.999932
2900064F13Rik	229.367	-0.00378536	0.156955	-0.0241174	0.980759	0.999864	229.367	0.288645	0.168191	1.71617	0.0861302	0.999932
2900072N19Rik	425.321	0.126251	0.12289	1.02735	0.304256	0.999864	425.321	-0.0794655	0.133785	-0.59398	0.552525	0.999932
2900076A07Rik	343.839	-0.0401015	0.133625	-0.300104	0.764098	0.999864	343.839	-0.0569906	0.144779	-0.393638	0.693848	0.999932
2900076G11Rik	25.8572	0.133614	0.323741	0.412718	0.679813	0.999864	25.8572	0.388476	0.344462	1.12778	0.259415	0.999932
2900078I11Rik	14.4092	0.345637	0.711191	0.485997	0.626969	NA	14.4092	0.255973	0.770256	0.332321	0.739647	0.999932
2900079G21Rik	67.7233	-0.0796354	0.243942	-0.326452	0.744082	0.999864	67.7233	-0.0970734	0.264961	-0.366369	0.71409	0.999932
2900089D17Rik	45.0994	0.0373918	0.22518	0.166053	0.868116	0.999864	45.0994	0.110266	0.243106	0.453571	0.650137	0.999932
2900093K20Rik	129.515	0.160507	0.231296	0.693944	0.487717	0.999864	129.515	0.193894	0.249941	0.775758	0.437892	0.999932
2900097C17Rik	127471	0.00797779	0.0550119	0.145019	0.884696	0.999864	127471	0.0255264	0.0594213	0.429583	0.667499	0.999932
3000002C10Rik	245.71	-0.0613829	0.118422	-0.51834	0.604221	0.999864	245.71	0.0651553	0.127555	0.510804	0.609489	0.999932
3010001F23Rik	189.651	0.183683	0.133351	1.37743	0.168378	0.990298	189.651	0.254266	0.143823	1.7679	0.0770768	0.999932
3110001I22Rik	137.865	-0.0715672	0.127085	-0.563146	0.573335	0.999864	137.865	-0.274195	0.140883	-1.94626	0.0516233	0.999932
3110006O06Rik	14.7603	-0.16925	0.482344	-0.350892	0.72567	NA	14.7603	-0.0215471	0.519182	-0.041502	0.966896	0.999932
3110009E18Rik	86.5563	-0.210502	0.165792	-1.26968	0.2042	0.999864	86.5563	-0.0497779	0.178052	-0.279569	0.779808	0.999932
3110021N24Rik	77.1168	0.159484	0.194948	0.818084	0.413309	0.999864	77.1168	0.0647064	0.212624	0.304323	0.760882	0.999932
3110040N11Rik	590.656	-0.0331274	0.108819	-0.304427	0.760803	0.999864	590.656	-0.0307263	0.117799	-0.260837	0.794218	0.999932
3110045C21Rik	85.0817	0.0502728	0.180865	0.277958	0.781045	0.999864	85.0817	-0.168994	0.199766	-0.845963	0.397574	0.999932
3110053B16Rik	245.301	-0.0799944	0.135858	-0.588807	0.555991	0.999864	245.301	0.0782214	0.146251	0.534844	0.592757	0.999932
3110056K07Rik	566.408	0.0429603	0.0770744	0.557388	0.577263	0.999864	566.408	-0.0655482	0.0841036	-0.779375	0.435759	0.999932
3110067C02Rik	33.6659	-0.102939	0.312818	-0.329069	0.742104	0.999864	33.6659	-0.143952	0.340538	-0.422719	0.6725	0.999932
3110070M22Rik	48.7424	0.0828954	0.240111	0.345238	0.729915	0.999864	48.7424	0.184897	0.258524	0.715203	0.474484	0.999932
3110082I17Rik	379.595	-0.0247897	0.130885	-0.1894	0.84978	0.999864	379.595	0.00521439	0.141569	0.0368329	0.970618	0.999932
3110082J24Rik	74.4219	-0.198992	0.228424	-0.87115	0.383672	0.999864	74.4219	-0.237724	0.248831	-0.955364	0.339394	0.999932
3110083C13Rik	64.595	-0.139741	0.176748	-0.790625	0.429163	0.999864	64.595	-0.0609565	0.191148	-0.318896	0.749805	0.999932
3222401L13Rik	266.18	0.0231341	0.125736	0.18399	0.854021	0.999864	266.18	0.0132301	0.136318	0.0970531	0.922684	0.999932
3300002A11Rik	27.2592	-0.17442	0.322361	-0.541071	0.588458	0.999864	27.2592	-0.803731	0.370498	-2.16933	0.0300579	0.999932
3300002I08Rik	138.327	-0.255136	0.278822	-0.915048	0.360167	0.999864	138.327	-0.226141	0.301582	-0.749847	0.453347	0.999932
3300002P13Rik	571.567	-0.00720076	0.110715	-0.0650388	0.948143	0.999864	571.567	0.237266	0.118959	1.99452	0.0460954	0.999932
3425401B19Rik	41.7371	0.878462	0.30824	2.84993	0.00437283	0.226414	41.7371	0.274998	0.341383	0.805541	0.420508	0.999932
3632454L22Rik	258.448	0.0772139	0.132544	0.582552	0.560195	0.999864	258.448	-0.0481452	0.144333	-0.333571	0.738704	0.999932
3732407C23Rik	34.3823	0.313016	0.253599	1.23429	0.217094	0.999864	34.3823	0.156368	0.278192	0.562088	0.574056	0.999932
3830406C13Rik	2319.04	0.0920198	0.0857219	1.07347	0.283061	0.999864	2319.04	0.0385632	0.0927139	0.415938	0.677456	0.999932
3830408C21Rik	361.18	-0.00136575	0.104934	-0.0130153	0.989616	0.999864	361.18	0.00320819	0.113725	0.0282101	0.977495	0.999932
3930402G23Rik	15.6257	0.609054	0.512105	1.18931	0.234316	NA	15.6257	-0.243688	0.575245	-0.423624	0.67184	0.999932
4430402I18Rik	385.135	0.208256	0.128147	1.62514	0.104133	0.891061	385.135	0.231093	0.138493	1.66862	0.0951924	0.999932
4631405J19Rik	21.7634	0.225509	0.460207	0.490017	0.624122	0.999864	21.7634	0.0567901	0.501409	0.113261	0.909824	0.999932
4632404H12Rik	1748.37	0.0171827	0.0841534	0.204183	0.83821	0.999864	1748.37	-0.0467845	0.0910935	-0.513588	0.60754	0.999932
4632404M16Rik	10.9673	-0.114072	0.413119	-0.276124	0.782453	NA	10.9673	-0.2786	0.457746	-0.608635	0.542766	0.999932
4632411P08Rik	64.2883	0.148345	0.220377	0.67314	0.500858	0.999864	64.2883	0.156187	0.238677	0.654387	0.512862	0.999932
4632415L05Rik	3594.67	0.0321513	0.110478	0.29102	0.771036	0.999864	3594.67	-0.00364031	0.119385	-0.0304923	0.975674	0.999932
4632418H02Rik	29.2229	-0.543013	0.532219	-1.02028	0.307595	0.999864	29.2229	-0.247867	0.572428	-0.43301	0.665007	0.999932
4632427E13Rik	359.713	-0.00160391	0.188946	-0.00848873	0.993227	0.999864	359.713	0.061164	0.204113	0.299658	0.764438	0.999932
4632428C04Rik	577.038	-0.10751	0.079054	-1.35996	0.173844	0.997755	577.038	-0.0275912	0.0854186	-0.323012	0.746687	0.999932
4633401B06Rik	30.9577	-0.531988	0.444143	-1.19778	0.231001	0.999864	30.9577	-0.239875	0.476936	-0.502949	0.615	0.999932
4731419I09Rik	12.219	0.164206	0.452331	0.363022	0.716589	NA	12.219	-0.302692	0.5095	-0.594096	0.552448	0.999932
4732414G09Rik	61.0328	-0.143585	0.193082	-0.743647	0.45709	0.999864	61.0328	-0.0388072	0.20828	-0.186322	0.852192	0.999932
4732416N19Rik	74.8283	-0.0803234	0.229278	-0.350332	0.726089	0.999864	74.8283	-0.270771	0.251215	-1.07785	0.281102	0.999932
4732419C18Rik	38.8529	0.0714938	0.32339	0.221076	0.825033	0.999864	38.8529	0.185118	0.348443	0.531274	0.595229	0.999932
4732440D04Rik	517.256	-0.0449474	0.0991588	-0.453287	0.650342	0.999864	517.256	-0.0759374	0.107572	-0.705922	0.480237	0.999932
4732463B04Rik	43.6076	-0.210399	0.246528	-0.853449	0.39341	0.999864	43.6076	-0.0852964	0.265767	-0.320945	0.748252	0.999932
4732471J01Rik	341.318	-0.00167274	0.123341	-0.0135619	0.989179	0.999864	341.318	0.121166	0.132967	0.911245	0.362166	0.999932
4732487G21Rik	256.789	0.186405	0.118832	1.56864	0.116731	0.90934	256.789	0.342516	0.127604	2.6842	0.00727036	0.840992
4732491K20Rik	545.224	0.186127	0.0847461	2.19629	0.0280715	0.591862	545.224	0.211339	0.0916261	2.30653	0.0210809	0.999932
4732496C06Rik	209.411	-0.115798	0.131586	-0.880017	0.37885	0.999864	209.411	-0.0107677	0.141984	-0.0758376	0.939548	0.999932
4833411C07Rik	26.1001	-0.37446	0.279356	-1.34044	0.180103	0.999864	26.1001	-0.779011	0.319621	-2.4373	0.0147976	0.999932
4833412C05Rik	21.1025	0.307789	0.368005	0.836372	0.402946	0.999864	21.1025	-0.0328525	0.407224	-0.0806742	0.935701	0.999932
4833412K13Rik	101.367	0.0765153	0.253017	0.302411	0.762339	0.999864	101.367	0.0888117	0.273684	0.324504	0.745556	0.999932
4833413G10Rik	227.521	-0.0531626	0.147693	-0.359952	0.718883	0.999864	227.521	0.138596	0.158786	0.872845	0.382748	0.999932
4833415N18Rik	12.8072	0.0578388	0.481396	0.120148	0.904366	NA	12.8072	0.0446238	0.523178	0.0852937	0.932028	0.999932
4833417C18Rik	30.7475	0.127662	0.339421	0.376118	0.706829	0.999864	30.7475	-0.160721	0.374083	-0.429641	0.667457	0.999932
4833418N02Rik	152.3	0.0750557	0.149171	0.503153	0.614856	0.999864	152.3	-0.0542893	0.162957	-0.333151	0.73902	0.999932
4833420G17Rik	2306.16	0.0730387	0.0693201	1.05364	0.292046	0.999864	2306.16	-0.018501	0.0750851	-0.2464	0.805373	0.999932
4833422C13Rik	690.696	-0.059636	0.107048	-0.557097	0.577461	0.999864	690.696	-0.0729727	0.1159	-0.629616	0.528946	0.999932
4833422M21Rik	43.5102	-0.119116	0.249009	-0.478359	0.632395	0.999864	43.5102	-0.0380837	0.269086	-0.14153	0.887451	0.999932
4833423E24Rik	130.359	0.246841	0.389867	0.633143	0.52664	0.999864	130.359	0.0954067	0.421997	0.226084	0.821136	0.999932
4833427G06Rik	73.1277	0.659656	0.74588	0.884399	0.376481	0.999864	73.1277	0.522415	0.80598	0.648173	0.516873	0.999932
4833439L19Rik	12106.7	-0.0558894	0.0485842	-1.15036	0.249995	0.999864	12106.7	-0.0465226	0.0525034	-0.886088	0.37557	0.999932
4833445I07Rik	252.715	-0.0150636	0.119078	-0.126503	0.899334	0.999864	252.715	-0.0429753	0.129387	-0.332146	0.739779	0.999932
4921504A21Rik	208.265	-0.0679019	0.221505	-0.306549	0.759187	0.999864	208.265	0.0834729	0.23892	0.349377	0.726807	0.999932
4921507P07Rik	142.853	0.0251434	0.140291	0.179223	0.857763	0.999864	142.853	0.0936876	0.151532	0.618268	0.536399	0.999932
4921513H07Rik	20.0593	0.0261293	0.357676	0.0730529	0.941764	0.999864	20.0593	0.163787	0.384214	0.426292	0.669895	0.999932
4921514A10Rik	34.6385	-0.180261	0.299276	-0.602321	0.54696	0.999864	34.6385	-0.202475	0.325944	-0.621196	0.53447	0.999932
4921522P10Rik	27.2261	-0.068664	0.308071	-0.222883	0.823626	0.999864	27.2261	-0.631441	0.351714	-1.79533	0.0726015	0.999932
4921524J17Rik	695.866	0.129437	0.152663	0.847857	0.396517	0.999864	695.866	0.180985	0.164898	1.09756	0.272396	0.999932
4921525O09Rik	27.2631	0.437814	0.285698	1.53244	0.125415	0.926736	27.2631	0.524441	0.306611	1.71045	0.0871835	0.999932
4921528I07Rik	23.2252	-0.606759	0.417074	-1.4548	0.145725	0.957994	23.2252	-0.837418	0.461843	-1.81321	0.0697992	0.999932
4921531C22Rik	225.17	-0.115303	0.167498	-0.688385	0.49121	0.999864	225.17	-0.109648	0.181404	-0.604442	0.54555	0.999932
4921536K21Rik	49.6348	-0.14816	0.261365	-0.566869	0.570803	0.999864	49.6348	-0.0665601	0.282476	-0.235631	0.813719	0.999932
4930402H24Rik	16735.8	-0.0640931	0.095464	-0.671385	0.501975	0.999864	16735.8	-0.046359	0.103122	-0.449557	0.65303	0.999932
4930404I05Rik	64.3677	0.412992	0.250066	1.65153	0.0986304	0.879925	64.3677	0.334968	0.271254	1.23488	0.216874	0.999932
4930405A21Rik	87.4715	-0.228033	0.161928	-1.40823	0.159062	0.974949	87.4715	-0.0825536	0.174225	-0.473832	0.63562	0.999932
4930412C18Rik	804.416	0.145094	0.0782755	1.85364	0.0637911	0.795357	804.416	0.144181	0.0847214	1.70182	0.0887882	0.999932
4930412F12Rik	22.6615	-0.125146	0.383999	-0.325901	0.744499	0.999864	22.6615	-0.0881504	0.416142	-0.211828	0.832241	0.999932
4930412L05Rik	39.2752	0.404025	0.289576	1.39523	0.162946	0.981898	39.2752	0.415202	0.312749	1.32759	0.184314	0.999932
4930412O13Rik	9.44548	0.0771578	0.799742	0.0964784	0.923141	NA	9.44548	-0.32185	0.879484	-0.365953	0.7144	0.999932
4930413G21Rik	467.605	0.117784	0.0964624	1.22103	0.222074	0.999864	467.605	0.181811	0.104149	1.74568	0.0808665	0.999932
4930415O20Rik	21.8327	0.304744	0.311763	0.977487	0.328328	0.999864	21.8327	0.303925	0.33758	0.900305	0.367958	0.999932
4930417H01Rik	17.4316	0.547461	0.494912	1.10618	0.26865	0.999864	17.4316	0.323094	0.539638	0.598724	0.549357	0.999932
4930419G24Rik	12.3344	-0.931434	0.517919	-1.79842	0.0721111	NA	12.3344	-0.231644	0.536817	-0.431514	0.666094	0.999932
4930422M22Rik	171.54	-0.136571	0.149956	-0.910736	0.362435	0.999864	171.54	-0.139951	0.162778	-0.859769	0.389917	0.999932
4930423D22Rik	31.3844	0.390642	0.252639	1.54624	0.122046	0.921452	31.3844	0.0420041	0.282308	0.148789	0.881721	0.999932
4930426D05Rik	314.771	-0.103345	0.145624	-0.709671	0.477908	0.999864	314.771	-0.085131	0.157627	-0.540077	0.589144	0.999932
4930426I24Rik	30.8522	-0.192531	0.297155	-0.647915	0.51704	0.999864	30.8522	0.317356	0.31149	1.01883	0.308282	0.999932
4930426L09Rik	77.8524	-0.150096	0.223972	-0.670158	0.502757	0.999864	77.8524	0.136885	0.239522	0.571493	0.567665	0.999932
4930429F24Rik	71.1482	0.281237	0.212813	1.32152	0.186327	0.999864	71.1482	0.342909	0.22944	1.49455	0.135032	0.999932
4930429H19Rik	60.1665	0.123414	0.203409	0.606726	0.544033	0.999864	60.1665	0.292614	0.217606	1.3447	0.178724	0.999932
4930429P21Rik	19.8854	-0.121123	0.458187	-0.264352	0.791508	0.999864	19.8854	-0.17569	0.499102	-0.352012	0.724829	0.999932
4930430F08Rik	963.361	0.0868538	0.0658945	1.31807	0.187479	0.999864	963.361	0.0911308	0.0713622	1.27702	0.201596	0.999932
4930431P19Rik	177.685	-0.0799718	0.145559	-0.549411	0.582723	0.999864	177.685	0.30538	0.154653	1.97461	0.0483128	0.999932
4930432B10Rik	18.5691	-0.236719	0.331138	-0.714865	0.474693	0.999864	18.5691	-0.168378	0.358925	-0.469117	0.638986	0.999932
4930432E11Rik	311.927	-0.812132	0.183047	-4.43673	9.13355e-06	0.00314993	311.927	-1.05566	0.199923	-5.28035	1.28939e-07	0.000449934
4930432K21Rik	181.894	0.105674	0.119246	0.886183	0.375519	0.999864	181.894	0.0782737	0.12965	0.603729	0.546024	0.999932
4930432L08Rik	11.3281	0.0733411	0.692899	0.105847	0.915704	NA	11.3281	-0.436488	0.765961	-0.569857	0.568775	0.999932
4930434F21Rik	10.4418	-0.234251	0.518769	-0.451552	0.651592	NA	10.4418	-0.356888	0.569698	-0.626452	0.531019	0.999932
4930439D14Rik	16.5094	0.434654	0.603412	0.720327	0.471324	NA	16.5094	0.138902	0.658162	0.211046	0.832852	0.999932
4930444F02Rik	9.73321	-0.0114332	0.644929	-0.0177279	0.985856	NA	9.73321	0.0799609	0.696018	0.114883	0.908538	0.999932
4930444P10Rik	22.3988	0.115583	0.331581	0.348582	0.727403	0.999864	22.3988	-0.168791	0.367799	-0.458921	0.646291	0.999932
4930447C04Rik	2075.53	0.109234	0.125849	0.867977	0.385407	0.999864	2075.53	-0.0477956	0.13611	-0.351154	0.725473	0.999932
4930447F24Rik	33.0636	-0.198889	0.70572	-0.281824	0.778079	0.999864	33.0636	0.105187	0.759278	0.138536	0.889817	0.999932
4930447M23Rik	217.159	0.301172	0.140601	2.14203	0.0321909	0.617577	217.159	0.176886	0.152878	1.15704	0.247256	0.999932
4930447N08Rik	13.1348	-0.313314	0.528676	-0.592639	0.553423	NA	13.1348	-0.352087	0.5762	-0.61105	0.541167	0.999932
4930448E22Rik	48.3843	-0.186586	0.271881	-0.686278	0.492538	0.999864	48.3843	-0.127697	0.294352	-0.433824	0.664416	0.999932
4930451E10Rik	22.3655	-0.206019	0.300156	-0.686375	0.492477	0.999864	22.3655	-0.158891	0.325936	-0.487489	0.625912	0.999932
4930451G09Rik	448.073	-0.0760384	0.092528	-0.821787	0.411198	0.999864	448.073	-0.0642932	0.100314	-0.640918	0.521576	0.999932
4930452B06Rik	1005.79	-0.0556169	0.06611	-0.841277	0.400193	0.999864	1005.79	-0.0148765	0.0715342	-0.207963	0.835258	0.999932
4930452G13Rik	100.215	0.193737	0.159414	1.21531	0.22425	0.999864	100.215	0.238324	0.172182	1.38414	0.166316	0.999932
4930453N24Rik	2613.16	-0.00244468	0.0426481	-0.0573222	0.954288	0.999864	2613.16	-0.00474635	0.0462092	-0.102714	0.91819	0.999932
4930455C13Rik	12.5422	0.16149	0.369497	0.437055	0.662072	NA	12.5422	-0.0939303	0.412282	-0.22783	0.819778	0.999932
4930455G09Rik	43.3643	-0.258448	0.304148	-0.849742	0.395468	0.999864	43.3643	-0.193521	0.329291	-0.587689	0.556741	0.999932
4930455M05Rik	9.95481	-0.829089	1.07316	-0.772569	0.439777	NA	9.95481	0.224996	1.1424	0.196951	0.843866	0.999932
4930456G14Rik	60.2467	-0.202587	0.210454	-0.962623	0.335737	0.999864	60.2467	0.137914	0.223207	0.617875	0.536657	0.999932
4930458D05Rik	118.204	-0.0121961	0.164253	-0.0742518	0.94081	0.999864	118.204	-0.0185637	0.178278	-0.104127	0.917068	0.999932
4930461C15Rik	23.1992	0.298118	0.333367	0.894261	0.371182	0.999864	23.1992	0.409569	0.357733	1.1449	0.25225	0.999932
4930461G14Rik	10.6758	-0.100413	0.669779	-0.149919	0.880828	NA	10.6758	0.222561	0.716486	0.310629	0.756083	0.999932
4930465K10Rik	10.5964	-1.01552	0.619374	-1.63959	0.101091	NA	10.5964	0.406331	0.625675	0.649428	0.516062	0.999932
4930466K18Rik	328.385	0.0903683	0.178655	0.505826	0.612979	0.999864	328.385	0.0614336	0.193295	0.317822	0.75062	0.999932
4930467K11Rik	10.8514	0.0903945	0.435895	0.207376	0.835716	NA	10.8514	-0.387451	0.496457	-0.780431	0.435137	0.999932
4930469K13Rik	37.7151	-0.514003	0.327745	-1.5683	0.11681	0.90934	37.7151	-0.906137	0.365755	-2.47744	0.0132328	0.999932
4930471M09Rik	11.1487	-0.317162	0.533385	-0.594621	0.552097	NA	11.1487	0.0949747	0.564874	0.168134	0.866478	0.999932
4930473A02Rik	104.756	-0.0596733	0.170979	-0.34901	0.727082	0.999864	104.756	-0.161051	0.186998	-0.86124	0.389106	0.999932
4930478K11Rik	29.1176	0.348686	0.317467	1.09834	0.272057	0.999864	29.1176	0.231058	0.345932	0.667927	0.50418	0.999932
4930479D17Rik	26.8373	-0.155967	0.307429	-0.507327	0.611925	0.999864	26.8373	0.0116422	0.33006	0.0352728	0.971862	0.999932
4930481A15Rik	103.91	0.032084	0.243782	0.13161	0.895293	0.999864	103.91	-0.160438	0.265643	-0.603961	0.545869	0.999932
4930481B07Rik	78.4809	-0.0365923	0.205331	-0.178211	0.858557	0.999864	78.4809	0.0264182	0.221971	0.119017	0.905262	0.999932
4930483O08Rik	34.3449	0.0164955	0.296183	0.0556935	0.955586	0.999864	34.3449	0.294718	0.315552	0.933976	0.350316	0.999932
4930483P17Rik	20.0019	-0.662506	0.334747	-1.97913	0.0478017	0.717957	20.0019	-0.727434	0.371859	-1.95621	0.0504408	0.999932
4930488L21Rik	79.8148	-0.206441	0.177799	-1.16109	0.245604	0.999864	79.8148	-0.473455	0.198127	-2.38965	0.0168642	0.999932
4930500F10Rik	22.695	0.0509943	0.326889	0.155999	0.876034	0.999864	22.695	0.0680894	0.354575	0.192031	0.847718	0.999932
4930500L23Rik	19.6595	-0.0590783	0.386333	-0.152921	0.878461	0.999864	19.6595	0.564521	0.401503	1.40602	0.159718	0.999932
4930502E18Rik	73.6844	0.164259	0.200637	0.818691	0.412963	0.999864	73.6844	0.0673541	0.218782	0.307859	0.758189	0.999932
4930503L19Rik	1662.2	-0.0445281	0.0824651	-0.539963	0.589223	0.999864	1662.2	0.0155298	0.0890996	0.174297	0.861632	0.999932
4930505A04Rik	25.4524	0.0817789	0.326165	0.250728	0.802024	0.999864	25.4524	0.162871	0.351789	0.462979	0.64338	0.999932
4930506C21Rik	400.668	-0.123736	0.127674	-0.969153	0.332469	0.999864	400.668	-0.022155	0.137844	-0.160725	0.87231	0.999932
4930507D05Rik	33.1131	0.0125869	0.275633	0.0456654	0.963577	0.999864	33.1131	0.15653	0.29604	0.528747	0.596981	0.999932
4930509G22Rik	26.293	0.102109	0.290814	0.351114	0.725503	0.999864	26.293	-0.123096	0.322309	-0.381921	0.70252	0.999932
4930511M06Rik	39.5345	-0.307737	0.542147	-0.567626	0.570289	0.999864	39.5345	-0.0859733	0.584493	-0.14709	0.883061	0.999932
4930512B01Rik	78.1066	-0.0735854	0.233253	-0.315475	0.752401	0.999864	78.1066	0.121926	0.250642	0.486454	0.626645	0.999932
4930513N10Rik	57.2332	0.156438	0.245856	0.636299	0.524581	0.999864	57.2332	0.0552247	0.267875	0.206159	0.836667	0.999932
4930515G01Rik	26.5613	0.236857	0.335882	0.705181	0.480698	0.999864	26.5613	-0.10747	0.371413	-0.289353	0.772311	0.999932
4930516B21Rik	406.784	-0.034692	0.119101	-0.291283	0.770835	0.999864	406.784	-0.155545	0.129577	-1.20041	0.229979	0.999932
4930517E14Rik	66.7832	0.115088	0.240904	0.477732	0.632841	0.999864	66.7832	0.26667	0.258942	1.02984	0.303084	0.999932
4930517J16Rik	24.46	-0.000881896	0.368414	-0.00239377	0.99809	0.999897	24.46	-0.201153	0.404315	-0.497516	0.618825	0.999932
4930518I15Rik	76.3073	-0.0175814	0.314074	-0.0559785	0.955359	0.999864	76.3073	-0.0465956	0.340183	-0.136972	0.891053	0.999932
4930519F16Rik	37.2426	-0.0233233	0.243535	-0.0957699	0.923703	0.999864	37.2426	-0.499616	0.277559	-1.80003	0.0718554	0.999932
4930519K11Rik	38.4038	-0.162449	0.262826	-0.618085	0.536519	0.999864	38.4038	-0.248352	0.287908	-0.862607	0.388353	0.999932
4930520O04Rik	125.801	0.0684568	0.203337	0.336667	0.736368	0.999864	125.801	0.162531	0.219364	0.740917	0.458744	0.999932
4930522L14Rik	237.977	0.16047	0.154619	1.03784	0.299345	0.999864	237.977	0.138363	0.167402	0.826531	0.408503	0.999932
4930523C07Rik	143.377	-0.0277923	0.144146	-0.192807	0.84711	0.999864	143.377	0.134388	0.154802	0.868131	0.385323	0.999932
4930524B15Rik	12.2552	0.278022	0.410429	0.677394	0.498156	NA	12.2552	0.17522	0.448746	0.390466	0.696192	0.999932
4930525G20Rik	118.395	0.0587867	0.154017	0.38169	0.702691	0.999864	118.395	-0.0181981	0.168031	-0.108302	0.913756	0.999932
4930526A20Rik	17.5136	0.47088	0.364177	1.293	0.196011	0.999864	17.5136	0.691132	0.386588	1.78777	0.0738126	0.999932
4930532G15Rik	16.8657	-0.155871	0.423999	-0.367621	0.713156	NA	16.8657	0.222832	0.449058	0.496222	0.619738	0.999932
4930534D22Rik	21.5927	-0.00794713	0.304179	-0.0261265	0.979156	0.999864	21.5927	0.210857	0.323973	0.650848	0.515145	0.999932
4930539E08Rik	118.815	-0.110569	0.257437	-0.4295	0.66756	0.999864	118.815	-0.157806	0.27911	-0.565391	0.571808	0.999932
4930539J05Rik	96.8677	0.0352285	0.16408	0.214704	0.829998	0.999864	96.8677	0.202325	0.175837	1.15064	0.249881	0.999932
4930544I03Rik	15.3144	-0.136433	0.420529	-0.324432	0.745611	NA	15.3144	-0.0145237	0.453101	-0.0320541	0.974429	0.999932
4930545L08Rik	35.4711	0.320478	0.293616	1.09149	0.275058	0.999864	35.4711	0.287267	0.318256	0.90263	0.366722	0.999932
4930546K05Rik	31.6259	0.00959228	0.336014	0.0285472	0.977226	0.999864	31.6259	0.0388108	0.36376	0.106694	0.915032	0.999932
4930547E08Rik	26.0124	0.0201547	0.363469	0.0554508	0.955779	0.999864	26.0124	0.0210834	0.394158	0.0534896	0.957342	0.999932
4930547M16Rik	40.973	-0.331946	0.242656	-1.36797	0.171321	0.995028	40.973	-0.481295	0.268448	-1.79288	0.0729923	0.999932
4930550C14Rik	74.2629	-0.237642	0.218372	-1.08824	0.276488	0.999864	74.2629	-0.208156	0.236991	-0.878328	0.379766	0.999932
4930551O13Rik	40.7689	-0.00854551	0.409484	-0.020869	0.98335	0.999864	40.7689	-0.115382	0.444592	-0.259523	0.795232	0.999932
4930553P18Rik	117.024	-0.469507	0.17923	-2.61959	0.00880367	0.335356	117.024	-0.408556	0.194376	-2.10189	0.0355633	0.999932
4930555F03Rik	29.6459	0.555986	0.473756	1.17357	0.240567	0.999864	29.6459	0.417077	0.513381	0.812412	0.416555	0.999932
4930556H04Rik	25.2994	-0.164634	0.298672	-0.55122	0.581483	0.999864	25.2994	-0.342024	0.330513	-1.03483	0.300748	0.999932
4930556J02Rik	21.8853	-0.211432	0.313937	-0.673486	0.500638	0.999864	21.8853	-0.247924	0.343411	-0.721945	0.470328	0.999932
4930556M19Rik	54.5364	-0.0375967	0.323818	-0.116104	0.90757	0.999864	54.5364	0.105407	0.348961	0.302059	0.762607	0.999932
4930557K07Rik	72.4753	-0.0797972	0.370401	-0.215435	0.829428	0.999864	72.4753	-0.192266	0.401689	-0.478644	0.632192	0.999932
4930562C15Rik	49.2986	-0.0745392	0.262548	-0.283907	0.776482	0.999864	49.2986	-0.277368	0.288487	-0.961458	0.336322	0.999932
4930563E18Rik	11.0149	0.198915	0.500938	0.397085	0.691305	NA	11.0149	0.296634	0.539023	0.550318	0.582101	0.999932
4930563E22Rik	274.798	0.045896	0.110025	0.417143	0.676574	0.999864	274.798	0.00982339	0.11957	0.0821557	0.934523	0.999932
4930563M21Rik	12.489	0.325029	0.501399	0.648245	0.516826	NA	12.489	0.61026	0.532817	1.14535	0.252066	0.999932
4930565N06Rik	70.8701	-0.356098	0.539166	-0.66046	0.508959	0.999864	70.8701	-0.0791048	0.581454	-0.136046	0.891785	0.999932
4930567H12Rik	14.5513	0.226426	0.433317	0.522542	0.601293	NA	14.5513	0.00104933	0.476071	0.00220414	0.998241	0.999932
4930568G15Rik	40.8577	-0.105649	0.29215	-0.361626	0.717632	0.999864	40.8577	-0.0709394	0.31651	-0.22413	0.822656	0.999932
4930570G19Rik	821.167	0.0795943	0.0935244	0.851053	0.39474	0.999864	821.167	0.0868467	0.101165	0.858462	0.390637	0.999932
4930572G02Rik	29.4809	0.493767	0.311936	1.58291	0.113441	0.906508	29.4809	0.360023	0.339572	1.06023	0.289042	0.999932
4930572O13Rik	12.9166	-0.704664	0.529602	-1.33055	0.183336	NA	12.9166	-0.372474	0.565285	-0.658914	0.509951	0.999932
4930577N17Rik	58.8297	0.0363579	0.211271	0.172091	0.863366	0.999864	58.8297	-0.122127	0.232381	-0.525545	0.599204	0.999932
4930578M01Rik	229.489	0.135272	0.142292	0.950665	0.341774	0.999864	229.489	-0.174689	0.156219	-1.11823	0.263468	0.999932
4930579G18Rik	320.006	-0.147727	0.213139	-0.693102	0.488245	0.999864	320.006	-0.00620847	0.230054	-0.026987	0.97847	0.999932
4930579G24Rik	254.797	0.203571	0.14147	1.43897	0.150158	0.960905	254.797	0.238804	0.152844	1.56241	0.118192	0.999932
4930579K19Rik	42.9559	0.0229181	0.223854	0.10238	0.918455	0.999864	42.9559	-0.356517	0.253639	-1.40561	0.159841	0.999932
4930581F22Rik	855.647	-0.186202	0.0885078	-2.10379	0.0353966	0.641306	855.647	-0.14707	0.0957715	-1.53564	0.124627	0.999932
4930588G17Rik	21.6279	-0.330423	0.361019	-0.915252	0.36006	0.999864	21.6279	0.0544811	0.381612	0.142766	0.886475	0.999932
4930589O11Rik	21.8316	-0.212363	0.397647	-0.534049	0.593308	0.999864	21.8316	-0.461636	0.438814	-1.05201	0.292795	0.999932
4930590J08Rik	387.207	-0.0797139	0.15985	-0.498678	0.618006	0.999864	387.207	-0.0451496	0.172827	-0.261242	0.793906	0.999932
4930592C13Rik	10.8812	0.457005	0.477957	0.956162	0.33899	NA	10.8812	0.061604	0.535297	0.115084	0.908379	0.999932
4930593A02Rik	19.2034	-0.120443	0.388963	-0.309651	0.756826	0.999864	19.2034	-0.223134	0.425455	-0.524459	0.59996	0.999932
4930594M22Rik	54.6641	0.0858213	0.22703	0.378018	0.705417	0.999864	54.6641	-0.0260791	0.248143	-0.105097	0.916299	0.999932
4930597O21Rik	10.0695	-0.839635	0.476242	-1.76304	0.077893	NA	10.0695	-0.644737	0.512577	-1.25784	0.208451	0.999932
4930598N05Rik	19.3762	0.33183	0.431858	0.768378	0.442263	0.999864	19.3762	0.49356	0.463204	1.06553	0.286634	0.999932
4930599N23Rik	16.5426	0.0996862	0.412847	0.241461	0.809198	NA	16.5426	-0.141672	0.455597	-0.31096	0.755831	0.999932
4931403E22Rik	25.5861	-0.0944165	0.473464	-0.199416	0.841937	0.999864	25.5861	-0.24866	0.515681	-0.482198	0.629665	0.999932
4931406C07Rik	2789.13	0.174972	0.067081	2.60836	0.00909763	0.341834	2789.13	0.213588	0.072464	2.94751	0.00320344	0.578194
4931406P16Rik	2809.67	-0.145632	0.238438	-0.610774	0.541349	0.999864	2809.67	-0.113051	0.257561	-0.438926	0.660715	0.999932
4931413K12Rik	17.8193	0.106499	0.378978	0.281017	0.778697	0.999864	17.8193	0.070376	0.412632	0.170554	0.864575	0.999932
4931414P19Rik	263.066	0.0305422	0.123755	0.246795	0.805067	0.999864	263.066	0.0287274	0.134128	0.214178	0.830408	0.999932
4931415C17Rik	114.411	-0.143651	0.149253	-0.962468	0.335814	0.999864	114.411	0.0102956	0.160353	0.0642059	0.948806	0.999932
4931422A03Rik	76.1944	-0.112282	0.365193	-0.30746	0.758493	0.999864	76.1944	-0.0672204	0.394769	-0.170278	0.864792	0.999932
4931423N10Rik	18.7184	0.484788	0.398476	1.2166	0.223755	0.999864	18.7184	0.565876	0.427996	1.32215	0.186117	0.999932
4931428F04Rik	1086.38	0.0918325	0.116298	0.789631	0.429743	0.999864	1086.38	0.142652	0.125629	1.1355	0.256164	0.999932
4931429L15Rik	12.9967	0.418802	0.431137	0.97139	0.331354	NA	12.9967	0.119308	0.476323	0.250478	0.802218	0.999932
4931440F15Rik	15.5484	-0.0466121	0.386906	-0.120474	0.904108	NA	15.5484	-0.674383	0.445492	-1.51379	0.130078	0.999932
4931440P22Rik	162.493	0.22413	0.135368	1.65571	0.097781	0.87753	162.493	0.261977	0.146227	1.79158	0.0732004	0.999932
4932422M17Rik	149.457	0.125913	0.204364	0.616123	0.537813	0.999864	149.457	0.0488234	0.221683	0.22024	0.825684	0.999932
4932431P20Rik	11.381	-0.969582	0.418516	-2.31671	0.0205194	NA	11.381	-1.24271	0.47683	-2.60619	0.00915552	0.917173
4932435O22Rik	32.1289	0.0426662	0.305531	0.139646	0.88894	0.999864	32.1289	-0.378746	0.342148	-1.10696	0.268309	0.999932
4932438A13Rik	15841	-0.0129842	0.203135	-0.0639189	0.949035	0.999864	15841	-0.0493878	0.219418	-0.225085	0.821913	0.999932
4932438H23Rik	126.001	-0.0636376	0.246453	-0.258214	0.796242	0.999864	126.001	0.139149	0.265376	0.524345	0.600038	0.999932
4932441J04Rik	346.912	-0.0504987	0.103154	-0.489545	0.624456	0.999864	346.912	-0.0954573	0.112177	-0.850952	0.394796	0.999932
4932442E05Rik	33.5508	-0.20167	0.358634	-0.562329	0.573892	0.999864	33.5508	-0.126462	0.387783	-0.326114	0.744338	0.999932
4932443L11Rik	10.445	-0.608502	0.552902	-1.10056	0.271088	NA	10.445	-0.882183	0.615732	-1.43274	0.151932	0.999932
4932702P03Rik	73.6007	-0.0720954	0.274656	-0.262494	0.792941	0.999864	73.6007	0.23207	0.294332	0.788465	0.430425	0.999932
4933402D24Rik	174.906	-0.0280845	0.156713	-0.179209	0.857773	0.999864	174.906	0.102698	0.168855	0.608202	0.543053	0.999932
4933403O08Rik	25.875	0.520689	0.513271	1.01445	0.310367	0.999864	25.875	0.117488	0.560042	0.209784	0.833836	0.999932
4933404O12Rik	680.741	0.0292895	0.0853464	0.343184	0.73146	0.999864	680.741	-0.108664	0.0929727	-1.16878	0.242493	0.999932
4933405L10Rik	16.4324	-0.0424448	0.346077	-0.122646	0.902388	NA	16.4324	-0.361439	0.389803	-0.927236	0.353804	0.999932
4933406B17Rik	22.5097	0.11566	0.556018	0.208015	0.835218	0.999864	22.5097	0.834254	0.590287	1.4133	0.157567	0.999932
4933406C10Rik	139.207	-0.242738	0.136246	-1.78161	0.0748131	0.826142	139.207	-0.0589284	0.146174	-0.403139	0.686846	0.999932
4933406I18Rik	68.6495	-0.00853495	0.243796	-0.0350086	0.972073	0.999864	68.6495	0.0305176	0.263751	0.115706	0.907885	0.999932
4933406P04Rik	43.1675	0.489463	0.263471	1.85774	0.0632053	0.7942	43.1675	0.387114	0.286528	1.35105	0.176679	0.999932
4933407K13Rik	333.337	-0.0796345	0.153573	-0.518545	0.604078	0.999864	333.337	-0.138275	0.166477	-0.830593	0.406203	0.999932
4933407L21Rik	102.476	0.0566843	0.230188	0.246253	0.805487	0.999864	102.476	-0.0155186	0.24989	-0.0621018	0.950482	0.999932
4933408B17Rik	55.9603	0.0387543	0.304434	0.127299	0.898703	0.999864	55.9603	0.141896	0.328359	0.432136	0.665643	0.999932
4933411K16Rik	12.1125	0.805929	0.480638	1.67679	0.0935837	NA	12.1125	0.684759	0.520892	1.31459	0.188648	0.999932
4933412E12Rik	113.282	0.291692	0.205037	1.42263	0.154844	0.965313	113.282	0.114511	0.223267	0.512888	0.60803	0.999932
4933412O06Rik	27.8664	-0.0805325	0.299656	-0.26875	0.788122	0.999864	27.8664	0.421031	0.313148	1.34451	0.178782	0.999932
4933413J09Rik	13.0888	0.292995	0.403961	0.725305	0.468265	NA	13.0888	-0.171447	0.457315	-0.3749	0.707735	0.999932
4933415A04Rik	20.2853	-0.0836746	0.462008	-0.181111	0.856281	0.999864	20.2853	0.257458	0.492477	0.522781	0.601127	0.999932
4933417D19Rik	12.1613	0.0642174	0.396865	0.161812	0.871454	NA	12.1613	-0.415262	0.454292	-0.914086	0.360672	0.999932
4933421A08Rik	20.7155	0.131952	0.351581	0.375311	0.707429	0.999864	20.7155	-0.0376605	0.386559	-0.0974249	0.922389	0.999932
4933421O10Rik	1296.62	-0.00865016	0.0596799	-0.144943	0.884756	0.999864	1296.62	-0.0145878	0.0646836	-0.225525	0.821571	0.999932
4933424G06Rik	48.8844	0.401842	0.211069	1.90384	0.0569311	0.768351	48.8844	0.241004	0.231305	1.04193	0.297443	0.999932
4933424M12Rik	11.6322	0.303929	0.587314	0.51749	0.604814	NA	11.6322	0.371045	0.633102	0.586074	0.557826	0.999932
4933426B08Rik	21.4004	0.216342	0.395824	0.54656	0.584681	0.999864	21.4004	0.12866	0.430523	0.298845	0.765058	0.999932
4933427D14Rik	1976.54	-0.0570778	0.0919261	-0.62091	0.534659	0.999864	1976.54	-0.0422174	0.0993699	-0.424851	0.670945	0.999932
4933427G23Rik	129.281	0.0164934	0.21139	0.0780237	0.937809	0.999864	129.281	0.0316008	0.228769	0.138134	0.890134	0.999932
4933427I04Rik	42.0915	-0.118022	0.297077	-0.397277	0.691163	0.999864	42.0915	-0.429833	0.328339	-1.30911	0.190496	0.999932
4933427I22Rik	11.9102	-0.117524	0.488645	-0.24051	0.809935	NA	11.9102	-0.294638	0.53699	-0.548684	0.583222	0.999932
4933428G20Rik	394.46	-0.166852	0.173476	-0.961813	0.336144	0.999864	394.46	-0.159983	0.187667	-0.852482	0.393947	0.999932
4933429O19Rik	48.3215	0.726191	1.50332	0.483059	0.629054	0.999864	48.3215	0.626276	1.62387	0.385669	0.699742	0.999932
4933430I17Rik	68.8551	0.149956	0.265144	0.565563	0.571691	0.999864	68.8551	0.336706	0.284814	1.1822	0.237128	0.999932
4933431C10Rik	64.1675	-0.167137	0.382896	-0.436508	0.662468	0.999864	64.1675	-0.00237825	0.412952	-0.00575915	0.995405	0.999932
4933431E20Rik	6762.95	-0.123998	0.0812134	-1.52681	0.126808	0.928366	6762.95	-0.00897976	0.0877092	-0.102381	0.918454	0.999932
4933431K14Rik	240.971	-0.211111	0.136112	-1.55101	0.1209	0.916444	240.971	-0.221041	0.147826	-1.49528	0.134842	0.999932
4933432I03Rik	17.8632	-0.324927	0.524449	-0.619558	0.535549	0.999864	17.8632	0.0908968	0.559548	0.162447	0.870954	0.999932
4933432K03Rik	10.4577	-0.0593493	0.534992	-0.110935	0.911668	NA	10.4577	0.0965419	0.574737	0.167976	0.866602	0.999932
4933433G15Rik	33.5566	-0.156257	0.317724	-0.491801	0.62286	0.999864	33.5566	0.509104	0.331969	1.53359	0.12513	0.999932
4933433G19Rik	96.9471	0.239858	0.174618	1.37361	0.169562	0.991751	96.9471	0.353094	0.187713	1.88103	0.0599674	0.999932
4933434E20Rik	6284.97	-0.0398722	0.071028	-0.561359	0.574553	0.999864	6284.97	-0.0262594	0.0767508	-0.342138	0.732247	0.999932
4933439C10Rik	838.587	0.0589143	0.106761	0.551833	0.581063	0.999864	838.587	0.0583307	0.115469	0.505163	0.613445	0.999932
4933439K11Rik	43.2585	0.0318987	0.260109	0.122636	0.902395	0.999864	43.2585	0.175726	0.279486	0.628747	0.529514	0.999932
4933440N22Rik	28.1044	0.634217	0.336597	1.88421	0.0595372	0.774431	28.1044	0.917682	0.356446	2.57453	0.0100375	0.938146
5031425E22Rik	1471.92	0.0847567	0.0820592	1.03287	0.301663	0.999864	1471.92	0.0676098	0.0887716	0.761615	0.44629	0.999932
5031434O11Rik	634.881	0.0283575	0.110009	0.257774	0.796581	0.999864	634.881	-0.0159917	0.11919	-0.134169	0.893269	0.999932
5031439G07Rik	28059.2	-0.166623	0.0622729	-2.67569	0.00745757	0.308411	28059.2	-0.0867463	0.0672641	-1.28964	0.197177	0.999932
5033403F01Rik	24.4278	0.0868834	0.350817	0.24766	0.804398	0.999864	24.4278	-0.0482157	0.384206	-0.125494	0.900132	0.999932
5033404E19Rik	38.6437	-0.316927	0.293038	-1.08152	0.279465	0.999864	38.6437	-0.101222	0.314357	-0.321998	0.747454	0.999932
5033406O09Rik	88.0709	-0.0221398	0.199704	-0.110863	0.911725	0.999864	88.0709	-0.0385627	0.216915	-0.177778	0.858897	0.999932
5033417F24Rik	139.617	0.0810705	0.134941	0.600786	0.547982	0.999864	139.617	0.0210992	0.147109	0.143425	0.885954	0.999932
5033421B08Rik	93.5384	-0.169898	0.346764	-0.489954	0.624167	0.999864	93.5384	-0.00100321	0.374052	-0.00268202	0.99786	0.999932
5033426O07Rik	31.4404	0.138563	0.38445	0.36042	0.718533	0.999864	31.4404	0.253293	0.414182	0.61155	0.540835	0.999932
5033430I15Rik	177.239	0.281882	0.185672	1.51817	0.128971	0.930417	177.239	0.325748	0.200454	1.62505	0.104152	0.999932
5330413P13Rik	62.1671	0.073658	0.220208	0.334493	0.738008	0.999864	62.1671	-0.0817596	0.241534	-0.338502	0.734985	0.999932
5330417C22Rik	1919.57	0.0589845	0.104212	0.566006	0.57139	0.999864	1919.57	0.0787591	0.112608	0.69941	0.484296	0.999932
5330434G04Rik	1479.22	-0.0133878	0.196067	-0.0682818	0.945561	0.999864	1479.22	-0.041619	0.21185	-0.196455	0.844254	0.999932
5330437M03Rik	25.1643	0.264838	0.592186	0.447221	0.654715	0.999864	25.1643	0.373736	0.638251	0.585562	0.55817	0.999932
5330438D12Rik	425.308	0.0381391	0.169835	0.224565	0.822318	0.999864	425.308	0.0717239	0.183544	0.390772	0.695966	0.999932
5330439K02Rik	99.7867	-0.160741	0.148438	-1.08288	0.278861	0.999864	99.7867	-0.215127	0.162607	-1.32299	0.185839	0.999932
5430400D12Rik	78.7548	0.0424037	0.228257	0.185772	0.852623	0.999864	78.7548	0.20346	0.245414	0.829047	0.407078	0.999932
5430402O13Rik	60.4262	0.169438	0.241618	0.701262	0.483139	0.999864	60.4262	0.0223782	0.263844	0.084816	0.932408	0.999932
5430403G16Rik	184.61	0.26632	0.145567	1.82954	0.0673193	0.802334	184.61	0.0736015	0.159069	0.462701	0.643579	0.999932
5430405H02Rik	178.842	-0.0419348	0.14215	-0.295004	0.767991	0.999864	178.842	0.197261	0.152133	1.29663	0.194757	0.999932
5430414B19Rik	71.4308	0.0630918	0.279259	0.225926	0.821259	0.999864	71.4308	0.0154248	0.302776	0.0509448	0.95937	0.999932
5430416N02Rik	170.633	0.164588	0.150071	1.09673	0.272759	0.999864	170.633	0.116443	0.162889	0.714859	0.474696	0.999932
5430419D17Rik	38.4639	-0.812676	0.365398	-2.22409	0.0261426	0.571791	38.4639	-0.814266	0.398121	-2.04527	0.0408278	0.999932
5430421F17Rik	23.7041	0.117679	0.442811	0.265755	0.790428	0.999864	23.7041	-0.0481892	0.483079	-0.0997543	0.920539	0.999932
5430427N15Rik	16.5818	-0.675337	0.491006	-1.37542	0.169002	NA	16.5818	-0.493366	0.529337	-0.932044	0.351314	0.999932
5430427O19Rik	29.3868	0.290127	0.340856	0.851171	0.394674	0.999864	29.3868	0.217082	0.370408	0.586062	0.557834	0.999932
5430431A17Rik	18.4744	0.112176	0.497038	0.225688	0.821444	0.999864	18.4744	0.122013	0.537954	0.226809	0.820572	0.999932
5530402G07Rik	13.5422	0.804266	0.486111	1.65449	0.0980277	NA	13.5422	0.47123	0.533593	0.883126	0.377168	0.999932
5530601H04Rik	1437.26	0.158542	0.147292	1.07637	0.28176	0.999864	1437.26	0.0396124	0.159276	0.248703	0.80359	0.999932
5730403I07Rik	21.5559	-0.0909761	0.377998	-0.240679	0.809804	0.999864	21.5559	0.110823	0.405193	0.273507	0.784463	0.999932
5730405O15Rik	203.791	0.0198139	0.22206	0.0892275	0.928901	0.999864	203.791	0.140452	0.239618	0.586148	0.557776	0.999932
5730409E04Rik	10318.2	-0.0571989	0.0400779	-1.42719	0.153524	0.96392	10318.2	0.0171324	0.0432916	0.395744	0.692294	0.999932
5730414N17Rik	90.7845	0.252875	0.220081	1.14901	0.250551	0.999864	90.7845	0.201922	0.238653	0.846092	0.397502	0.999932
5730435O14Rik	13.6704	-3.5306	0.639064	-5.52465	3.30151e-08	NA	13.6704	-2.66414	0.597046	-4.4622	8.11241e-06	0.00894687
5730455P16Rik	12143.7	0.0654013	0.0730259	0.89559	0.370472	0.999864	12143.7	0.0187138	0.0789033	0.237173	0.812522	0.999932
5730480H06Rik	750.741	-0.113832	0.066879	-1.70207	0.088743	0.867355	750.741	-0.0470614	0.0723264	-0.650681	0.515252	0.999932
5730507A11Rik	10.3561	-0.544619	0.535404	-1.01721	0.309053	NA	10.3561	-1.67163	0.648766	-2.57663	0.00997689	0.938146
5730507C01Rik	75.6352	-0.0841298	0.215537	-0.390326	0.696296	0.999864	75.6352	0.193096	0.230322	0.838376	0.40182	0.999932
5730521K06Rik	26.1032	0.0366509	0.307745	0.119095	0.9052	0.999864	26.1032	-0.0605498	0.337104	-0.179617	0.857453	0.999932
5730522E02Rik	68.9688	0.199422	0.18557	1.07464	0.282534	0.999864	68.9688	0.189888	0.201285	0.94338	0.345487	0.999932
5730585A16Rik	48.7655	-0.0382472	0.341651	-0.111948	0.910865	0.999864	48.7655	0.160646	0.367563	0.437057	0.66207	0.999932
5730596B20Rik	241.962	-0.363486	0.194916	-1.86483	0.0622053	0.791708	241.962	-0.285397	0.210715	-1.35442	0.175602	0.999932
5830408C22Rik	17.0824	-0.376217	0.363191	-1.03587	0.300264	0.999864	17.0824	-0.608124	0.406794	-1.49492	0.134936	0.999932
5830411N06Rik	23.9124	0.560871	0.464397	1.20774	0.227148	0.999864	23.9124	0.673508	0.499393	1.34865	0.177448	0.999932
5830417I10Rik	986.655	-0.115659	0.134307	-0.861154	0.389153	0.999864	986.655	-0.202206	0.145356	-1.39111	0.164191	0.999932
5830418P13Rik	32.4635	-0.230611	0.309628	-0.744801	0.456392	0.999864	32.4635	-0.274679	0.337891	-0.812921	0.416264	0.999932
5830432E09Rik	9.72598	-0.304984	0.492666	-0.619048	0.535885	NA	9.72598	0.181154	0.51549	0.35142	0.725273	0.999932
5830444B04Rik	81.9576	-0.16607	0.669406	-0.248085	0.804069	0.999864	81.9576	-0.159161	0.723433	-0.220008	0.825865	0.999932
5830448L01Rik	160.959	0.00510767	0.154735	0.0330092	0.973667	0.999864	160.959	0.0446954	0.167417	0.266971	0.789491	0.999932
5830454E08Rik	69.0373	0.183995	0.213306	0.862585	0.388366	0.999864	69.0373	-0.0729217	0.234981	-0.31033	0.75631	0.999932
5830462I19Rik	17.2966	0.320221	0.426554	0.750716	0.452823	0.999864	17.2966	0.0349073	0.469322	0.0743783	0.940709	0.999932
5830487J09Rik	41.7204	-0.220765	0.309766	-0.712684	0.476041	0.999864	41.7204	-0.516628	0.341746	-1.51173	0.130602	0.999932
5930403N24Rik	115.044	0.0750355	0.145202	0.516767	0.605319	0.999864	115.044	-0.0513724	0.159303	-0.322482	0.747087	0.999932
5930409G06Rik	367.384	0.028308	0.113199	0.250072	0.802531	0.999864	367.384	0.100594	0.122245	0.822889	0.410571	0.999932
5930420M18Rik	237.707	0.0313763	0.10602	0.295948	0.76727	0.999864	237.707	0.0538843	0.114908	0.468935	0.639116	0.999932
5930430L01Rik	179.072	0.112542	0.157057	0.716567	0.473642	0.999864	179.072	0.046727	0.170564	0.273956	0.784118	0.999932
5930438M14Rik	14.1549	0.270857	0.620389	0.436592	0.662407	NA	14.1549	0.792025	0.658363	1.20302	0.228968	0.999932
6030400A10Rik	62.3665	-0.144322	0.500834	-0.288163	0.773222	0.999864	62.3665	-0.0689571	0.541067	-0.127446	0.898587	0.999932
6030407O03Rik	108.237	-0.132297	0.210181	-0.629442	0.52906	0.999864	108.237	-0.125795	0.227838	-0.552125	0.580862	0.999932
6030442K20Rik	48.4083	-0.0539298	0.24691	-0.218418	0.827103	0.999864	48.4083	0.0376743	0.266474	0.141381	0.887569	0.999932
6030443J06Rik	79.9098	-0.243138	0.347286	-0.70011	0.483858	0.999864	79.9098	-0.4736	0.377979	-1.25298	0.210213	0.999932
6030445D17Rik	30.9383	0.12133	0.259428	0.467682	0.640012	0.999864	30.9383	0.227129	0.278882	0.814429	0.415399	0.999932
6030458C11Rik	3156.08	0.0499726	0.0534726	0.934546	0.350022	0.999864	3156.08	0.00171228	0.0579022	0.0295719	0.976408	0.999932
6030468B19Rik	12.789	0.214269	0.491779	0.435702	0.663053	NA	12.789	-0.122024	0.545202	-0.223814	0.822902	0.999932
6230400D17Rik	233.688	-0.0499876	0.109825	-0.455158	0.648996	0.999864	233.688	-0.00445977	0.11891	-0.0375055	0.970082	0.999932
6330403K07Rik	19540.3	0.0136545	0.0889325	0.153538	0.877974	0.999864	19540.3	0.0648542	0.0960604	0.67514	0.499587	0.999932
6330403L08Rik	1442.15	-0.00970067	0.0573783	-0.169065	0.865745	0.999864	1442.15	0.0354198	0.0620485	0.570841	0.568108	0.999932
6330408M09Rik	44.371	0.313842	0.269318	1.16532	0.243889	0.999864	44.371	0.113032	0.294762	0.383469	0.701372	0.999932
6330409D20Rik	378.613	-0.130287	0.119343	-1.09171	0.274962	0.999864	378.613	-0.0557053	0.128976	-0.431904	0.665811	0.999932
6330410L21Rik	111.569	0.245914	0.160287	1.53421	0.124977	0.926177	111.569	0.354231	0.17227	2.05626	0.0397579	0.999932
6330411D24Rik	197.106	0.0305541	0.188888	0.161758	0.871497	0.999864	197.106	0.057188	0.204251	0.279989	0.779486	0.999932
6330418K02Rik	46.2256	-0.161068	0.216787	-0.742979	0.457494	0.999864	46.2256	-0.150755	0.236078	-0.638581	0.523096	0.999932
6330420H09Rik	39.3219	0.078434	0.321289	0.244123	0.807136	0.999864	39.3219	0.192255	0.346187	0.555352	0.578654	0.999932
6330537M06Rik	24.1155	0.0725299	0.325816	0.22261	0.823839	0.999864	24.1155	-0.154857	0.359736	-0.430476	0.66685	0.999932
6330549D23Rik	93.7597	-0.132854	0.150931	-0.880231	0.378734	0.999864	93.7597	-0.265698	0.166721	-1.59367	0.111011	0.999932
6330562C20Rik	16.6794	0.180684	0.459754	0.393001	0.694319	NA	16.6794	-0.316984	0.512344	-0.618694	0.536118	0.999932
6330576A10Rik	66.5253	-0.0174652	0.203091	-0.0859971	0.931469	0.999864	66.5253	0.00964925	0.220133	0.0438338	0.965037	0.999932
6430503K07Rik	71.1709	-0.377913	0.219056	-1.72519	0.0844932	0.852152	71.1709	-0.0541582	0.233361	-0.232079	0.816477	0.999932
6430511E19Rik	468.837	-0.315084	0.270272	-1.1658	0.243695	0.999864	468.837	-0.157817	0.291847	-0.540755	0.588677	0.999932
6430548M08Rik	25033.4	-0.104008	0.0645224	-1.61197	0.106969	0.894648	25033.4	-0.0261148	0.0696931	-0.374712	0.707875	0.999932
6430550D23Rik	113.125	-0.10511	0.173438	-0.60604	0.544488	0.999864	113.125	-0.20744	0.189545	-1.09441	0.273775	0.999932
6430553K19Rik	34.6298	0.321179	0.292112	1.0995	0.271548	0.999864	34.6298	0.24677	0.317422	0.77742	0.436911	0.999932
6430562O15Rik	58.3384	-0.2279	0.245545	-0.928142	0.353334	0.999864	58.3384	0.167879	0.260573	0.64427	0.5194	0.999932
6430571L13Rik	947.611	0.0132172	0.163115	0.0810298	0.935418	0.999864	947.611	0.0861527	0.176179	0.489005	0.624838	0.999932
6430573P05Rik	137.744	0.117627	0.190495	0.617482	0.536917	0.999864	137.744	-0.00239404	0.207155	-0.0115568	0.990779	0.999932
6430584L05Rik	44.7833	0.0968683	0.336138	0.28818	0.773209	0.999864	44.7833	0.194494	0.362499	0.536537	0.591588	0.999932
6430590A07Rik	278.339	-0.00594569	0.140824	-0.0422206	0.966323	0.999864	278.339	0.0362255	0.152277	0.237893	0.811964	0.999932
6430628N08Rik	25.5236	-0.423822	0.378655	-1.11928	0.26302	0.999864	25.5236	-0.160535	0.405844	-0.39556	0.69243	0.999932
6430710M23Rik	30.9083	0.027602	0.475494	0.0580492	0.953709	0.999864	30.9083	-0.0108159	0.515183	-0.0209943	0.98325	0.999932
6530402F18Rik	497.439	-0.223441	0.131962	-1.69322	0.0904132	0.870275	497.439	-0.0728894	0.142363	-0.511997	0.608653	0.999932
6530403H02Rik	12.1319	-0.437788	0.583901	-0.749764	0.453397	NA	12.1319	0.489346	0.606058	0.807425	0.419422	0.999932
6530409C15Rik	86.6077	0.0395431	0.152594	0.259138	0.795529	0.999864	86.6077	0.212859	0.163083	1.30522	0.191818	0.999932
6530411M01Rik	41.8129	-0.0519586	0.282494	-0.183928	0.85407	0.999864	41.8129	0.0438364	0.304803	0.143819	0.885644	0.999932
6720427I07Rik	665.723	0.128259	0.198819	0.645105	0.518859	0.999864	665.723	0.0971259	0.214887	0.451986	0.651279	0.999932
6720483E21Rik	114.366	-0.0856215	0.178754	-0.47899	0.631946	0.999864	114.366	0.0558358	0.192412	0.290189	0.771671	0.999932
6720489N17Rik	470.975	-0.0257311	0.0994001	-0.258864	0.79574	0.999864	470.975	-0.10581	0.108117	-0.978664	0.327746	0.999932
6820402A03Rik	57.9929	0.441483	0.235076	1.87804	0.0603756	0.778843	57.9929	0.50702	0.25301	2.00395	0.0450752	0.999932
6820408C15Rik	254.655	0.0341249	0.185048	0.184411	0.853691	0.999864	254.655	-0.0242168	0.200451	-0.120811	0.90384	0.999932
6820431F20Rik	990.243	0.0129146	0.160234	0.0805984	0.935761	0.999864	990.243	0.0485747	0.173117	0.280589	0.779026	0.999932
8030423F21Rik	23.3226	0.500946	0.305284	1.64092	0.100815	0.884584	23.3226	0.531302	0.32879	1.61593	0.106109	0.999932
8030423J24Rik	18.4943	-0.0396959	0.369861	-0.107327	0.91453	0.999864	18.4943	-0.119224	0.40446	-0.294773	0.768167	0.999932
8030453O22Rik	164.276	-0.0542674	0.138944	-0.390571	0.696114	0.999864	164.276	-0.0109549	0.150428	-0.072825	0.941945	0.999932
8030462N17Rik	3363.33	-0.0577569	0.161907	-0.35673	0.721294	0.999864	3363.33	-0.0214219	0.174895	-0.122484	0.902516	0.999932
8430406P12Rik	64.8358	-0.316104	0.263678	-1.19883	0.230595	0.999864	64.8358	-0.117458	0.28357	-0.414213	0.678718	0.999932
8430419K02Rik	52.396	0.290596	0.228079	1.2741	0.202629	0.999864	52.396	0.0706901	0.25084	0.281814	0.778086	0.999932
8430422M14Rik	261.942	0.125575	0.208347	0.602722	0.546694	0.999864	261.942	0.157885	0.225127	0.701313	0.483108	0.999932
8430429K09Rik	499.592	-0.00629079	0.0815435	-0.0771464	0.938507	0.999864	499.592	0.0320006	0.0882627	0.362562	0.716932	0.999932
8430432A02Rik	48.3995	0.340218	0.26378	1.28978	0.197127	0.999864	48.3995	0.240597	0.286988	0.838351	0.401834	0.999932
9030025P20Rik	240.217	-0.127718	0.139164	-0.917749	0.35875	0.999864	240.217	-0.0669249	0.150495	-0.444699	0.656538	0.999932
9030404E10Rik	13.6136	-0.461082	0.435066	-1.0598	0.289237	NA	13.6136	-0.939643	0.494971	-1.89838	0.057646	0.999932
9030407P20Rik	412.74	0.0780701	0.135367	0.576731	0.564121	0.999864	412.74	0.117453	0.146296	0.802849	0.422062	0.999932
9030612E09Rik	156.735	0.21922	0.142791	1.53526	0.124721	0.926177	156.735	0.0368369	0.156394	0.235538	0.813791	0.999932
9030624G23Rik	106.724	-0.30611	0.171138	-1.78868	0.0736669	0.820965	106.724	-0.204777	0.184961	-1.10714	0.268235	0.999932
9130002K18Rik	14.5644	-0.145227	0.526362	-0.275907	0.78262	NA	14.5644	0.377242	0.554245	0.68064	0.496099	0.999932
9130008F23Rik	23.4166	-0.146412	0.365179	-0.400932	0.68847	0.999864	23.4166	-0.033125	0.393885	-0.0840981	0.932978	0.999932
9130017K11Rik	31.5214	-0.521166	0.370407	-1.40701	0.159424	0.975118	31.5214	-0.711252	0.407972	-1.74338	0.0812667	0.999932
9130019O22Rik	347.13	0.036549	0.10707	0.341358	0.732834	0.999864	347.13	-0.0989376	0.116834	-0.846823	0.397094	0.999932
9130019P16Rik	66.2845	-0.0268314	0.198071	-0.135464	0.892245	0.999864	66.2845	-0.0717267	0.215965	-0.332122	0.739797	0.999932
9130023H24Rik	342.65	0.043821	0.0949351	0.461589	0.644376	0.999864	342.65	0.103622	0.102583	1.01013	0.312432	0.999932
9130024F11Rik	10.2162	-0.0211095	0.636931	-0.0331426	0.973561	NA	10.2162	-0.603234	0.716628	-0.841767	0.399918	0.999932
9130208D14Rik	13.5091	0.189658	0.491869	0.385586	0.699804	NA	13.5091	0.12486	0.534796	0.233472	0.815395	0.999932
9130213A22Rik	30.2012	-0.172554	0.280678	-0.614775	0.538704	0.999864	30.2012	-0.326513	0.309599	-1.05463	0.291594	0.999932
9130221H12Rik	87.8398	-0.180998	0.165606	-1.09294	0.27442	0.999864	87.8398	-0.143253	0.179761	-0.79691	0.425503	0.999932
9130230N09Rik	35.3334	0.095737	0.311155	0.307683	0.758324	0.999864	35.3334	-0.129432	0.341846	-0.378627	0.704965	0.999932
9130401M01Rik	328.596	0.0833815	0.205606	0.40554	0.685081	0.999864	328.596	0.116962	0.222169	0.526454	0.598573	0.999932
9130604C24Rik	66.5449	0.0660318	0.222291	0.297051	0.766427	0.999864	66.5449	-0.122625	0.244256	-0.502037	0.615642	0.999932
9230111E07Rik	23.2275	0.327552	0.315067	1.03963	0.298514	0.999864	23.2275	0.244155	0.343327	0.711144	0.476995	0.999932
9230112E08Rik	432.021	-0.235714	0.0866382	-2.72066	0.0065151	0.280236	432.021	-0.256478	0.0943318	-2.71889	0.00655012	0.779204
9230112J17Rik	76.2518	-0.0038781	0.183505	-0.0211335	0.983139	0.999864	76.2518	0.151306	0.196914	0.768387	0.442257	0.999932
9230114K14Rik	276.277	-0.0573627	0.272075	-0.210834	0.833017	0.999864	276.277	-0.112732	0.294244	-0.383123	0.701628	0.999932
9230116N13Rik	53.1272	0.349449	0.218539	1.59902	0.109816	0.899204	53.1272	0.531477	0.233133	2.27971	0.0226248	0.999932
9330020H09Rik	53.3972	0.167048	0.277661	0.601625	0.547424	0.999864	53.3972	0.477941	0.296194	1.61361	0.106613	0.999932
9330102E08Rik	1976.25	-0.241817	0.0694721	-3.48078	0.00049995	0.0585184	1976.25	-0.156505	0.0750666	-2.08488	0.0370801	0.999932
9330104G04Rik	495.98	0.0634725	0.0949767	0.668295	0.503945	0.999864	495.98	0.0521156	0.102939	0.506275	0.612664	0.999932
9330111N05Rik	120.583	-0.102594	0.209335	-0.490095	0.624067	0.999864	120.583	-0.15761	0.227336	-0.693289	0.488128	0.999932
9330118I20Rik	360.765	0.0435574	0.124384	0.350185	0.7262	0.999864	360.765	0.0699058	0.13454	0.519591	0.603349	0.999932
9330121J05Rik	17.6041	-0.725971	0.446138	-1.62724	0.103687	0.888842	17.6041	-0.537482	0.480577	-1.11841	0.263392	0.999932
9330121K16Rik	149.193	0.181934	0.220174	0.826317	0.408624	0.999864	149.193	0.47858	0.236196	2.0262	0.0427442	0.999932
9330136K24Rik	209.411	-0.063207	0.134544	-0.469787	0.638507	0.999864	209.411	0.000437087	0.145454	0.003005	0.997602	0.999932
9330151L19Rik	939.714	0.0880089	0.117936	0.746244	0.45552	0.999864	939.714	0.033094	0.12761	0.259337	0.795376	0.999932
9330154J02Rik	67.0224	-0.119026	0.223124	-0.533452	0.59372	0.999864	67.0224	-0.0869119	0.241847	-0.359367	0.719321	0.999932
9330158H04Rik	253.165	-0.0694532	0.125337	-0.554133	0.579488	0.999864	253.165	0.0610595	0.135022	0.452218	0.651112	0.999932
9330159F19Rik	6201.51	-0.0238986	0.0787363	-0.303527	0.761488	0.999864	6201.51	-0.0856875	0.0851059	-1.00683	0.314014	0.999932
9330159M07Rik	306.41	-0.0235443	0.121713	-0.19344	0.846614	0.999864	306.41	0.0895605	0.131243	0.682403	0.494984	0.999932
9330160F10Rik	73.5251	0.229987	0.197898	1.16215	0.245176	0.999864	73.5251	0.0299544	0.217493	0.137726	0.890457	0.999932
9330161L09Rik	64.2188	0.517689	0.231998	2.23144	0.0256522	0.566843	64.2188	0.196883	0.254861	0.772511	0.439812	0.999932
9330162012Rik	164.166	0.170115	0.142053	1.19754	0.231095	0.999864	164.166	0.106402	0.154451	0.688905	0.490883	0.999932
9330162G02Rik	1633.24	-0.0435637	0.134062	-0.324953	0.745217	0.999864	1633.24	0.0047752	0.144832	0.0329706	0.973698	0.999932
9330171B17Rik	175.34	-0.156776	0.120813	-1.29767	0.194399	0.999864	175.34	0.0424263	0.129384	0.327911	0.742979	0.999932
9330175E14Rik	18.3743	0.540777	0.398295	1.35773	0.174549	0.999155	18.3743	-0.0593525	0.446308	-0.132986	0.894205	0.999932
9330175M20Rik	39.2927	-0.202662	0.249845	-0.811152	0.417279	0.999864	39.2927	0.146483	0.264146	0.554552	0.579201	0.999932
9330179D12Rik	81.9772	-0.0773055	0.16363	-0.472441	0.636612	0.999864	81.9772	-0.141788	0.17913	-0.791539	0.428629	0.999932
9330182L06Rik	9371.99	0.0662939	0.102146	0.649008	0.516333	0.999864	9371.99	0.0931772	0.110339	0.844466	0.398409	0.999932
9330188P03Rik	513.183	0.117086	0.127673	0.917078	0.359102	0.999864	513.183	0.181438	0.137869	1.31601	0.188169	0.999932
9330198I05Rik	49.1499	-0.00382006	0.291946	-0.0130848	0.98956	0.999864	49.1499	-0.153186	0.31879	-0.480523	0.630855	0.999932
9330198N18Rik	18.9312	-0.121264	0.396787	-0.305614	0.759898	0.999864	18.9312	0.0839452	0.42516	0.197444	0.84348	0.999932
9330199G10Rik	95.957	-0.193454	0.231709	-0.834902	0.403773	0.999864	95.957	0.0610707	0.248677	0.245582	0.806006	0.999932
9430002A10Rik	21.4262	-0.449733	0.377894	-1.1901	0.234006	0.999864	21.4262	-0.79035	0.422669	-1.8699	0.0614971	0.999932
9430015G10Rik	1249.76	-0.00677944	0.0920658	-0.0736368	0.941299	0.999864	1249.76	-0.00380684	0.0995743	-0.0382312	0.969503	0.999932
9430018G01Rik	21.4947	0.0357659	0.579159	0.0617549	0.950758	0.999864	21.4947	-0.264185	0.632219	-0.417869	0.676043	0.999932
9430021M05Rik	362.658	-0.117415	0.113555	-1.03399	0.30114	0.999864	362.658	-0.0602567	0.122816	-0.490625	0.623692	0.999932
9430025C20Rik	29.0722	-0.349947	0.471239	-0.742611	0.457717	0.999864	29.0722	0.186715	0.501582	0.372253	0.709704	0.999932
9430034N14Rik	30.5638	-0.461268	0.365928	-1.26055	0.207473	0.999864	30.5638	0.00311502	0.388587	0.00801628	0.993604	0.999932
9430037G07Rik	439.472	0.140847	0.221408	0.636144	0.524683	0.999864	439.472	0.137236	0.239261	0.573582	0.56625	0.999932
9430038I01Rik	224.433	0.212388	0.176621	1.20251	0.229166	0.999864	224.433	0.130175	0.191452	0.679938	0.496544	0.999932
9430041J12Rik	267.931	-0.244724	0.118237	-2.06977	0.0384739	0.659229	267.931	-0.132697	0.127645	-1.03958	0.298534	0.999932
9430053O09Rik	124.34	0.229424	0.178696	1.28388	0.199185	0.999864	124.34	0.20223	0.193627	1.04443	0.296285	0.999932
9430060I03Rik	24.3259	0.250111	0.382017	0.654711	0.512654	0.999864	24.3259	0.688887	0.403629	1.70674	0.0878713	0.999932
9430064I24Rik	20.7877	-0.719608	0.437845	-1.64352	0.100275	0.884504	20.7877	-0.437021	0.468668	-0.932475	0.351091	0.999932
9430065F17Rik	69.1034	-0.0726546	0.21006	-0.345875	0.729437	0.999864	69.1034	-0.0663397	0.228024	-0.290933	0.771102	0.999932
9430081H08Rik	28.8744	0.0306798	0.330932	0.0927073	0.926136	0.999864	28.8744	0.616049	0.345008	1.78561	0.0741629	0.999932
9430085M18Rik	52.9495	-0.142962	0.285118	-0.501416	0.616079	0.999864	52.9495	-0.108096	0.30883	-0.350017	0.726326	0.999932
9430091E24Rik	383.888	-0.0309923	0.117333	-0.264139	0.791673	0.999864	383.888	-0.0115746	0.127006	-0.0911344	0.927386	0.999932
9430092D12Rik	144.4	0.175934	0.175201	1.00418	0.315292	0.999864	144.4	-0.0799818	0.191941	-0.4167	0.676898	0.999932
9430097D07Rik	11.5214	-0.403692	0.549415	-0.734766	0.462482	NA	11.5214	-0.536899	0.603772	-0.889241	0.373874	0.999932
9530018F02Rik	48.9552	0.0705726	0.287083	0.245826	0.805817	0.999864	48.9552	0.464145	0.305031	1.52163	0.128102	0.999932
9530026P05Rik	278.517	0.166008	0.164958	1.00636	0.314242	0.999864	278.517	0.183871	0.178306	1.03121	0.302443	0.999932
9530036M11Rik	29.1495	-0.169213	0.315237	-0.536781	0.591419	0.999864	29.1495	-0.223426	0.344247	-0.649029	0.51632	0.999932
9530036O11Rik	93.4239	-0.167587	0.196273	-0.853847	0.39319	0.999864	93.4239	-0.00703613	0.211207	-0.0333139	0.973424	0.999932
9530046B11Rik	17.9708	-0.373611	0.436862	-0.855214	0.392433	0.999864	17.9708	-0.345102	0.474299	-0.727604	0.466856	0.999932
9530051G07Rik	97.122	0.116237	0.172639	0.673297	0.500759	0.999864	97.122	-0.360035	0.193457	-1.86106	0.062736	0.999932
9530052C20Rik	23.7074	0.00591688	0.365844	0.0161732	0.987096	0.999864	23.7074	-0.420994	0.409184	-1.02886	0.303545	0.999932
9530052E02Rik	34.7161	-0.242386	0.250664	-0.966976	0.333556	0.999864	34.7161	-0.266261	0.27405	-0.971578	0.331261	0.999932
9530053A07Rik	16.9012	0.522609	0.432484	1.20839	0.226898	NA	16.9012	0.0698125	0.479323	0.145648	0.884199	0.999932
9530056K15Rik	14.3442	0.0943948	0.44743	0.210971	0.83291	NA	14.3442	0.432686	0.474512	0.911855	0.361845	0.999932
9530059O14Rik	58.5673	-0.336686	0.238407	-1.41223	0.157882	0.971385	58.5673	-0.276407	0.258462	-1.06943	0.284876	0.999932
9530062K07Rik	78.7016	-0.0410316	0.17922	-0.228946	0.818911	0.999864	78.7016	-0.252697	0.198267	-1.27453	0.202477	0.999932
9530068E07Rik	9316.93	0.0851873	0.0524747	1.6234	0.104504	0.892699	9316.93	0.0859814	0.056705	1.51629	0.129446	0.999932
9530077C05Rik	716.851	-0.0966064	0.0787314	-1.22704	0.219808	0.999864	716.851	-0.0300883	0.085111	-0.353518	0.7237	0.999932
9530080O11Rik	85.2976	0.11155	0.189469	0.588749	0.55603	0.999864	85.2976	0.228405	0.20386	1.1204	0.262542	0.999932
9530082P21Rik	267.629	0.0288103	0.140155	0.205561	0.837134	0.999864	267.629	0.0590344	0.151601	0.389407	0.696975	0.999932
9530085L11Rik	306.443	-0.055794	0.152017	-0.367025	0.713601	0.999864	306.443	0.0625562	0.164011	0.381415	0.702895	0.999932
9630001P10Rik	153.251	0.0255136	0.162466	0.15704	0.875213	0.999864	153.251	-0.0705595	0.176969	-0.398711	0.690106	0.999932
9630002D21Rik	34.6313	0.273642	0.326824	0.837277	0.402437	0.999864	34.6313	0.36152	0.352018	1.02699	0.304424	0.999932
9630009A06Rik	77.4744	-0.288097	0.244729	-1.17721	0.239111	0.999864	77.4744	-0.175638	0.264283	-0.664584	0.506316	0.999932
9630010A21Rik	18.7208	-0.348114	0.464876	-0.748832	0.453958	0.999864	18.7208	-0.581125	0.512222	-1.13452	0.256577	0.999932
9630013A20Rik	623.686	-0.348642	0.180996	-1.92624	0.0540743	0.748727	623.686	-0.0237019	0.195041	-0.121522	0.903277	0.999932
9630013D21Rik	10.4544	0.239082	0.553604	0.431865	0.66584	NA	10.4544	0.468457	0.591196	0.792389	0.428134	0.999932
9630013K17Rik	32.7572	-0.32423	0.352468	-0.919884	0.357633	0.999864	32.7572	-0.472953	0.386296	-1.22433	0.220829	0.999932
9630015K15Rik	17.9059	-0.352409	0.468813	-0.751704	0.452229	0.999864	17.9059	-0.182574	0.504819	-0.361661	0.717605	0.999932
9630028B13Rik	31.7159	-0.00815201	0.344241	-0.0236811	0.981107	0.999864	31.7159	-0.572042	0.385988	-1.48202	0.138334	0.999932
9630041A04Rik	25.9247	-0.00514988	0.461765	-0.0111526	0.991102	0.999864	25.9247	0.11118	0.497995	0.223255	0.823337	0.999932
9830144P21Rik	282.103	-0.00219859	0.218612	-0.0100571	0.991976	0.999864	282.103	-0.0531273	0.236569	-0.224574	0.822311	0.999932
9930004E17Rik	16.0898	0.531387	0.40764	1.30357	0.19238	NA	16.0898	-0.125922	0.461085	-0.273098	0.784778	0.999932
9930012K11Rik	305.409	-0.0474088	0.119316	-0.397338	0.691118	0.999864	305.409	0.0973131	0.128465	0.757506	0.448747	0.999932
9930014A18Rik	101.015	0.456691	0.213285	2.14123	0.0322557	0.617577	101.015	0.624254	0.228847	2.72782	0.00637546	0.76443
9930017N22Rik	128.678	-0.0067587	0.253337	-0.0266787	0.978716	0.999864	128.678	-0.0467864	0.27441	-0.170498	0.864618	0.999932
9930021J03Rik	5523.55	0.01138	0.151074	0.0753273	0.939954	0.999864	5523.55	-0.00305846	0.1632	-0.0187406	0.985048	0.999932
9930104L06Rik	1528.6	0.0634077	0.0744388	0.85181	0.394319	0.999864	1528.6	0.0922805	0.0804676	1.1468	0.251463	0.999932
9930111J21Rik1	69.9469	0.233983	0.472361	0.495348	0.620355	0.999864	69.9469	0.165997	0.510827	0.324959	0.745212	0.999932
9930111J21Rik2	268.515	-0.0133665	0.269168	-0.0496585	0.960394	0.999864	268.515	-0.0520552	0.291059	-0.178848	0.858057	0.999932
9930120I10Rik	15.9623	-0.524563	0.395866	-1.3251	0.185138	NA	15.9623	-0.524107	0.432342	-1.21225	0.225416	0.999932
A030001D20Rik	267.402	-0.052379	0.104081	-0.50325	0.614789	0.999864	267.402	0.00590655	0.112579	0.0524658	0.958158	0.999932
A030005L19Rik	15.7335	1.16687	0.451096	2.58674	0.00968874	NA	15.7335	0.723965	0.495437	1.46127	0.143942	0.999932
A130006I12Rik	21.3717	-0.431857	0.376954	-1.14565	0.251941	0.999864	21.3717	-0.202978	0.404138	-0.50225	0.615491	0.999932
A130010J15Rik	468.678	0.0597842	0.0684658	0.873198	0.382555	0.999864	468.678	0.0932227	0.0741584	1.25707	0.208727	0.999932
A130014A01Rik	322.323	-0.0309521	0.0992948	-0.311719	0.755254	0.999864	322.323	-0.152891	0.108612	-1.40768	0.159225	0.999932
A130051J06Rik	42.5958	0.19955	0.224028	0.890733	0.373072	0.999864	42.5958	-0.121249	0.25048	-0.484066	0.628339	0.999932
A130077B15Rik	40.134	0.410671	0.227495	1.80519	0.0710457	0.813806	40.134	0.528781	0.243308	2.1733	0.0297579	0.999932
A230001M10Rik	1007.48	-0.016002	0.132431	-0.120833	0.903824	0.999864	1007.48	0.129723	0.142927	0.907619	0.36408	0.999932
A230004M16Rik	18.9565	0.000861215	0.35682	0.00241358	0.998074	0.999897	18.9565	-0.151877	0.393302	-0.386158	0.69938	0.999932
A230005M16Rik	44.5693	0.150935	0.271649	0.555626	0.578466	0.999864	44.5693	0.113182	0.295014	0.383649	0.701239	0.999932
A230006K03Rik	234.433	-0.0905732	0.338223	-0.267792	0.78886	0.999864	234.433	-0.0835167	0.365528	-0.228482	0.819271	0.999932
A230009B12Rik	179.624	-0.203681	0.115441	-1.76437	0.0776701	0.833643	179.624	-0.0844143	0.124478	-0.678145	0.49768	0.999932
A230020J21Rik	20.1131	0.0209654	0.37857	0.0553806	0.955835	0.999864	20.1131	0.00305925	0.411463	0.00743505	0.994068	0.999932
A230028O05Rik	12.2259	-0.29154	0.582848	-0.500199	0.616935	NA	12.2259	-0.871505	0.655008	-1.33053	0.183345	0.999932
A230052G05Rik	92.8075	0.143659	0.161684	0.888517	0.374263	0.999864	92.8075	0.216254	0.174337	1.24043	0.214815	0.999932
A230056P14Rik	3190.48	0.0936676	0.142204	0.658684	0.510099	0.999864	3190.48	0.0669536	0.153637	0.43579	0.662989	0.999932
A230057D06Rik	1936.95	0.0817331	0.172413	0.474053	0.635462	0.999864	1936.95	0.219108	0.186177	1.17688	0.239242	0.999932
A230059L01Rik	12.3698	-0.255584	0.675203	-0.378529	0.705038	NA	12.3698	-0.214232	0.731029	-0.293055	0.76948	0.999932
A230060F14Rik	48.1647	-0.170778	0.236873	-0.720967	0.47093	0.999864	48.1647	-0.218021	0.25869	-0.842788	0.399347	0.999932
A230072C01Rik	781.594	-0.0717747	0.0871894	-0.823204	0.410392	0.999864	781.594	-0.0965373	0.0945281	-1.02125	0.307134	0.999932
A230072E10Rik	96.7121	-0.167055	0.17344	-0.963189	0.335453	0.999864	96.7121	-0.202214	0.189069	-1.06952	0.284835	0.999932
A230077H06Rik	247.995	-0.188677	0.13285	-1.42023	0.155542	0.966221	247.995	0.0362092	0.142618	0.253889	0.799581	0.999932
A230083G16Rik	140.329	-0.294446	0.160725	-1.83198	0.0669542	0.802334	140.329	-0.180354	0.173547	-1.03922	0.298702	0.999932
A230083N12Rik	17.9212	-0.444989	0.491262	-0.905807	0.365038	0.999864	17.9212	-0.113197	0.525177	-0.215542	0.829345	0.999932
A230087F16Rik	119.868	0.366566	0.268243	1.36655	0.171767	0.995218	119.868	0.421627	0.28949	1.45645	0.145269	0.999932
A230103J11Rik	66.8815	-0.138608	0.210863	-0.657334	0.510966	0.999864	66.8815	-0.228305	0.230722	-0.989525	0.322406	0.999932
A230103L15Rik	251.04	0.238896	0.22099	1.08103	0.279684	0.999864	251.04	0.129808	0.239317	0.54241	0.587536	0.999932
A230103O09Rik	25.7054	0.450865	0.340352	1.3247	0.18527	0.999864	25.7054	0.341627	0.370009	0.923292	0.355855	0.999932
A230107N01Rik	187.779	0.0190074	0.107408	0.176964	0.859537	0.999864	187.779	0.150484	0.115363	1.30444	0.192082	0.999932
A2m	3937.19	0.355309	0.236262	1.50388	0.132613	0.934654	3937.19	0.125678	0.255248	0.492378	0.622452	0.999932
A2ml1	726.602	0.0675728	0.105336	0.641496	0.521201	0.999864	726.602	0.182327	0.113626	1.60463	0.108576	0.999932
A330008L17Rik	294.695	-0.0875852	0.116693	-0.750558	0.452919	0.999864	294.695	-0.119556	0.126783	-0.942994	0.345684	0.999932
A330009N23Rik	35.4209	-0.132674	0.239174	-0.554716	0.579089	0.999864	35.4209	0.329042	0.249217	1.3203	0.186734	0.999932
A330015K06Rik	525.552	-0.368321	0.164474	-2.23938	0.025131	0.562512	525.552	0.0840777	0.176786	0.47559	0.634366	0.999932
A330023F24Rik	5028.76	-0.176408	0.196476	-0.897862	0.369259	0.999864	5028.76	-0.166781	0.212237	-0.785821	0.431972	0.999932
A330032B11Rik	11.4232	-0.182201	0.533517	-0.341509	0.732721	NA	11.4232	-0.1552	0.578832	-0.268127	0.788602	0.999932
A330033J07Rik	163.616	-0.394975	0.129239	-3.05615	0.00224203	0.15047	163.616	-0.362034	0.140652	-2.57397	0.0100538	0.938146
A330035P11Rik	116.762	0.048197	0.162025	0.297468	0.76611	0.999864	116.762	-0.00392945	0.176378	-0.0222786	0.982226	0.999932
A330040F15Rik	294.38	-0.0797044	0.124328	-0.641083	0.521469	0.999864	294.38	-0.197552	0.135504	-1.45791	0.144865	0.999932
A330041J22Rik	229.149	0.0815663	0.140293	0.5814	0.560971	0.999864	229.149	0.0857368	0.151911	0.564388	0.57249	0.999932
A330043C09Rik	29.3762	-0.00440633	0.304512	-0.0144701	0.988455	0.999864	29.3762	0.34461	0.322504	1.06854	0.285275	0.999932
A330048O09Rik	114.864	-0.153123	0.303131	-0.505139	0.613461	0.999864	114.864	-0.196242	0.328298	-0.597754	0.550004	0.999932
A330049N07Rik	1253.8	-0.108643	0.234705	-0.462892	0.643442	0.999864	1253.8	-0.0429769	0.253525	-0.169517	0.86539	0.999932
A330070K13Rik	39.7441	-0.339274	0.281677	-1.20448	0.228405	0.999864	39.7441	-0.395096	0.307974	-1.28289	0.199532	0.999932
A330074H02Rik	44.749	-0.545941	0.344067	-1.58673	0.112574	0.905883	44.749	-0.319444	0.370238	-0.862808	0.388243	0.999932
A330074K22Rik	2234.01	-0.186048	0.361252	-0.515009	0.606547	0.999864	2234.01	-0.115123	0.390203	-0.295033	0.767968	0.999932
A330076C08Rik	581.226	-1.33588	0.152874	-8.73847	2.36298e-18	2.28181e-14	581.226	-1.37682	0.166104	-8.28888	1.14317e-16	1.19673e-12
A330076H08Rik	1023.03	-0.0881712	0.232361	-0.379457	0.704349	0.999864	1023.03	-0.0791796	0.251049	-0.315395	0.752461	0.999932
A330084C13Rik	39.9656	0.355262	0.310709	1.14339	0.252876	0.999864	39.9656	0.275467	0.337305	0.816672	0.414116	0.999932
A330087D11Rik	45.054	-0.903407	0.301367	-2.9977	0.00272027	0.171195	45.054	-1.03071	0.331423	-3.10996	0.0018711	0.416277
A330093E20Rik	73.4489	-0.466991	0.204816	-2.28005	0.0226048	0.550705	73.4489	0.0322065	0.215303	0.149587	0.88109	0.999932
A330094K24Rik	108.969	-0.0658996	0.152782	-0.431332	0.666227	0.999864	108.969	-0.203917	0.167953	-1.21414	0.224696	0.999932
A330102I10Rik	838.352	-0.0686373	0.118079	-0.581283	0.56105	0.999864	838.352	-0.0355079	0.127646	-0.278174	0.780879	0.999932
A3galt2	24.6862	0.250663	0.346228	0.723983	0.469076	0.999864	24.6862	-0.339277	0.389368	-0.871352	0.383562	0.999932
A430005L14Rik	1159.8	0.0370129	0.138298	0.267632	0.788983	0.999864	1159.8	0.0807932	0.14941	0.54075	0.58868	0.999932
A430010J10Rik	77.0515	0.0694248	0.231824	0.299472	0.76458	0.999864	77.0515	0.050173	0.251426	0.199554	0.84183	0.999932
A430027C01Rik	10.4755	-0.294243	0.480833	-0.611943	0.540575	NA	10.4755	0.017878	0.509966	0.0350572	0.972034	0.999932
A430027H14Rik	32.2159	-0.344661	0.303061	-1.13727	0.255427	0.999864	32.2159	-0.194286	0.326435	-0.595176	0.551726	0.999932
A430033K04Rik	1050.15	0.0412357	0.0644851	0.639462	0.522523	0.999864	1050.15	-0.0511287	0.0701601	-0.728743	0.466159	0.999932
A430035B10Rik	523.439	0.0885889	0.101112	0.876148	0.38095	0.999864	523.439	-0.0021052	0.109826	-0.0191685	0.984707	0.999932
A430057M04Rik	91.3142	-0.0498843	0.188023	-0.26531	0.790771	0.999864	91.3142	0.0963831	0.20223	0.4766	0.633647	0.999932
A430073D23Rik	15.0246	0.205364	0.430733	0.476779	0.633519	NA	15.0246	-0.0656285	0.475913	-0.1379	0.890319	0.999932
A430078I02Rik	22.998	0.57814	0.443244	1.30434	0.192118	0.999864	22.998	0.288318	0.484254	0.595386	0.551586	0.999932
A430103D13Rik	296.742	0.182424	0.140559	1.29785	0.194339	0.999864	296.742	0.103017	0.152496	0.67554	0.499333	0.999932
A430105J06Rik	64.781	0.064725	0.210324	0.30774	0.75828	0.999864	64.781	0.278829	0.224768	1.24052	0.214783	0.999932
A430106G13Rik	55.8668	-0.0943799	0.279304	-0.337911	0.73543	0.999864	55.8668	-0.0463341	0.302206	-0.153319	0.878146	0.999932
A430108G06Rik	77.9622	0.240881	0.185192	1.30071	0.193358	0.999864	77.9622	0.101516	0.202683	0.500862	0.616469	0.999932
A430110L20Rik	71.4859	-0.259964	0.275283	-0.944354	0.344989	0.999864	71.4859	-0.136678	0.297119	-0.460013	0.645507	0.999932
A4galt	257.595	0.00162633	0.129022	0.012605	0.989943	0.999864	257.595	-0.0398085	0.140114	-0.284115	0.776322	0.999932
A530016L24Rik	17.7547	-0.226908	0.399267	-0.568312	0.569823	0.999864	17.7547	-0.238699	0.43529	-0.548367	0.58344	0.999932
A530017D24Rik	1367.7	0.0137664	0.0941409	0.146232	0.883738	0.999864	1367.7	0.0391652	0.101757	0.38489	0.700319	0.999932
A530020G20Rik	17.8679	0.100469	0.362728	0.27698	0.781795	0.999864	17.8679	-0.0102066	0.397268	-0.025692	0.979503	0.999932
A530032D15Rik	35.7492	-0.288141	0.310899	-0.9268	0.35403	0.999864	35.7492	0.136237	0.329169	0.413882	0.678961	0.999932
A530041M06Rik	34.6539	-0.0707498	0.260126	-0.271982	0.785636	0.999864	34.6539	0.357989	0.272218	1.31508	0.188482	0.999932
A530053G22Rik	20.5773	-0.396315	0.411455	-0.963202	0.335446	0.999864	20.5773	-0.0513834	0.438574	-0.11716	0.906733	0.999932
A530058N18Rik	870.756	-0.211888	0.0843114	-2.51316	0.0119656	0.406572	870.756	-0.13254	0.091129	-1.45442	0.145829	0.999932
A530064N14Rik	13.6548	0.345722	0.38138	0.906503	0.36467	NA	13.6548	0.252316	0.416445	0.60588	0.544594	0.999932
A530072M11Rik	75.7289	0.0748384	0.173722	0.430794	0.666619	0.999864	75.7289	0.0343864	0.189314	0.181637	0.855868	0.999932
A530076I17Rik	57.8988	0.734958	0.200503	3.66557	0.000246784	0.0369468	57.8988	0.955212	0.212252	4.50036	6.78385e-06	0.0088771
A530083I20Rik	60.5114	0.304911	0.207885	1.46673	0.14245	0.951804	60.5114	-0.0870428	0.231671	-0.375718	0.707127	0.999932
A530095I07Rik	12.5662	0.44001	0.461319	0.953808	0.340181	NA	12.5662	0.37779	0.500661	0.754583	0.450499	0.999932
A630001G21Rik	56.3922	0.22088	0.219483	1.00637	0.31424	0.999864	56.3922	0.113719	0.239535	0.474749	0.634966	0.999932
A630001O12Rik	12.891	-0.576726	0.436546	-1.32111	0.186465	NA	12.891	-0.305189	0.466263	-0.654542	0.512763	0.999932
A630014C17Rik	15.3807	-0.394481	0.48173	-0.818884	0.412853	NA	15.3807	-0.167449	0.516947	-0.323918	0.746	0.999932
A630052C17Rik	386.523	-0.142911	0.11001	-1.29908	0.193918	0.999864	386.523	-0.0905543	0.119019	-0.76084	0.446753	0.999932
A630076J17Rik	33.0523	-1.08914	0.326796	-3.33278	0.000859828	0.0796234	33.0523	-0.359797	0.337285	-1.06674	0.286087	0.999932
A630089N07Rik	267.37	-0.102282	0.174258	-0.586958	0.557232	0.999864	267.37	-0.240246	0.189251	-1.26945	0.204279	0.999932
A630095N17Rik	16.4112	0.168217	0.343065	0.490337	0.623896	NA	16.4112	0.0606926	0.376156	0.161349	0.871818	0.999932
A730009L09Rik	77.6925	0.240546	0.303137	0.793522	0.427473	0.999864	77.6925	0.0361512	0.329712	0.109645	0.912691	0.999932
A730011C13Rik	57.3594	0.0191713	0.201076	0.0953439	0.924042	0.999864	57.3594	-0.0835196	0.220746	-0.378351	0.70517	0.999932
A730013G03Rik	19.1831	0.168024	0.36221	0.463886	0.642729	0.999864	19.1831	0.0951537	0.394858	0.240982	0.809569	0.999932
A730017L22Rik	479.313	-0.099871	0.122096	-0.817973	0.413373	0.999864	479.313	-0.1637	0.132445	-1.23598	0.216466	0.999932
A730020E08Rik	690.921	0.0973195	0.0821965	1.18399	0.236419	0.999864	690.921	0.0162305	0.0893134	0.181725	0.855798	0.999932
A730020M07Rik	282.057	-0.106723	0.144508	-0.738531	0.460192	0.999864	282.057	-0.0787939	0.156403	-0.503787	0.614411	0.999932
A730035I17Rik	24.5054	0.401301	0.355772	1.12798	0.25933	0.999864	24.5054	0.429063	0.383834	1.11784	0.263637	0.999932
A730036I17Rik	16.4154	0.275646	0.517509	0.53264	0.594283	NA	16.4154	0.244162	0.560408	0.435685	0.663065	0.999932
A730046J19Rik	230.805	0.127095	0.197558	0.643327	0.520012	0.999864	230.805	0.273112	0.21295	1.28252	0.199661	0.999932
A730056A06Rik	220.218	-0.0218545	0.16421	-0.133089	0.894123	0.999864	220.218	-0.00891265	0.177745	-0.0501429	0.960008	0.999932
A730060N03Rik	207.899	0.00230731	0.193126	0.0119471	0.990468	0.999864	207.899	0.0769636	0.208581	0.368986	0.712138	0.999932
A730063M14Rik	130.136	0.0547936	0.190403	0.287777	0.773517	0.999864	130.136	0.39164	0.203292	1.92649	0.0540429	0.999932
A730081D07Rik	199.363	0.0239193	0.147674	0.161973	0.871327	0.999864	199.363	-0.0653008	0.160706	-0.406337	0.684495	0.999932
A730089K16Rik	67.8145	-0.19998	0.208846	-0.957545	0.338292	0.999864	67.8145	-0.119264	0.225879	-0.527999	0.5975	0.999932
A730091E23Rik	84.2731	-0.193365	0.212285	-0.910872	0.362363	0.999864	84.2731	-0.414188	0.233285	-1.77546	0.0758221	0.999932
A730094K22Rik	17.2407	0.176594	0.437238	0.403885	0.686297	0.999864	17.2407	-0.124223	0.481854	-0.257801	0.79656	0.999932
A730098A19Rik	29.335	0.262482	0.278067	0.943952	0.345194	0.999864	29.335	0.139732	0.304607	0.458728	0.64643	0.999932
A830005F24Rik	150.589	0.101939	0.153334	0.664818	0.506167	0.999864	150.589	-0.0431926	0.167516	-0.257842	0.796529	0.999932
A830008E24Rik	21.9347	-0.0413871	0.33599	-0.123179	0.901965	0.999864	21.9347	-0.268975	0.372594	-0.721899	0.470357	0.999932
A830011K09Rik	93.0425	0.0829227	0.155285	0.534002	0.59334	0.999864	93.0425	-0.106837	0.171548	-0.622783	0.533427	0.999932
A830018L16Rik	4494.34	-0.00127348	0.102726	-0.0123969	0.990109	0.999864	4494.34	-0.0565709	0.111017	-0.509571	0.610352	0.999932
A830019P07Rik	156.401	0.190743	0.155611	1.22577	0.220286	0.999864	156.401	-0.039106	0.170535	-0.229314	0.818625	0.999932
A830031A19Rik	12.6948	-0.299852	0.410711	-0.73008	0.465341	NA	12.6948	-0.711255	0.468468	-1.51826	0.12895	0.999932
A830035O19Rik	60.0875	-0.333049	0.266008	-1.25202	0.210562	0.999864	60.0875	-0.222146	0.287353	-0.773078	0.439476	0.999932
A830036E02Rik	56.9069	-0.636444	0.309011	-2.05962	0.0394352	0.659522	56.9069	-0.693217	0.337145	-2.05614	0.0397689	0.999932
A830052D11Rik	112.524	-0.0904376	0.163506	-0.553114	0.580186	0.999864	112.524	-0.0490117	0.177142	-0.276681	0.782025	0.999932
A830073O21Rik	177.276	-0.0567325	0.243596	-0.232896	0.815842	0.999864	177.276	0.0278203	0.263086	0.105746	0.915784	0.999932
A830082K12Rik	1155.28	0.0728548	0.0818559	0.890037	0.373446	0.999864	1155.28	0.046097	0.0886158	0.52019	0.602931	0.999932
A830082N09Rik	3365.78	0.0492331	0.0969677	0.507727	0.611645	0.999864	3365.78	0.00696687	0.104807	0.0664733	0.947001	0.999932
A830092H15Rik	56.0881	0.158155	0.293085	0.539623	0.589457	0.999864	56.0881	-0.0429212	0.319844	-0.134194	0.893249	0.999932
A930001A20Rik	14.1947	-0.206828	0.513978	-0.402407	0.687385	NA	14.1947	0.0519696	0.549861	0.0945139	0.924701	0.999932
A930001C03Rik	14.5027	0.514021	0.41687	1.23305	0.217557	NA	14.5027	0.142905	0.463182	0.308528	0.757681	0.999932
A930002H24Rik	13.546	-0.0369042	0.502615	-0.0734244	0.941468	NA	13.546	-0.0353726	0.545537	-0.06484	0.948301	0.999932
A930003A15Rik	17.748	-0.266348	0.48259	-0.551912	0.581008	0.999864	17.748	0.0548869	0.515483	0.106477	0.915204	0.999932
A930003O13Rik	180.824	-0.163416	0.153235	-1.06644	0.286224	0.999864	180.824	-0.248271	0.167026	-1.48643	0.137167	0.999932
A930004D18Rik	712.18	0.161544	0.0897633	1.79967	0.0719132	0.813878	712.18	0.185718	0.0970362	1.91391	0.055632	0.999932
A930004J17Rik	525.817	-0.0954735	0.427931	-0.223105	0.823454	0.999864	525.817	0.0471437	0.462163	0.102007	0.918751	0.999932
A930005G22Rik	45.1396	-0.0934769	0.23836	-0.392166	0.694935	0.999864	45.1396	0.0807752	0.255485	0.316164	0.751878	0.999932
A930005H10Rik	215.409	0.0521862	0.132215	0.394708	0.693059	0.999864	215.409	0.0812599	0.143085	0.567913	0.570094	0.999932
A930006I01Rik	56.0145	-1.17971	0.224615	-5.25215	1.50335e-07	0.000107534	56.0145	-0.642422	0.234588	-2.73851	0.00617182	0.76443
A930006K02Rik	57.9402	0.0361109	0.213707	0.168974	0.865817	0.999864	57.9402	-0.0190185	0.233001	-0.0816241	0.934946	0.999932
A930007I19Rik	71.5465	-0.156759	0.194303	-0.806775	0.419796	0.999864	71.5465	-0.0605117	0.20981	-0.288411	0.773032	0.999932
A930009A15Rik	58.2452	-0.209889	0.227449	-0.922794	0.356114	0.999864	58.2452	0.0299354	0.24325	0.123065	0.902056	0.999932
A930012L18Rik	136.999	0.222933	0.148653	1.49968	0.133696	0.936551	136.999	0.0947955	0.162373	0.583812	0.559347	0.999932
A930012O16Rik	34.7491	0.362834	0.298439	1.21577	0.224072	0.999864	34.7491	0.202407	0.326226	0.620451	0.534961	0.999932
A930015D03Rik	77.1008	-0.0449269	0.371969	-0.120781	0.903864	0.999864	77.1008	0.0361144	0.401746	0.0898937	0.928372	0.999932
A930015P04Rik	13.8364	0.065503	0.436388	0.150103	0.880684	NA	13.8364	0.829389	0.449143	1.8466	0.0648049	0.999932
A930016O22Rik	21.2687	0.0337819	0.358856	0.0941378	0.925	0.999864	21.2687	0.35845	0.381071	0.940636	0.346891	0.999932
A930017K11Rik	174.43	0.159277	0.336126	0.47386	0.6356	0.999864	174.43	0.386106	0.362394	1.06543	0.286681	0.999932
A930017M01Rik	3501.44	0.173826	0.0962032	1.80686	0.0707839	0.813806	3501.44	0.0593766	0.104013	0.570856	0.568098	0.999932
A930024E05Rik	232.186	0.154944	0.187167	0.827838	0.407762	0.999864	232.186	0.182572	0.202269	0.902619	0.366728	0.999932
A930027P06Rik	32.2891	0.0849375	0.274824	0.309062	0.757275	0.999864	32.2891	-0.199774	0.306049	-0.652751	0.513917	0.999932
A930028N01Rik	30.8455	-0.23725	0.340575	-0.696618	0.486042	0.999864	30.8455	-0.787862	0.384021	-2.05161	0.0402072	0.999932
A930028O11Rik	12.0446	0.255475	0.469035	0.544683	0.585972	NA	12.0446	0.166169	0.511191	0.325062	0.745134	0.999932
A930029G22Rik	185.187	0.0173263	0.139728	0.124001	0.901315	0.999864	185.187	-0.0779053	0.152312	-0.511486	0.609011	0.999932
A930030B08Rik	16.7927	-0.160618	0.421515	-0.38105	0.703166	NA	16.7927	-0.416976	0.466553	-0.893737	0.371462	0.999932
A930032L01Rik	24.6491	0.289958	0.317138	0.914295	0.360562	0.999864	24.6491	0.115619	0.348384	0.331873	0.739985	0.999932
A930033H14Rik	244.64	0.080099	0.118689	0.674867	0.49976	0.999864	244.64	0.16436	0.128021	1.28385	0.199195	0.999932
A930036I15Rik	107.87	0.00943774	0.458628	0.0205782	0.983582	0.999864	107.87	0.208565	0.494797	0.421515	0.673379	0.999932
A930037H05Rik	95.2594	0.199203	0.180434	1.10402	0.269582	0.999864	95.2594	-0.181085	0.200554	-0.902921	0.366568	0.999932
A930040O22Rik	35.3385	-0.490535	0.317853	-1.54328	0.122764	0.922618	35.3385	0.30367	0.32879	0.9236	0.355695	0.999932
AA386476	31.7044	0.195731	0.36788	0.53205	0.594691	0.999864	31.7044	0.188195	0.398275	0.472527	0.636551	0.999932
AA387200	52.8864	0.0126705	0.190216	0.0666109	0.946891	0.999864	52.8864	-0.110406	0.20978	-0.526293	0.598684	0.999932
AA413626	22.313	-0.371083	0.41091	-0.903075	0.366486	0.999864	22.313	-0.285717	0.444684	-0.642517	0.520538	0.999932
AA414768	825.69	0.087557	0.101645	0.861401	0.389017	0.999864	825.69	0.0652338	0.110006	0.593003	0.553179	0.999932
AA465934	184.982	0.0551317	0.113914	0.483975	0.628403	0.999864	184.982	0.0845005	0.123395	0.684798	0.493471	0.999932
AA467197	20.2771	-0.0440097	0.441558	-0.0996693	0.920607	0.999864	20.2771	0.460526	0.467139	0.985845	0.324209	0.999932
AA474408	210.866	0.121238	0.179304	0.676155	0.498942	0.999864	210.866	0.325372	0.192785	1.68775	0.0914592	0.999932
AA914427	40.4179	0.0945731	0.261124	0.362177	0.71722	0.999864	40.4179	-0.108868	0.287381	-0.378828	0.704816	0.999932
AA986860	256.811	-0.00910887	0.135645	-0.0671523	0.94646	0.999864	256.811	0.169119	0.145849	1.15955	0.246234	0.999932
Aaas	1134.37	-0.00490319	0.0841804	-0.0582462	0.953553	0.999864	1134.37	-0.0125638	0.091114	-0.137891	0.890326	0.999932
Aacs	3245.54	-0.000152037	0.0493111	-0.00308321	0.99754	0.999897	3245.54	-0.0173971	0.0533845	-0.325884	0.744512	0.999932
Aadat	28.272	0.525048	0.310044	1.69346	0.090367	0.870275	28.272	0.108527	0.344214	0.315288	0.752543	0.999932
Aagab	4215.96	0.0589847	0.0638549	0.923731	0.355626	0.999864	4215.96	0.0220018	0.0690526	0.318624	0.750011	0.999932
Aak1	42878.7	-0.0811879	0.117927	-0.68846	0.491163	0.999864	42878.7	-0.0452406	0.127377	-0.35517	0.722463	0.999932
Aamdc	1884.61	-0.0498887	0.102803	-0.485282	0.627476	0.999864	1884.61	-0.00495705	0.111079	-0.0446262	0.964405	0.999932
Aamp	8376.19	-0.00272115	0.087921	-0.0309499	0.97531	0.999864	8376.19	0.00698411	0.0949844	0.0735291	0.941385	0.999932
Aanat	56.9408	-0.325758	0.305609	-1.06593	0.286455	0.999864	56.9408	-0.294462	0.331272	-0.888884	0.374066	0.999932
Aar2	3539.64	-0.00438924	0.0681526	-0.0644032	0.948649	0.999864	3539.64	0.005984	0.0736699	0.0812273	0.935261	0.999932
Aard	1044.12	-0.130171	0.103998	-1.25166	0.210692	0.999864	1044.12	0.0230076	0.112197	0.205065	0.837521	0.999932
Aars	22565.5	0.019552	0.0415867	0.47015	0.638248	0.999864	22565.5	0.0336062	0.0449316	0.747943	0.454495	0.999932
Aars2	2439.51	-0.00274192	0.0622091	-0.0440758	0.964844	0.999864	2439.51	0.0349379	0.0672434	0.519575	0.60336	0.999932
Aarsd1	27.3054	0.492238	0.330415	1.48976	0.136288	0.938148	27.3054	0.0844685	0.366395	0.23054	0.817673	0.999932
Aasdh	1176.37	-0.0604846	0.11837	-0.510979	0.609366	0.999864	1176.37	-0.139768	0.12811	-1.091	0.275273	0.999932
Aasdhppt	3508.75	0.0821688	0.0463328	1.77345	0.0761548	0.830532	3508.75	-0.0343891	0.0502816	-0.683931	0.494019	0.999932
Aass	522.088	0.33294	0.231186	1.44014	0.149827	0.960442	522.088	0.182281	0.249988	0.729159	0.465905	0.999932
Aatf	1498.98	0.0535225	0.105167	0.50893	0.610801	0.999864	1498.98	0.00521397	0.113753	0.0458357	0.963441	0.999932
Aatk	33136.4	-0.153721	0.073142	-2.10168	0.0355813	0.641627	33136.4	-0.10635	0.0790065	-1.34609	0.178274	0.999932
AB041806	81.7943	0.11445	0.165716	0.690639	0.489793	0.999864	81.7943	-0.0683175	0.182941	-0.373439	0.708822	0.999932
AB124611	29.6456	0.312535	0.251484	1.24276	0.213956	0.999864	29.6456	-0.235785	0.288865	-0.816246	0.414359	0.999932
Abat	62740.8	-0.0520071	0.104875	-0.495896	0.619968	0.999864	62740.8	-0.0108838	0.113279	-0.0960795	0.923457	0.999932
Abca1	4772.85	0.301308	0.134	2.24857	0.0245397	0.559042	4772.85	0.279753	0.144751	1.93265	0.0532788	0.999932
Abca12	33.9972	0.226089	0.268664	0.841531	0.40005	0.999864	33.9972	0.0423126	0.294942	0.143461	0.885926	0.999932
Abca13	43.2657	-0.111451	0.304556	-0.365946	0.714406	0.999864	43.2657	0.164347	0.325857	0.504354	0.614012	0.999932
Abca17	32.8521	0.0918097	0.353013	0.260075	0.794806	0.999864	32.8521	0.0262063	0.383725	0.0682944	0.945551	0.999932
Abca2	47237.6	-0.0705314	0.125148	-0.563582	0.573039	0.999864	47237.6	-0.0203112	0.135177	-0.150256	0.880562	0.999932
Abca3	6485.73	-0.0209284	0.147329	-0.142052	0.887039	0.999864	6485.73	-0.00810717	0.159148	-0.0509412	0.959372	0.999932
Abca4	1414.51	0.301597	0.881059	0.342312	0.732116	0.999864	1414.51	0.30607	0.951654	0.321619	0.747741	0.999932
Abca5	13374.7	0.0871986	0.137493	0.634203	0.525948	0.999864	13374.7	0.0385098	0.148522	0.259287	0.795414	0.999932
Abca6	716.026	0.0764213	0.263459	0.290069	0.771763	0.999864	716.026	0.0579842	0.284655	0.2037	0.838588	0.999932
Abca7	4171.58	0.02363	0.0902016	0.261969	0.793346	0.999864	4171.58	0.0769879	0.0974372	0.790129	0.429453	0.999932
Abca8a	1579.28	0.0177581	0.136984	0.129637	0.896854	0.999864	1579.28	0.0250646	0.14802	0.169333	0.865535	0.999932
Abca8b	2772.13	0.169822	0.10556	1.60877	0.107666	0.895012	2772.13	0.025328	0.114157	0.221871	0.824415	0.999932
Abca9	1010.61	0.039733	0.160032	0.248282	0.803916	0.999864	1010.61	-0.299264	0.173411	-1.72575	0.0843921	0.999932
Abcb10	3347.59	0.0752891	0.0632998	1.18941	0.23428	0.999864	3347.59	0.0755283	0.0684333	1.10368	0.269733	0.999932
Abcb1a	4087.85	0.0353393	0.124696	0.283404	0.776867	0.999864	4087.85	-0.0522024	0.134752	-0.387395	0.698464	0.999932
Abcb1b	383.159	0.310368	0.12751	2.43407	0.0149301	0.455522	383.159	0.076422	0.138866	0.550328	0.582094	0.999932
Abcb4	584.994	-0.0653679	0.146114	-0.447377	0.654603	0.999864	584.994	0.0507575	0.15773	0.3218	0.747604	0.999932
Abcb6	31.9089	0.267355	0.345525	0.773764	0.43907	0.999864	31.9089	-0.0250267	0.380203	-0.0658246	0.947517	0.999932
Abcb7	8748.42	0.0484105	0.0784899	0.616774	0.537384	0.999864	8748.42	-0.0281838	0.0848231	-0.332266	0.739688	0.999932
Abcb8	3650.52	0.00447551	0.0447858	0.0999316	0.920399	0.999864	3650.52	-0.00500902	0.0484844	-0.103312	0.917715	0.999932
Abcb9	3548.12	-0.088966	0.0528384	-1.68374	0.0922322	0.870724	3548.12	-0.0141139	0.0570821	-0.247256	0.80471	0.999932
Abcc1	2249.49	0.0801312	0.0990722	0.808817	0.418621	0.999864	2249.49	0.048123	0.107098	0.449336	0.653189	0.999932
Abcc10	1046.7	-0.0966564	0.118055	-0.818743	0.412933	0.999864	1046.7	-0.0471041	0.127577	-0.369222	0.711962	0.999932
Abcc12	153.262	-0.240006	0.221122	-1.0854	0.277744	0.999864	153.262	-0.0666606	0.238296	-0.279739	0.779678	0.999932
Abcc2	25.2469	-0.187719	0.317006	-0.592164	0.553741	0.999864	25.2469	-0.0506587	0.341316	-0.148422	0.88201	0.999932
Abcc3	127.072	-0.0022595	0.143987	-0.0156924	0.98748	0.999864	127.072	-0.0474837	0.156971	-0.302499	0.762272	0.999932
Abcc4	1387.28	0.130352	0.125889	1.03546	0.300456	0.999864	1387.28	-0.0298282	0.136233	-0.21895	0.826689	0.999932
Abcc5	19194.2	-0.109932	0.130441	-0.842771	0.399356	0.999864	19194.2	-0.0634021	0.140896	-0.449993	0.652715	0.999932
Abcc6	167.259	0.163956	0.190042	0.862737	0.388282	0.999864	167.259	0.0768158	0.206181	0.372566	0.709472	0.999932
Abcc8	2468.8	-0.132536	0.0776511	-1.70682	0.0878562	0.862617	2468.8	-0.057342	0.0838887	-0.683548	0.494261	0.999932
Abcc9	1717.17	-0.0415176	0.156848	-0.264699	0.791242	0.999864	1717.17	-0.0788692	0.169508	-0.465284	0.641728	0.999932
Abcd1	1168.71	-0.0143639	0.10268	-0.139889	0.888748	0.999864	1168.71	-0.038992	0.11109	-0.350994	0.725593	0.999932
Abcd2	7354.43	0.0178829	0.0489982	0.364971	0.715133	0.999864	7354.43	0.0212411	0.0529641	0.401047	0.688386	0.999932
Abcd3	11465.7	0.0684106	0.0459128	1.49001	0.136221	0.938148	11465.7	0.034677	0.0496309	0.698697	0.484742	0.999932
Abcd4	1609	0.0109531	0.0789781	0.138685	0.889699	0.999864	1609	-0.0461332	0.0855336	-0.539358	0.58964	0.999932
Abce1	10658.4	0.0245824	0.0482996	0.508957	0.610782	0.999864	10658.4	-0.0200416	0.0522167	-0.383816	0.701115	0.999932
Abcf1	7989.47	-0.0611922	0.0359178	-1.70367	0.0884424	0.866609	7989.47	-0.0499106	0.0388495	-1.28472	0.198891	0.999932
Abcf2	9080.44	-0.0305691	0.0502475	-0.60837	0.542942	0.999864	9080.44	0.00288049	0.0542936	0.0530539	0.957689	0.999932
Abcf3	7557.18	-0.0435296	0.0455823	-0.954967	0.339594	0.999864	7557.18	0.0128541	0.0492478	0.261008	0.794086	0.999932
Abcg1	5755.78	-0.10308	0.0550967	-1.87089	0.0613599	0.786603	5755.78	-0.107093	0.0595738	-1.79764	0.0722334	0.999932
Abcg2	2578.79	0.135864	0.0554695	2.44935	0.0143114	0.446156	2578.79	0.0941539	0.060054	1.56782	0.116923	0.999932
Abcg3	28.8749	-0.0119515	0.366929	-0.0325717	0.974016	0.999864	28.8749	0.0153531	0.397269	0.0386467	0.969172	0.999932
Abcg4	6034.88	-0.0390265	0.0805605	-0.484437	0.628076	0.999864	6034.88	-0.0652327	0.0870621	-0.749267	0.453696	0.999932
Abhd1	13.1753	0.112298	0.42265	0.265701	0.79047	NA	13.1753	-0.617853	0.48956	-1.26206	0.206928	0.999932
Abhd10	2852.03	0.0716773	0.057394	1.24886	0.211715	0.999864	2852.03	0.0737456	0.062073	1.18805	0.234815	0.999932
Abhd11	950.888	0.0394461	0.136538	0.288902	0.772656	0.999864	950.888	0.0586489	0.14756	0.397457	0.691031	0.999932
Abhd11os	288.355	-0.0468376	0.205935	-0.227439	0.820083	0.999864	288.355	0.180355	0.221855	0.81294	0.416253	0.999932
Abhd12	23139.1	-0.0224786	0.0559757	-0.401577	0.687995	0.999864	23139.1	0.00882415	0.0604681	0.145931	0.883976	0.999932
Abhd12b	70.0162	0.122766	0.191642	0.640602	0.521781	0.999864	70.0162	0.237117	0.206054	1.15075	0.249835	0.999932
Abhd13	4127.22	0.0797107	0.0587424	1.35695	0.174796	0.999655	4127.22	0.0446392	0.0635326	0.702619	0.482293	0.999932
Abhd14a	1114.92	-0.136368	0.0888454	-1.53489	0.124811	0.926177	1114.92	-0.0442276	0.0959573	-0.460909	0.644864	0.999932
Abhd14b	630.097	0.123927	0.0956915	1.29507	0.195296	0.999864	630.097	0.122597	0.103556	1.18387	0.236464	0.999932
Abhd15	57.9764	-0.303998	0.276139	-1.10089	0.270945	0.999864	57.9764	-0.316043	0.300073	-1.05322	0.292239	0.999932
Abhd16a	6044.43	0.0492129	0.131109	0.37536	0.707393	0.999864	6044.43	0.0975946	0.141618	0.68914	0.490735	0.999932
Abhd17a	5953.39	-0.114854	0.131442	-0.873802	0.382226	0.999864	5953.39	0.00853383	0.141963	0.0601132	0.952065	0.999932
Abhd17b	5713.54	-0.00195369	0.0522757	-0.0373729	0.970188	0.999864	5713.54	0.0236651	0.0564983	0.418863	0.675316	0.999932
Abhd17c	1646.93	0.00120092	0.0828267	0.0144992	0.988432	0.999864	1646.93	0.054202	0.0894926	0.605659	0.544741	0.999932
Abhd18	1599.9	0.0383833	0.0850284	0.451417	0.651689	0.999864	1599.9	0.0151978	0.0919842	0.165222	0.868769	0.999932
Abhd2	9394.05	0.0949865	0.19107	0.49713	0.619097	0.999864	9394.05	0.0853165	0.206387	0.413382	0.679327	0.999932
Abhd3	8228.76	-0.188864	0.0755503	-2.49985	0.0124246	0.416591	8228.76	-0.176758	0.0816358	-2.1652	0.0303722	0.999932
Abhd4	7336.07	-0.104499	0.0683231	-1.52948	0.126145	0.928025	7336.07	-0.0697396	0.0738204	-0.94472	0.344802	0.999932
Abhd5	2105.52	-0.0139147	0.081194	-0.171376	0.863928	0.999864	2105.52	-0.101281	0.0879084	-1.15212	0.249273	0.999932
Abhd6	4469.7	-0.137093	0.0526778	-2.60248	0.00925527	0.345739	4469.7	-0.0630262	0.0569134	-1.10741	0.268118	0.999932
Abhd8	12821.2	-0.0436825	0.103675	-0.421341	0.673506	0.999864	12821.2	0.0378158	0.111981	0.337698	0.735591	0.999932
Abi1	8600.31	0.00358639	0.0363556	0.0986476	0.921418	0.999864	8600.31	0.0280138	0.0393008	0.712804	0.475967	0.999932
Abi2	10716	0.0117666	0.062081	0.189536	0.849672	0.999864	10716	0.0479449	0.067066	0.714892	0.474676	0.999932
Abi3	20.9926	-0.414798	0.42635	-0.972905	0.3306	0.999864	20.9926	0.208493	0.445437	0.468064	0.639738	0.999932
Abi3bp	373.106	0.226028	0.148148	1.52569	0.127088	0.928366	373.106	0.00844708	0.16104	0.0524532	0.958168	0.999932
Abitram	1821.5	-0.0105075	0.0999303	-0.105148	0.916258	0.999864	1821.5	-0.0293848	0.108047	-0.271964	0.78565	0.999932
Abl1	6387.41	0.0110776	0.0931793	0.118885	0.905366	0.999864	6387.41	0.0199856	0.100667	0.198531	0.842629	0.999932
Abl2	6091.01	0.0519224	0.144493	0.359343	0.719339	0.999864	6091.01	0.0535824	0.156085	0.34329	0.73138	0.999932
Ablim1	12340.8	0.0475652	0.06554	0.725743	0.467996	0.999864	12340.8	0.0262017	0.0708144	0.370006	0.711378	0.999932
Ablim2	9311.8	-0.145231	0.0639287	-2.27177	0.0231004	0.550705	9311.8	-0.06495	0.0690546	-0.94056	0.34693	0.999932
Ablim3	2108.39	0.164006	0.0982727	1.66888	0.0951405	0.872074	2108.39	0.17825	0.106181	1.67875	0.0932013	0.999932
Abo	14.7083	0.529628	0.479539	1.10445	0.269397	NA	14.7083	-0.0500457	0.536286	-0.093319	0.92565	0.999932
Abr	29989.4	-0.133451	0.0928458	-1.43734	0.150623	0.962215	29989.4	-0.0894696	0.100289	-0.892123	0.372327	0.999932
Abracl	401.729	0.139791	0.111835	1.24998	0.211308	0.999864	401.729	0.20396	0.120735	1.68932	0.0911584	0.999932
Abraxas1	500.716	0.0236422	0.0892033	0.265038	0.79098	0.999864	500.716	-0.058436	0.0971096	-0.601753	0.547338	0.999932
Abraxas2	2745.23	0.0540308	0.0411992	1.31145	0.189704	0.999864	2745.23	0.0351011	0.0446596	0.785969	0.431885	0.999932
Abt1	1417.82	0.0731793	0.101753	0.719186	0.472026	0.999864	1417.82	0.115354	0.109934	1.0493	0.294038	0.999932
Abtb1	2416.29	0.0182384	0.101352	0.179951	0.857191	0.999864	2416.29	-0.0201329	0.109572	-0.18374	0.854217	0.999932
Abtb2	2730.79	-0.123164	0.079808	-1.54326	0.122769	0.922618	2730.79	-0.104673	0.0862749	-1.21326	0.225032	0.999932
AC113305.1	265.231	0.0853328	0.18263	0.467244	0.640325	0.999864	265.231	0.0393309	0.197751	0.198891	0.842348	0.999932
AC149090.1	13557.4	0.195597	0.19306	1.01314	0.310993	0.999864	13557.4	0.0670075	0.208544	0.321311	0.747975	0.999932
AC154200.1	48.1584	-0.175539	0.252679	-0.694711	0.487237	0.999864	48.1584	0.0804898	0.269778	0.298355	0.765432	0.999932
AC160336.1	63.3458	0.473197	0.327041	1.4469	0.147924	0.959723	63.3458	0.0123879	0.35847	0.0345576	0.972433	0.999932
AC169509.1	21.9631	0.596741	0.305232	1.95504	0.0505786	0.730651	21.9631	0.24967	0.339277	0.735887	0.461799	0.999932
Acaa1a	6395.19	0.00335208	0.0786887	0.0425993	0.966021	0.999864	6395.19	-0.0106452	0.0850321	-0.125191	0.900373	0.999932
Acaa1b	93.919	0.0554608	0.187944	0.295092	0.767923	0.999864	93.919	0.0318958	0.204162	0.156228	0.875853	0.999932
Acaa2	2067.74	0.151711	0.192629	0.787581	0.430942	0.999864	2067.74	0.138495	0.208097	0.665531	0.505711	0.999932
Acaca	12459.3	0.00465107	0.163939	0.0283706	0.977367	0.999864	12459.3	-0.0140246	0.177084	-0.0791975	0.936876	0.999932
Acacb	1168.81	0.0590572	0.182202	0.324131	0.745839	0.999864	1168.81	0.0484463	0.196871	0.246081	0.805619	0.999932
Acad10	353.283	-0.180667	0.104169	-1.73437	0.0828533	0.848443	353.283	-0.114301	0.112696	-1.01424	0.310468	0.999932
Acad11	1728.9	-0.0877742	0.0543582	-1.61474	0.106368	0.894345	1728.9	-0.109301	0.0589668	-1.8536	0.0637965	0.999932
Acad12	476.984	0.0380779	0.098795	0.385424	0.699924	0.999864	476.984	0.00702101	0.10717	0.0655127	0.947766	0.999932
Acad8	2453.01	0.198182	0.187367	1.05772	0.290183	0.999864	2453.01	0.110322	0.202439	0.544963	0.585779	0.999932
Acad9	3339.56	0.0113623	0.0592326	0.191825	0.847879	0.999864	3339.56	-0.0183779	0.064089	-0.286756	0.774299	0.999932
Acadl	7068.53	0.165976	0.0840448	1.97485	0.0482855	0.720131	7068.53	0.14463	0.0908039	1.59277	0.111212	0.999932
Acadm	3966.24	0.196208	0.0922803	2.12622	0.0334854	0.629088	3966.24	0.117872	0.0997453	1.18173	0.237311	0.999932
Acads	859.616	0.163848	0.114903	1.42597	0.153877	0.964251	859.616	0.112896	0.124327	0.908057	0.363848	0.999932
Acadsb	9829.96	0.0899945	0.062875	1.43133	0.152337	0.962822	9829.96	0.0365588	0.0679512	0.538015	0.590567	0.999932
Acadvl	3226.51	0.0537003	0.0594719	0.902953	0.366551	0.999864	3226.51	0.0848945	0.0642739	1.32082	0.18656	0.999932
Acan	2122.21	-0.251257	0.116857	-2.15013	0.0315453	0.611188	2122.21	-0.189213	0.126258	-1.49862	0.133972	0.999932
Acap1	23.6269	-0.308077	0.32071	-0.960609	0.336749	0.999864	23.6269	-1.09202	0.38333	-2.84876	0.00438895	0.656124
Acap2	11648.6	-0.0219095	0.112814	-0.194209	0.846012	0.999864	11648.6	-0.0103828	0.121864	-0.0852	0.932102	0.999932
Acap3	3666.99	-0.06816	0.0437865	-1.55665	0.119555	0.913896	3666.99	-0.016064	0.0473345	-0.339373	0.734329	0.999932
Acat1	10934	0.0777327	0.0669648	1.1608	0.245723	0.999864	10934	0.0426796	0.0723589	0.589833	0.555303	0.999932
Acat2	5480.93	-0.0587239	0.0695893	-0.843864	0.398746	0.999864	5480.93	0.0240863	0.0751628	0.320455	0.748624	0.999932
Acat3	67.3327	-0.42962	0.233944	-1.83642	0.0662949	0.802334	67.3327	0.0575745	0.246995	0.233099	0.815684	0.999932
Acbd3	5749.91	-0.0122464	0.0706451	-0.17335	0.862376	0.999864	5749.91	-0.0246186	0.0763505	-0.322442	0.747118	0.999932
Acbd4	2177.43	0.0667524	0.120109	0.555765	0.578371	0.999864	2177.43	0.0550683	0.129795	0.42427	0.671369	0.999932
Acbd5	14985.1	0.0145618	0.0482771	0.30163	0.762934	0.999864	14985.1	-0.0249876	0.0521781	-0.47889	0.632017	0.999932
Acbd6	4627.75	0.024223	0.0714677	0.338937	0.734657	0.999864	4627.75	0.0643791	0.0772124	0.833793	0.404398	0.999932
Acbd7	32.2864	0.453463	0.339816	1.33444	0.182061	0.999864	32.2864	-0.0686483	0.378463	-0.181387	0.856064	0.999932
Accs	603.968	0.142604	0.101456	1.40557	0.159853	0.976288	603.968	0.041469	0.110119	0.376583	0.706484	0.999932
Accsl	16.3042	-0.183366	0.552024	-0.332171	0.73976	NA	16.3042	0.274151	0.587507	0.466634	0.640762	0.999932
Acd	1651.83	-0.0369569	0.0852301	-0.433613	0.66457	0.999864	1651.83	-0.0061399	0.0921318	-0.0666425	0.946866	0.999932
Ace	3845.91	0.245543	0.500064	0.491023	0.62341	0.999864	3845.91	0.225256	0.540136	0.417035	0.676653	0.999932
Ace2	281.998	0.157935	0.1221	1.29349	0.195843	0.999864	281.998	0.0350395	0.132973	0.263508	0.792159	0.999932
Ace3	9.54481	0.720075	0.575173	1.25193	0.210596	NA	9.54481	0.45612	0.629763	0.724273	0.468898	0.999932
Acer2	1033.42	0.0991409	0.14128	0.701734	0.482845	0.999864	1033.42	-0.35226	0.153414	-2.29613	0.0216683	0.999932
Acer3	3482.69	0.0409398	0.0715782	0.571959	0.56735	0.999864	3482.69	-0.00627779	0.0774108	-0.081097	0.935365	0.999932
Ache	16601.1	-0.0735518	0.0500449	-1.46972	0.141639	0.950951	16601.1	0.0299322	0.0540485	0.553802	0.579714	0.999932
Acin1	9279.47	-0.0896131	0.0571751	-1.56734	0.117034	0.90934	9279.47	-0.0303033	0.0617661	-0.490613	0.6237	0.999932
Ackr1	2247.32	-0.0732778	0.135677	-0.540089	0.589136	0.999864	2247.32	-0.00840105	0.14656	-0.0573214	0.954289	0.999932
Ackr2	11.6055	-0.5328	0.467731	-1.13912	0.254654	NA	11.6055	-0.465604	0.508397	-0.915828	0.359757	0.999932
Ackr3	744.287	0.235213	0.0777898	3.02369	0.0024971	0.162927	744.287	0.139936	0.0845087	1.65587	0.0977473	0.999932
Ackr4	92.8868	-0.175416	0.499208	-0.351389	0.725296	0.999864	92.8868	-0.295013	0.54025	-0.546068	0.585019	0.999932
Acly	44821.6	-0.0652589	0.0959702	-0.679991	0.49651	0.999864	44821.6	0.00349578	0.10366	0.0337235	0.973098	0.999932
Acmsd	14.5578	0.155469	0.496948	0.312847	0.754397	NA	14.5578	0.135152	0.538832	0.250824	0.80195	0.999932
Acnat1	12.9964	-0.138527	0.872664	-0.15874	0.873873	NA	12.9964	0.0317554	0.941179	0.0337401	0.973084	0.999932
Aco1	4079.2	-0.00438275	0.0508192	-0.0862421	0.931274	0.999864	4079.2	-0.0224041	0.054986	-0.407451	0.683676	0.999932
Aco2	44605.3	-0.000632998	0.0335241	-0.0188819	0.984935	0.999864	44605.3	0.0262075	0.0362166	0.723631	0.469293	0.999932
Acot1	855.002	0.178341	0.118128	1.50973	0.131112	0.934654	855.002	0.240224	0.127556	1.88327	0.0596632	0.999932
Acot11	5739.17	-0.0673188	0.0946045	-0.711581	0.476724	0.999864	5739.17	0.00214258	0.102189	0.0209669	0.983272	0.999932
Acot12	32.2419	-0.0940232	0.339526	-0.276925	0.781838	0.999864	32.2419	0.471159	0.357953	1.31626	0.188087	0.999932
Acot13	3779.86	-0.0836008	0.125138	-0.668071	0.504088	0.999864	3779.86	0.0475677	0.13514	0.351987	0.724848	0.999932
Acot2	584.659	0.165904	0.104547	1.58689	0.112538	0.905883	584.659	0.110907	0.113282	0.979035	0.327563	0.999932
Acot3	89.4492	0.159359	0.194893	0.817677	0.413542	0.999864	89.4492	0.0813474	0.212067	0.383594	0.70128	0.999932
Acot4	141.676	0.228033	0.157158	1.45098	0.146784	0.959013	141.676	0.0707331	0.171608	0.412178	0.680209	0.999932
Acot5	23.208	0.110029	0.396144	0.277749	0.781205	0.999864	23.208	0.0262825	0.432002	0.0608389	0.951488	0.999932
Acot6	997.113	0.022341	0.0911377	0.245135	0.806352	0.999864	997.113	0.00655706	0.0986461	0.0664706	0.947003	0.999932
Acot7	27790.7	0.00702477	0.0947291	0.0741563	0.940886	0.999864	27790.7	0.0528558	0.102321	0.516567	0.605458	0.999932
Acot8	677.171	-0.0657437	0.090519	-0.726298	0.467656	0.999864	677.171	-0.0601507	0.098047	-0.613488	0.539553	0.999932
Acot9	2056.79	0.159554	0.0597544	2.67016	0.00758147	0.310872	2056.79	0.133447	0.064671	2.06347	0.039068	0.999932
Acox1	18070.1	-0.00639696	0.0434297	-0.147295	0.882899	0.999864	18070.1	0.0131733	0.046924	0.280738	0.778911	0.999932
Acox2	62.4857	0.43672	0.477096	0.91537	0.359997	0.999864	62.4857	0.286119	0.516327	0.554144	0.579481	0.999932
Acox3	4042.71	0.0602963	0.0634845	0.949779	0.342224	0.999864	4042.71	0.143067	0.0685546	2.08691	0.0368963	0.999932
Acoxl	14.9094	0.685115	0.439791	1.55782	0.119276	NA	14.9094	-0.0710424	0.5004	-0.141971	0.887103	0.999932
Acp1	6984.25	0.0184847	0.0852636	0.216795	0.828368	0.999864	6984.25	0.0526862	0.092108	0.572004	0.567319	0.999932
Acp2	6122.3	0.064792	0.0392428	1.65105	0.0987278	0.879925	6122.3	0.0598312	0.0424474	1.40954	0.158676	0.999932
Acp5	11.672	-0.252331	0.633695	-0.39819	0.69049	NA	11.672	-0.823377	0.710872	-1.15826	0.246756	0.999932
Acp6	1238.4	-0.0184645	0.0960372	-0.192264	0.847536	0.999864	1238.4	-0.0520675	0.103936	-0.50096	0.6164	0.999932
Acp7	147.385	-0.159896	0.195417	-0.818228	0.413227	0.999864	147.385	0.012771	0.210479	0.0606758	0.951617	0.999932
Acpp	83.0604	0.141809	0.208187	0.68116	0.49577	0.999864	83.0604	-0.453116	0.233273	-1.94243	0.0520849	0.999932
Acr	53.1048	-0.209475	0.24877	-0.842043	0.399764	0.999864	53.1048	0.298243	0.261601	1.14007	0.254258	0.999932
Acrbp	389.547	-0.0861428	0.189286	-0.455094	0.649041	0.999864	389.547	-0.0413312	0.204569	-0.202041	0.839885	0.999932
Acsbg1	23594.4	0.0129999	0.059314	0.219171	0.826517	0.999864	23594.4	0.0709324	0.0640682	1.10714	0.268234	0.999932
Acsf2	2348.01	0.151504	0.0747953	2.02558	0.0428081	0.684965	2348.01	0.0977909	0.0809147	1.20857	0.226829	0.999932
Acsf3	1713.66	0.0718201	0.0702933	1.02172	0.306913	0.999864	1713.66	0.0822489	0.076018	1.08197	0.279268	0.999932
Acsl1	5163.71	0.0615587	0.0738892	0.833122	0.404776	0.999864	5163.71	0.0415135	0.0798567	0.51985	0.603168	0.999932
Acsl3	25693.5	-0.0902734	0.0447573	-2.01695	0.0437003	0.689995	25693.5	-0.078718	0.0483576	-1.62783	0.103561	0.999932
Acsl4	6582.78	0.0899215	0.0733815	1.2254	0.220426	0.999864	6582.78	0.0274105	0.0793146	0.345592	0.729649	0.999932
Acsl5	2664.44	0.0185245	0.071793	0.258027	0.796386	0.999864	2664.44	0.0518084	0.0775853	0.66776	0.504287	0.999932
Acsl6	30904.5	-0.0944797	0.0600322	-1.57382	0.11553	0.908192	30904.5	-0.0471593	0.0648466	-0.727245	0.467076	0.999932
Acsm3	70.4567	-0.00996008	0.190167	-0.0523754	0.95823	0.999864	70.4567	0.0373075	0.205843	0.181242	0.856177	0.999932
Acsm5	169.044	-0.195432	0.18137	-1.07753	0.281242	0.999864	169.044	-0.117436	0.19604	-0.59904	0.549146	0.999932
Acss1	2277.16	-0.144395	0.0891082	-1.62044	0.105138	0.894345	2277.16	-0.158796	0.0963687	-1.6478	0.0993947	0.999932
Acss2	6535.03	-0.105618	0.0427877	-2.46843	0.0135707	0.433527	6535.03	-0.02735	0.0462217	-0.591713	0.554043	0.999932
Acss2os	14.5735	0.0967218	0.484184	0.199762	0.841666	NA	14.5735	0.268628	0.519542	0.517048	0.605123	0.999932
Acss3	340.639	0.283003	0.302345	0.936027	0.349259	0.999864	340.639	0.0608931	0.327044	0.186193	0.852294	0.999932
Acta1	75.5498	0.00205492	0.28218	0.0072823	0.99419	0.999864	75.5498	0.0786372	0.304725	0.25806	0.796361	0.999932
Acta2	603.656	0.0622487	0.148502	0.419177	0.675087	0.999864	603.656	-0.197237	0.161193	-1.22361	0.221099	0.999932
Actb	63433.5	0.0278007	0.0896835	0.309987	0.756571	0.999864	63433.5	0.0271384	0.0968719	0.280148	0.779364	0.999932
Actc1	12.4619	0.028507	0.58378	0.0488318	0.961053	NA	12.4619	0.569259	0.617682	0.921605	0.356735	0.999932
Actg-ps1	10.4684	0.212726	0.481314	0.441969	0.658511	NA	10.4684	0.223988	0.521197	0.429756	0.667373	0.999932
Actg1	40426	0.0294117	0.056773	0.518059	0.604417	0.999864	40426	0.0528679	0.0613261	0.862079	0.388644	0.999932
Actl10	59.0055	-0.462794	0.383948	-1.20536	0.228066	0.999864	59.0055	-0.657773	0.418392	-1.57215	0.115917	0.999932
Actl6a	880.28	0.0352986	0.0689635	0.511845	0.608759	0.999864	880.28	0.0158441	0.0747996	0.21182	0.832247	0.999932
Actl6b	2936.22	0.0073109	0.0953893	0.0766428	0.938908	0.999864	2936.22	0.018605	0.10308	0.18049	0.856768	0.999932
Actn1	2228.13	-0.112394	0.126455	-0.88881	0.374105	0.999864	2228.13	-0.110834	0.136655	-0.811054	0.417335	0.999932
Actn2	218.936	-0.255209	0.166962	-1.52854	0.126379	0.928025	218.936	-0.253475	0.181	-1.40041	0.16139	0.999932
Actn3	152.568	-0.15653	0.155609	-1.00592	0.314456	0.999864	152.568	-0.0126016	0.167582	-0.0751967	0.940058	0.999932
Actn4	6761.43	-0.0332863	0.0489795	-0.679598	0.496759	0.999864	6761.43	-0.058111	0.052971	-1.09703	0.272626	0.999932
Actr10	15264.7	0.0430231	0.0389522	1.10451	0.269372	0.999864	15264.7	0.034847	0.0421003	0.827714	0.407833	0.999932
Actr1a	21130.2	0.00529687	0.043333	0.122237	0.902712	0.999864	21130.2	0.0401081	0.0468135	0.856763	0.391576	0.999932
Actr1b	22249	-0.0256297	0.0400586	-0.639804	0.5223	0.999864	22249	0.0244158	0.0432744	0.564209	0.572612	0.999932
Actr2	28362.9	0.030648	0.0324093	0.945655	0.344324	0.999864	28362.9	0.0131855	0.0350259	0.37645	0.706582	0.999932
Actr3	19896	0.00687737	0.0401771	0.171177	0.864085	0.999864	19896	0.0244899	0.0434106	0.564145	0.572655	0.999932
Actr3b	4451.9	0.00116616	0.0583842	0.019974	0.984064	0.999864	4451.9	0.0413947	0.0630888	0.656134	0.511738	0.999932
Actr5	501.998	-0.00714168	0.0840598	-0.0849594	0.932294	0.999864	501.998	-0.0290542	0.0912795	-0.318299	0.750258	0.999932
Actr6	2177.33	0.0962955	0.0954094	1.00929	0.312837	0.999864	2177.33	0.0468635	0.103166	0.454252	0.649647	0.999932
Actr8	5339.59	0.0085029	0.0445459	0.190879	0.84862	0.999864	5339.59	0.0119056	0.0481766	0.247124	0.804812	0.999932
Actrt3	181.604	0.144027	0.138283	1.04154	0.297625	0.999864	181.604	0.14117	0.149816	0.942285	0.346047	0.999932
Acvr1	2198.73	-0.00371032	0.0573312	-0.0647174	0.948399	0.999864	2198.73	-0.0679077	0.062162	-1.09243	0.274644	0.999932
Acvr1b	7847.28	0.0193107	0.0582595	0.33146	0.740297	0.999864	7847.28	0.0307177	0.0629546	0.487933	0.625597	0.999932
Acvr1c	988.202	-0.0737103	0.110284	-0.668366	0.5039	0.999864	988.202	-0.102295	0.119346	-0.857137	0.391369	0.999932
Acvr2a	2900.06	0.127465	0.0906826	1.40561	0.159839	0.976288	2900.06	0.0742994	0.0980337	0.757897	0.448513	0.999932
Acvr2b	509.504	-0.130298	0.361156	-0.360781	0.718263	0.999864	509.504	-0.0931465	0.390152	-0.238744	0.811304	0.999932
Acvrl1	1134.59	-0.114785	0.0879314	-1.30539	0.191759	0.999864	1134.59	0.000366743	0.0949132	0.00386399	0.996917	0.999932
Acy1	1306.43	-0.0740064	0.113316	-0.653096	0.513694	0.999864	1306.43	-0.183817	0.1227	-1.4981	0.134106	0.999932
Acy3	432.617	0.43921	0.116888	3.75753	0.000171599	0.0295901	432.617	0.178697	0.127352	1.40317	0.160566	0.999932
Acyp1	1752.6	-0.00355121	0.129183	-0.0274897	0.978069	0.999864	1752.6	0.021802	0.13958	0.156197	0.875878	0.999932
Acyp2	3275.4	0.155951	0.109535	1.42375	0.154519	0.965072	3275.4	0.126291	0.118359	1.06701	0.285966	0.999932
Ada	110.314	-0.0212579	0.220574	-0.0963753	0.923223	0.999864	110.314	-0.385329	0.242558	-1.58861	0.112149	0.999932
Adal	2029.12	-0.0518152	0.0624405	-0.829834	0.406633	0.999864	2029.12	-0.0875715	0.0676419	-1.29463	0.195447	0.999932
Adam10	9053.89	0.00179817	0.0520158	0.0345696	0.972423	0.999864	9053.89	-0.034504	0.0562332	-0.613587	0.539488	0.999932
Adam11	9459.11	-0.0311929	0.082658	-0.377374	0.705896	0.999864	9459.11	-0.0198472	0.0892992	-0.222255	0.824116	0.999932
Adam12	317.654	-0.150937	0.156195	-0.966337	0.333876	0.999864	317.654	-0.12928	0.169035	-0.764812	0.444384	0.999932
Adam15	4653.3	-0.109284	0.0790694	-1.38213	0.166932	0.986216	4653.3	-0.0335611	0.0854109	-0.392937	0.694366	0.999932
Adam17	2556.03	-0.0359354	0.0582221	-0.617212	0.537095	0.999864	2556.03	-0.0866803	0.0630772	-1.37419	0.169381	0.999932
Adam18	51.4713	0.570969	0.220627	2.58793	0.00965538	0.355189	51.4713	0.345389	0.242275	1.42561	0.153982	0.999932
Adam19	2385.29	-0.104194	0.159873	-0.65173	0.514575	0.999864	2385.29	0.000623838	0.172671	0.00361287	0.997117	0.999932
Adam1a	462.639	-0.310168	0.160767	-1.9293	0.0536933	0.748377	462.639	-0.310587	0.174001	-1.78497	0.0742663	0.999932
Adam21	119.949	0.0177493	0.153441	0.115674	0.907911	0.999864	119.949	0.033244	0.16639	0.199796	0.84164	0.999932
Adam22	22688.2	0.00392643	0.129617	0.0302925	0.975834	0.999864	22688.2	0.0219534	0.140006	0.156803	0.8754	0.999932
Adam23	30525.9	-0.118088	0.107552	-1.09796	0.272221	0.999864	30525.9	-0.0480408	0.116171	-0.413537	0.679213	0.999932
Adam25	19.8219	0.705487	0.353723	1.99446	0.0461018	0.708888	19.8219	1.21041	0.367143	3.29684	0.000977796	0.291108
Adam3	12.2274	0.748435	0.569993	1.31306	0.189163	NA	12.2274	0.636242	0.617338	1.03062	0.302719	0.999932
Adam32	43.9101	-0.0823275	0.221797	-0.371185	0.7105	0.999864	43.9101	-0.229712	0.244973	-0.937703	0.348397	0.999932
Adam33	242.066	-0.20377	0.140495	-1.45037	0.146956	0.959447	242.066	-0.296836	0.153095	-1.9389	0.0525135	0.999932
Adam4	27.3238	0.557575	0.350217	1.59209	0.111366	0.902051	27.3238	0.766743	0.373173	2.05466	0.039912	0.999932
Adam5	27.2403	0.222882	0.382329	0.582958	0.559922	0.999864	27.2403	-0.214099	0.42359	-0.50544	0.61325	0.999932
Adam7	19.6157	-0.412894	0.345139	-1.19631	0.231574	0.999864	19.6157	-0.62187	0.38405	-1.61924	0.105395	0.999932
Adam8	161.195	-0.269501	0.199437	-1.35131	0.176596	0.999864	161.195	-0.3264	0.21664	-1.50665	0.1319	0.999932
Adam9	7860.15	0.0110465	0.0579165	0.190731	0.848736	0.999864	7860.15	-0.00299217	0.0625971	-0.0478004	0.961875	0.999932
Adamts1	2430.12	0.0871126	0.129291	0.673771	0.500457	0.999864	2430.12	0.169375	0.139635	1.21299	0.225135	0.999932
Adamts10	2234.05	0.0453254	0.195849	0.23143	0.816981	0.999864	2234.05	0.0323204	0.211582	0.152756	0.878591	0.999932
Adamts12	64.6419	0.332817	0.224062	1.48538	0.137443	0.941444	64.6419	-0.00178639	0.24734	-0.00722241	0.994237	0.999932
Adamts13	12.6869	-0.938515	0.466508	-2.01179	0.0442423	NA	12.6869	0.035546	0.468741	0.0758329	0.939552	0.999932
Adamts14	20.7775	0.0380497	0.331621	0.114738	0.908653	0.999864	20.7775	-0.256949	0.369939	-0.694571	0.487324	0.999932
Adamts15	366.88	-0.125065	0.0989751	-1.2636	0.206374	0.999864	366.88	-0.0483751	0.106975	-0.452209	0.651118	0.999932
Adamts16	622.066	0.0844885	0.143687	0.588004	0.55653	0.999864	622.066	0.195026	0.155073	1.25764	0.208521	0.999932
Adamts17	335.352	-0.224107	0.143205	-1.56494	0.117596	0.90934	335.352	-0.193193	0.155008	-1.24634	0.212639	0.999932
Adamts18	186.474	0.704437	0.506394	1.39108	0.1642	0.983222	186.474	0.891129	0.546498	1.63062	0.102971	0.999932
Adamts19	80.1589	-0.31956	0.228851	-1.39637	0.162605	0.980578	80.1589	-0.29998	0.248363	-1.20783	0.227113	0.999932
Adamts2	2659.05	-0.235296	0.0980505	-2.39974	0.0164067	0.475494	2659.05	-0.245307	0.106006	-2.31409	0.0206628	0.999932
Adamts20	1481.15	-0.193383	0.125414	-1.54196	0.123083	0.924221	1481.15	-0.1406	0.135517	-1.03751	0.299497	0.999932
Adamts3	1078.24	-0.0708887	0.213759	-0.331628	0.74017	0.999864	1078.24	-0.0676441	0.230959	-0.292883	0.769612	0.999932
Adamts4	7911.1	-0.205441	0.136043	-1.51011	0.131015	0.934654	7911.1	-0.197207	0.146963	-1.34189	0.179632	0.999932
Adamts5	1931.9	0.0547784	0.086069	0.636447	0.524485	0.999864	1931.9	0.0531128	0.0930491	0.570804	0.568133	0.999932
Adamts6	1203.9	0.191401	0.152418	1.25577	0.209201	0.999864	1203.9	0.255106	0.164606	1.5498	0.12119	0.999932
Adamts7	33.9491	0.0283948	0.249966	0.113595	0.909559	0.999864	33.9491	0.00144862	0.272545	0.00531516	0.995759	0.999932
Adamts8	110.821	-0.321119	0.217533	-1.47618	0.139895	0.947662	110.821	-0.126249	0.234156	-0.539167	0.589772	0.999932
Adamts9	590.744	0.00774685	0.150983	0.0513093	0.959079	0.999864	590.744	-0.210433	0.163835	-1.28442	0.198994	0.999932
Adamtsl1	1361.06	0.0735499	0.161995	0.454025	0.649811	0.999864	1361.06	0.0233005	0.175084	0.133082	0.894129	0.999932
Adamtsl2	299.638	-0.140057	0.13332	-1.05053	0.293475	0.999864	299.638	-0.113121	0.144361	-0.783598	0.433276	0.999932
Adamtsl3	305.964	0.255073	0.19404	1.31454	0.188665	0.999864	305.964	-0.419102	0.212375	-1.97341	0.0484492	0.999932
Adamtsl4	2741.07	-0.219374	0.0949303	-2.31089	0.0208389	0.532823	2741.07	-0.282074	0.102686	-2.74695	0.00601518	0.76443
Adamtsl5	1124.25	-0.0732661	0.113973	-0.642838	0.520329	0.999864	1124.25	-0.0649964	0.123233	-0.527428	0.597896	0.999932
Adap1	11148.2	-0.0699519	0.0517964	-1.35052	0.176851	0.999864	11148.2	-0.0236334	0.05596	-0.422327	0.672787	0.999932
Adap2	352.682	-0.00443551	0.149708	-0.0296277	0.976364	0.999864	352.682	-0.0292517	0.162111	-0.180443	0.856805	0.999932
Adap2os	41.4224	-0.356331	0.250013	-1.42525	0.154084	0.964806	41.4224	-0.0459686	0.26567	-0.173029	0.862628	0.999932
Adar	12654.2	-0.0603861	0.150778	-0.400497	0.68879	0.999864	12654.2	-0.0716438	0.162869	-0.439886	0.660019	0.999932
Adarb1	32269.4	-0.13685	0.103515	-1.32203	0.186159	0.999864	32269.4	-0.113197	0.111814	-1.01237	0.311362	0.999932
Adarb2	1805.9	-0.144745	0.105725	-1.36907	0.170977	0.99486	1805.9	-0.113788	0.114266	-0.995823	0.319336	0.999932
Adat1	932.367	-0.139217	0.0818377	-1.70113	0.0889181	0.867748	932.367	-0.100451	0.0885458	-1.13446	0.256603	0.999932
Adat2	351.205	0.0527891	0.113035	0.467016	0.640488	0.999864	351.205	0.0311347	0.122557	0.254042	0.799463	0.999932
Adck1	2258.18	0.0542496	0.0444487	1.2205	0.222276	0.999864	2258.18	0.104775	0.0480395	2.18101	0.0291828	0.999932
Adck2	1361.12	-0.0603215	0.0648656	-0.929946	0.352399	0.999864	1361.12	-0.0579039	0.0702585	-0.824155	0.409852	0.999932
Adck5	776.354	0.154315	0.107818	1.43126	0.152355	0.962822	776.354	0.0902411	0.116761	0.772872	0.439598	0.999932
Adcy1	22923.4	-0.00847058	0.141745	-0.0597591	0.952347	0.999864	22923.4	-0.0334829	0.153109	-0.218687	0.826894	0.999932
Adcy10	63.6269	0.160164	0.260265	0.615389	0.538298	0.999864	63.6269	0.00767095	0.283933	0.0270168	0.978446	0.999932
Adcy2	6923.09	-0.131822	0.0793083	-1.66215	0.0964821	0.873586	6923.09	-0.0260981	0.0856557	-0.304687	0.760605	0.999932
Adcy3	3095.78	0.0247838	0.111646	0.221986	0.824325	0.999864	3095.78	-0.00149294	0.12065	-0.0123741	0.990127	0.999932
Adcy4	310.431	-0.089202	0.151355	-0.589354	0.555624	0.999864	310.431	0.0369739	0.163275	0.226452	0.82085	0.999932
Adcy5	10517.9	-0.093975	0.0866322	-1.08476	0.278028	0.999864	10517.9	-0.0444041	0.0935817	-0.474495	0.635147	0.999932
Adcy6	2738.53	0.00450292	0.141046	0.0319252	0.974532	0.999864	2738.53	-0.00741294	0.152392	-0.0486438	0.961203	0.999932
Adcy7	2293.48	-0.098855	0.127761	-0.77375	0.439078	0.999864	2293.48	-0.0623295	0.138033	-0.451554	0.65159	0.999932
Adcy8	4443.27	-0.0500685	0.0471089	-1.06282	0.287862	0.999864	4443.27	0.00574548	0.0509066	0.112863	0.910139	0.999932
Adcy9	4097.05	-0.0371888	0.295318	-0.125928	0.899789	0.999864	4097.05	-0.0524812	0.318996	-0.16452	0.869322	0.999932
Adcyap1	2917.16	-0.100364	0.0948403	-1.05824	0.289945	0.999864	2917.16	-0.0700308	0.102483	-0.683339	0.494393	0.999932
Adcyap1r1	24869.6	-0.0568532	0.101669	-0.5592	0.576025	0.999864	24869.6	-0.0407556	0.10982	-0.371111	0.710555	0.999932
Add1	27952.4	-0.0536365	0.0517409	-1.03663	0.299906	0.999864	27952.4	-0.050062	0.0558981	-0.895594	0.37047	0.999932
Add2	21395.6	-0.0608329	0.145554	-0.417941	0.67599	0.999864	21395.6	-0.0158335	0.157218	-0.10071	0.91978	0.999932
Add3	14179.6	0.0403634	0.0472067	0.855035	0.392532	0.999864	14179.6	-0.00504764	0.0510256	-0.0989237	0.921199	0.999932
Adgb	133.395	-0.114609	0.223163	-0.513567	0.607555	0.999864	133.395	-0.372657	0.243713	-1.52908	0.126243	0.999932
Adgra1	4130.23	-0.100216	0.129232	-0.775473	0.43806	0.999864	4130.23	-0.00821026	0.139584	-0.0588197	0.953096	0.999932
Adgra2	1201.28	-0.032905	0.0890576	-0.36948	0.71177	0.999864	1201.28	-0.111515	0.0965109	-1.15546	0.2479	0.999932
Adgra3	2482.44	0.0660879	0.129927	0.508655	0.610994	0.999864	2482.44	0.0515767	0.140387	0.367389	0.713329	0.999932
Adgrb1	14775.7	-0.125934	0.0480127	-2.62294	0.00871746	0.333387	14775.7	-0.0487158	0.051863	-0.939318	0.347568	0.999932
Adgrb2	9533.48	-0.118255	0.061358	-1.9273	0.053942	0.748727	9533.48	-0.0472044	0.0662802	-0.712195	0.476344	0.999932
Adgrb3	6940.15	0.0791803	0.0607972	1.30237	0.19279	0.999864	6940.15	0.0257057	0.0657267	0.3911	0.695723	0.999932
Adgrd1	76.7282	-0.101749	0.198121	-0.513571	0.607552	0.999864	76.7282	-0.255567	0.217397	-1.17558	0.239764	0.999932
Adgre1	331.044	0.273927	0.124934	2.19257	0.0283382	0.594887	331.044	0.00479643	0.136495	0.03514	0.971968	0.999932
Adgre5	650.666	-0.174249	0.128247	-1.3587	0.174241	0.998675	650.666	-0.0237417	0.138373	-0.171578	0.863769	0.999932
Adgrf2	60.7706	-0.264013	0.364469	-0.724377	0.468834	0.999864	60.7706	-0.107022	0.393145	-0.272219	0.785454	0.999932
Adgrf4	86.5448	0.0707873	0.226561	0.312442	0.754704	0.999864	86.5448	0.0681807	0.245434	0.277796	0.781169	0.999932
Adgrf5	4407.91	0.0293403	0.139138	0.210872	0.832987	0.999864	4407.91	0.0572235	0.150299	0.380731	0.703403	0.999932
Adgrg1	8507.17	0.123615	0.0674463	1.83279	0.0668339	0.802334	8507.17	0.135509	0.0728658	1.8597	0.0629278	0.999932
Adgrg2	539.16	-0.250097	0.152117	-1.64411	0.100154	0.884504	539.16	-0.149866	0.164314	-0.91207	0.361732	0.999932
Adgrg3	13.816	0.121751	0.489901	0.248521	0.803731	NA	13.816	0.114181	0.531406	0.214866	0.829872	0.999932
Adgrg6	372.588	0.080451	0.148493	0.541784	0.587967	0.999864	372.588	-0.0464793	0.161114	-0.288487	0.772974	0.999932
Adgrl1	19021.2	-0.058576	0.0462119	-1.26755	0.204957	0.999864	19021.2	0.0439136	0.0499086	0.879881	0.378924	0.999932
Adgrl2	7425.74	0.0541995	0.108114	0.501316	0.616149	0.999864	7425.74	0.028343	0.1168	0.242662	0.808267	0.999932
Adgrl3	7713.08	0.100581	0.179599	0.560032	0.575457	0.999864	7713.08	-0.0171962	0.194015	-0.0886333	0.929373	0.999932
Adgrl4	2500.36	-0.0640365	0.101356	-0.631799	0.527518	0.999864	2500.36	-0.166863	0.109641	-1.5219	0.128035	0.999932
Adgrv1	515.723	-0.055344	0.152044	-0.363999	0.715859	0.999864	515.723	-0.120845	0.164631	-0.734037	0.462926	0.999932
Adh1	57.011	0.441266	0.431481	1.02268	0.306461	0.999864	57.011	0.100677	0.468907	0.214705	0.829997	0.999932
Adh5	5324.47	0.0295877	0.0949403	0.311646	0.75531	0.999864	5324.47	0.0563937	0.102565	0.549834	0.582433	0.999932
Adhfe1	1409.57	-0.0405754	0.0915538	-0.443187	0.657631	0.999864	1409.57	-0.103225	0.0991321	-1.04129	0.297742	0.999932
Adi1	4199.77	-0.00389074	0.0903862	-0.0430458	0.965665	0.999864	4199.77	0.0154168	0.0976591	0.157863	0.874565	0.999932
Adipor1	7556.04	0.00412943	0.0607656	0.0679567	0.94582	0.999864	7556.04	0.00911975	0.065666	0.138881	0.889544	0.999932
Adipor2	14161.9	-0.157579	0.126	-1.25063	0.211071	0.999864	14161.9	-0.161668	0.136108	-1.1878	0.234913	0.999932
Adk	6972.57	0.0578884	0.0782094	0.740172	0.459195	0.999864	6972.57	0.0355818	0.0845104	0.421035	0.67373	0.999932
Adm	355.213	-0.0178055	0.14683	-0.121266	0.90348	0.999864	355.213	-0.127897	0.159399	-0.802372	0.422338	0.999932
Adnp	198.03	-0.0783861	0.300638	-0.260733	0.794299	0.999864	198.03	0.113918	0.32433	0.351242	0.725406	0.999932
Adnp2	2151.06	-0.0111683	0.0595636	-0.187502	0.851267	0.999864	2151.06	-0.0844038	0.0645878	-1.30681	0.191278	0.999932
Ado	10855.9	-0.0133914	0.0493322	-0.271453	0.786043	0.999864	10855.9	-0.048793	0.0533304	-0.91492	0.360234	0.999932
Adora1	12574.9	-0.129295	0.0738451	-1.75089	0.0799649	0.838284	12574.9	-0.0606358	0.0797665	-0.760167	0.447155	0.999932
Adora2a	164.767	0.0300698	0.172425	0.174393	0.861556	0.999864	164.767	-0.0119646	0.187112	-0.0639436	0.949015	0.999932
Adora2b	589.867	-0.0874132	0.0991366	-0.881745	0.377915	0.999864	589.867	0.00140766	0.107058	0.0131486	0.989509	0.999932
Adora3	39.9825	0.475327	0.308364	1.54145	0.123208	0.924445	39.9825	-0.0777479	0.343111	-0.226597	0.820737	0.999932
Adpgk	2582.39	-0.0134305	0.0482782	-0.27819	0.780866	0.999864	2582.39	-0.023568	0.0522959	-0.450667	0.652229	0.999932
Adprh	7834.59	0.0397567	0.0774437	0.513362	0.607698	0.999864	7834.59	0.0933999	0.0836531	1.11651	0.264202	0.999932
Adprhl1	63.7693	-0.141027	0.262564	-0.537113	0.591189	0.999864	63.7693	-0.0499354	0.283589	-0.176083	0.860229	0.999932
Adprhl2	1434.02	0.0593026	0.117685	0.503909	0.614325	0.999864	1434.02	0.0768854	0.127175	0.604566	0.545467	0.999932
Adprm	1327.59	0.0136254	0.0652636	0.208775	0.834624	0.999864	1327.59	-0.0286338	0.0707748	-0.404577	0.685789	0.999932
Adra1a	1353.57	-0.0445899	0.333511	-0.133699	0.893641	0.999864	1353.57	0.0241961	0.360236	0.0671672	0.946449	0.999932
Adra1b	1587.22	0.0877615	0.0722313	1.21501	0.224364	0.999864	1587.22	0.133197	0.0780442	1.70668	0.0878813	0.999932
Adra1d	415.946	-0.278393	0.0976344	-2.85138	0.004353	0.226036	415.946	-0.185172	0.105538	-1.75456	0.0793342	0.999932
Adra2a	3538.31	-0.250817	0.0697461	-3.59614	0.000322971	0.0440699	3538.31	-0.164026	0.0753495	-2.17687	0.0294903	0.999932
Adra2b	20.6924	-0.191711	0.583394	-0.328613	0.742449	0.999864	20.6924	-0.387318	0.63598	-0.60901	0.542518	0.999932
Adra2c	743.389	-0.184383	0.107093	-1.72171	0.0851225	0.85218	743.389	-0.0459509	0.115548	-0.397677	0.690868	0.999932
Adrb1	459.071	-0.0776062	0.0907186	-0.85546	0.392296	0.999864	459.071	0.00688353	0.0979749	0.0702581	0.943988	0.999932
Adrb2	145.563	-0.0394686	0.166092	-0.237631	0.812167	0.999864	145.563	-0.419407	0.183755	-2.28242	0.0224643	0.999932
Adrb3	105.54	-0.128682	0.174982	-0.735401	0.462095	0.999864	105.54	-0.162519	0.190478	-0.853214	0.39354	0.999932
Adrm1	5152.82	0.00943621	0.0959333	0.0983621	0.921645	0.999864	5152.82	0.0960422	0.103612	0.926939	0.353958	0.999932
Adsl	2462.67	0.00380415	0.0809675	0.0469837	0.962526	0.999864	2462.67	-0.0330765	0.0875764	-0.377688	0.705663	0.999932
Adss	12999.7	0.01462	0.0306761	0.476593	0.633652	0.999864	12999.7	0.0315542	0.0331627	0.951496	0.341353	0.999932
Adssl1	5040.99	0.0432625	0.0864233	0.500588	0.616661	0.999864	5040.99	-0.0067202	0.0934076	-0.0719449	0.942646	0.999932
Aebp1	2464.34	0.0417022	0.150345	0.277377	0.78149	0.999864	2464.34	-0.268854	0.162626	-1.6532	0.0982893	0.999932
Aebp2	7195.47	0.0705794	0.0400801	1.76096	0.078245	0.836194	7195.47	0.0244229	0.0433715	0.563109	0.57336	0.999932
Aen	2333.91	-0.133859	0.0587672	-2.27779	0.0227392	0.550705	2333.91	-0.0892992	0.0635472	-1.40524	0.159949	0.999932
AF357399	25.4371	0.258899	0.265346	0.975704	0.329211	0.999864	25.4371	-0.342486	0.308486	-1.11022	0.266906	0.999932
Afap1	2491.49	-0.040075	0.0911085	-0.439861	0.660038	0.999864	2491.49	-0.0402049	0.0984822	-0.408245	0.683094	0.999932
Afap1l1	1857.27	0.00664494	0.0702229	0.0946263	0.924612	0.999864	1857.27	-0.00898537	0.0759946	-0.118237	0.90588	0.999932
Afap1l2	1081.64	-0.0832131	0.220425	-0.377512	0.705793	0.999864	1081.64	0.0604493	0.238029	0.253958	0.799528	0.999932
Afdn	8176.09	0.0206438	0.134626	0.153342	0.878128	0.999864	8176.09	-0.0322989	0.145436	-0.222083	0.824249	0.999932
Aff1	2727.88	-0.0269729	0.111045	-0.242901	0.808082	0.999864	2727.88	-0.0459495	0.120009	-0.382884	0.701806	0.999932
Aff2	2253.77	0.062039	0.421196	0.147292	0.882901	0.999864	2253.77	-0.0323651	0.454978	-0.0711354	0.94329	0.999932
[truncated: 19,610 more rows]

## Sheet: Hippocampus
gene_name	SCA1_baseMean	SCA1_log2FoldChange	SCA1_lfcSE	SCA1_stat	SCA1_pvalue	SCA1_padj	SCA1_AXH_baseMean	SCA1_AXH_log2FoldChange	SCA1_AXH_lfcSE	SCA1_AXH_stat	SCA1_AXH_pvalue	SCA1_AXH_padj
[truncated: 20,863 more rows]

[truncated: 2 more sheets: Striatum, Cortex]
